# Supplementary material for: The complete mitochondrial genome of Castanopsis carlesii and Castanea henryi reveals the rearrangement and size differences of mitochondrial DNA molecules
Source: BMC Plant Biol. 2024 Oct 21;24:988. doi: 10.1186/s12870-024-05618-z (PMC11492686; doi:10.1186/s12870-024-05618-z)
Supplement: Supplementary file 2 — Supplementary Material 2. [file 12870_2024_5618_MOESM2_ESM.xlsx]

## Sheet: Sheet1
Table S1. The GenBank accession numbers and other feature information of mitogenome used in this study.
Number	Species	NCBI accession number	Order	Family	Genome size	GC content (%)	Gene	CDS	tRNA	rRNA
1	Castanea henryi	PP856681-PP856683	Fagales	Fagaceae	379929	45.65	64	37	22	3
2	Castanea mollissima	OP895669-OP895670	Fagales	Fagaceae	388038	45.67	65	38	23	2
3	Castanopsis carlesii	PP853255	Fagales	Fagaceae	592702	45.51	65	39	22	4
4	Quercus acutissima	ON398338-ON398340	Fagales	Fagaceae	448982	45.72	67	42	22	3
5	Quercus variabilis	CP129458	Fagales	Fagaceae	419744	45.63	63	40	20	3
6	Lithocarpus litseifolius	ON462106	Fagales	Fagaceae	573177	45.61	63	38	21	3
7	Fagus sylvatica	CM052075	Fagales	Fagaceae	504715	45.85	61	38	20	3
8	Juglans mandshurica	MZ900993-MZ900994	Fagales	Juglandaceae	719418	45.06	71	40	28	3
9	Cucumis melo	MG947207-MG947209	Cucurbitales	Cucurbitaceae	2906674	44.57	110	47	50	13
10	Cucumis sativus cultivar Calypso	HQ860792-HQ860794	Cucurbitales	Cucurbitaceae	1684592	44.5829	86	39	41	6
11	Cucumis hystrix	OK326879-OK326881	Cucurbitales	Cucurbitaceae	1316432	44.2894	77	40	32	4
12	Cucurbita pepo	GQ856148	Cucurbitales	Cucurbitaceae	982833	44.5851	83	40	40	3
13	Cucurbita maxima	OL350846	Cucurbitales	Cucurbitaceae	640814	42.7964	71	41	28	2
14	Luffa acutangula	MT374097	Cucurbitales	Cucurbitaceae	460333	43.3712	84	42	39	3
15	Luffa aegyptiaca	OR346920-OR346921	Cucurbitales	Cucurbitaceae	448861	43.8735	79	42	34	3
16	Citrullus lanatus	GQ856147	Cucurbitales	Cucurbitaceae	379236	44.1874	71	43	25	3
17	Lagenaria siceraria	OR680814	Cucurbitales	Cucurbitaceae	357547	45.0788	66	39	23	4
18	Momordica charantia	OQ411251	Cucurbitales	Cucurbitaceae	331440	45.0254	68	42	23	3
19	Begonia coptidifolia	LC706752	Cucurbitales	Begoniaceae	467134	45.5411	66	38	24	3
	Outgroup
1	Malus baccata	ON478159	Rosales	Rosaceae	400769	45.396	62	38	21	3
2	Prunus conradinae	MZ231125	Rosales	Rosaceae	434334	45.6172	64	37	24	3
3	Humulus lupulus	MW413894	Rosales	Cannabaceae	390962	45.83	61	38	20	3
