# Supplementary material for: The complete mitochondrial genome of Castanopsis carlesii and Castanea henryi reveals the rearrangement and size differences of mitochondrial DNA molecules
Source: BMC Plant Biol. 2024 Oct 21;24:988. doi: 10.1186/s12870-024-05618-z (PMC11492686; doi:10.1186/s12870-024-05618-z)
Supplement: Supplementary file 3 — Supplementary Material 3. [file 12870_2024_5618_MOESM3_ESM.xlsx]

## Sheet: Sheet1
Table S2. Types and number of SSR in the seven Fagaceae mitogenomes. The subtable contains detailed information about each species.
Species	Mononucleotide	Dinucleotide	Trinucleotide	Tetranucleotide	Pentanucleotides	Hexanucleotides	Total
Castanea henryi	35	32	18	50	8	0	143
Castanea mollissima	33	32	18	51	9	0	143
Castanopsis carlesii	52	46	20	79	6	0	203
Quercus acutissima	42	33	14	65	8	0	162
Quercus variabilis	42	32	13	62	7	1	157
Lithocarpus litseifolius	51	40	18	57	9	0	175
Fagus sylvatica	33	31	18	64	5	1	152

## Sheet: Castanea henryi
ID	SSR nr.	SSR type	SSR	size	start	end
Castanea_henryi	1	p1	(C)10	10	13522	13531
Castanea_henryi	2	p4	(TGAA)3	12	13728	13739
Castanea_henryi	3	p4	(TTTA)3	12	15404	15415
Castanea_henryi	4	p3	(ATA)4	12	16545	16556
Castanea_henryi	5	p5	(CATTG)3	15	19872	19886
Castanea_henryi	6	p2	(AT)5	10	22084	22093
Castanea_henryi	7	p4	(TAAG)3	12	23404	23415
Castanea_henryi	8	p4	(TTAA)3	12	23991	24002
Castanea_henryi	9	p4	(TTCA)4	16	28357	28372
Castanea_henryi	10	p4	(ATGA)3	12	28685	28696
Castanea_henryi	11	p4	(TTCC)3	12	30572	30583
Castanea_henryi	12	p2	(AC)5	10	33001	33010
Castanea_henryi	13	p3	(AGC)4	12	33747	33758
Castanea_henryi	14	p1	(A)10	10	34007	34016
Castanea_henryi	15	p4	(TTCT)3	12	34715	34726
Castanea_henryi	16	p5	(ATTAC)3	15	35223	35237
Castanea_henryi	17	p2	(AG)5	10	38691	38700
Castanea_henryi	18	p3	(TCT)4	12	39332	39343
Castanea_henryi	19	p4	(GAGC)3	12	48496	48507
Castanea_henryi	20	p2	(AT)7	14	49104	49117
Castanea_henryi	21	p1	(T)10	10	49498	49507
Castanea_henryi	22	p4	(CGCC)3	12	51350	51361
Castanea_henryi	23	p3	(CTA)4	12	63126	63137
Castanea_henryi	24	p3	(TTA)5	15	78018	78032
Castanea_henryi	25	p4	(AAGA)3	12	85917	85928
Castanea_henryi	26	c	(AT)6aatatattagattaccggccggctggtttttatgcaaaaaagacaaaacggggttggatttccactcat(AAGG)3	93	88300	88392
Castanea_henryi	27	p2	(TA)6	12	89770	89781
Castanea_henryi	28	p2	(CT)5	10	92421	92430
Castanea_henryi	29	p4	(AGCA)3	12	100978	100989
Castanea_henryi	30	p4	(TTTC)3	12	101703	101714
Castanea_henryi	31	p4	(TGCT)3	12	104620	104631
Castanea_henryi	32	p2	(AT)5	10	107782	107791
Castanea_henryi	33	p2	(GA)5	10	109073	109082
Castanea_henryi	34	p1	(A)11	11	110515	110525
Castanea_henryi	35	p1	(G)15	15	111732	111746
Castanea_henryi	36	p4	(TTCC)3	12	111921	111932
Castanea_henryi	37	c	(A)10tgattttcttattgtt(TA)6	38	112624	112661
Castanea_henryi	38	p4	(CGGG)3	12	113228	113239
Castanea_henryi	39	p3	(TTC)4	12	113993	114004
Castanea_henryi	40	p3	(AAG)4	12	115018	115029
Castanea_henryi	41	p4	(ATAC)3	12	120945	120956
Castanea_henryi	42	p1	(T)11	11	121686	121696
Castanea_henryi	43	p4	(AATG)3	12	123133	123144
Castanea_henryi	44	p1	(A)11	11	124285	124295
Castanea_henryi	45	p4	(TTTC)3	12	125661	125672
Castanea_henryi	46	p4	(GTTG)3	12	136964	136975
Castanea_henryi	47	p3	(TTA)4	12	138377	138388
Castanea_henryi	48	p4	(GATC)3	12	147879	147890
Castanea_henryi	49	p1	(T)10	10	152325	152334
Castanea_henryi	50	p1	(A)11	11	152756	152766
Castanea_henryi	51	p3	(GAT)4	12	158478	158489
Castanea_henryi	52	p5	(TAGTA)3	15	159444	159458
Castanea_henryi	53	p4	(AATG)3	12	161851	161862
Castanea_henryi	54	p1	(C)10	10	162274	162283
Castanea_henryi	55	p2	(AG)6	12	162443	162454
Castanea_henryi	56	p2	(GA)6	12	164675	164686
Castanea_henryi	57	p2	(TA)5	10	165854	165863
Castanea_henryi	58	c	(ATCC)3catttttttgtgtgtc(T)13	41	172253	172293
Castanea_henryi	59	p1	(T)10	10	173032	173041
Castanea_henryi	60	p4	(AGAT)3	12	173170	173181
Castanea_henryi	61	p1	(A)10	10	175692	175701
Castanea_henryi	62	c	(TC)6tagagaaatct(AG)6	35	178583	178617
Castanea_henryi	63	p3	(TGT)4	12	180229	180240
Castanea_henryi	64	p4	(AGAA)3	12	183745	183756
Castanea_henryi	65	p4	(AAGA)3	12	187590	187601
Castanea_henryi	66	p4	(GACC)3	12	193277	193288
Castanea_henryi	67	c	(TA)9aatataaat(ATAAA)3	42	193724	193765
Castanea_henryi	68	p4	(TTCC)3	12	202233	202244
Castanea_henryi	69	p2	(AG)5	10	205068	205077
Castanea_henryi	70	p2	(CT)5	10	205883	205892
Castanea_henryi	71	p4	(TTCA)3	12	206679	206690
Castanea_henryi	72	c	(A)13cgact(ACTAG)3	33	207051	207083
Castanea_henryi	73	p1	(A)10	10	209728	209737
Castanea_henryi	74	p1	(C)10	10	209978	209987
Castanea_henryi	75	p2	(AC)6	12	210241	210252
Castanea_henryi	76	p2	(AT)8	16	210738	210753
Castanea_henryi	77	p2	(AT)5	10	211767	211776
Castanea_henryi	78	p2	(CT)5	10	212072	212081
Castanea_henryi	79	c*	(A)9(ACAAAACAAAACTCCATACCGGAAGATCATTACCTTATTCCTAGAACGGAATATAAACATTGGTACAACAGGAGGATCGAGCGACACATCGTAATTTACGCTAACCTCAGCGTACCATCGGAGATACTTTAGCCACAGCTTAACCCATGGTTGAAGAATGAGGCGATCAAGAAAGTCCTCCCCCCTAAACTTGATAAAATGTCCGAAGACCTTCTCTTTCCTTTTCATTACAAACAAAGCGAAGGCGCTACTTAGCCCTATAAAGAATGAAGGCCCGTGCGACACCCGGCGTTAACACTCCAAAATCTGGAAATGCTAACCACAGTTTCAATGGTAACGGGAATACGCCTGACGGCGAAAGCATACAAAGATAGTGACGCTTTCATCGCTTAGA…
TGAATTTATGAACGAGCAACTATTATAAGCAATACCTTTCTATTTTTTTATTCTTCCTCCACTCACCTCCACGGGCGAATGAAGTCTACTACACTAGCCAAGAAAGAGTGTAGTAGACTCCATTATAGGTATAGGTCATTCGGAAGGGCTCCGTATAGTTCTATTTTGGGGCGTAACGTTGTGGTTGTTCCCTCGACTGACCGAGAAAAACAAGTTCCAGAGGCATCTTCCATTCATATCGATTTGGGTTTTTCCGCACCATATTTTGATCTGCCTCTTCTTCGATCCGGAATTCCCAGCAAATCCTTGACTCCTCGAATACAATGGGATTTCACACCTGGCAAATCTTTCACTCTACCTCCTCTTATTAAGACCATAGAATGTTCCTGCAAATTATGA…
CTGTAAGCAGTCCTCCTCAGGGAAAAGAACAGTCCACGCATGAGCAAGTATTAAACTCTAACTGAACCCGGGGTTAGTAAAGATAGTTTACCTCCCCTGCCCACGAAGTACGAAGTGAGGGAGGTGTGCTTTCGTGCTTTGAACTAACCTTTACGCACTGAAAGCTCACGAAGGGACTACTTCCTTTCGATTTTAGGACTTTGATTGAATGAGATTCTAGATATCAAAACAGGAAGTTGCTATTTGAACTCGAAGCAACTGACCTTAATTCCCCCCTGGTCTCTATCCTTAAGGAAGTCATGCTTTTGCCCTTTTGAGTTAGTCCTTTGGAGAACGGACTGTTACTAATCCGATGGAAAGAATCCTTGATCTCATCCAGGGAACGGAAACACAAGCTGT…
TTATGAAAACAAATACATCATTTCCTTCCATAGCAATACCAATAAGGGCCCTGATTATTGGAAGCCACCGGAAAACTCAGCTGTCCAACTAGCAGCTGCGATCACAGCCTATGCTAGGATCTATATGTACCCTTATATCTCAAGAGAGGACTGCTACTACACGGACACTGACTCAGTTGTGCTTGGTCAGAAAATACCAGTTGAAGAAGTCTCTCCTTCTGCTTTAGGTAAGTTTAAGCTAGAGGACTTTCTCTTAAAAGGATACTTTTTAGCACCGAAAGCCTATTACTACGAAACTCAAGAAAAAGGTGTACTCAAGTTCAAGGGACCTTTGAAGGATCATGTTAGTAAAGAAATCTTTGAGATACTCTTAAAAGATCCAGATACTAAAATACCTGT…
GAAGGAGGGAATTAGATCTCTCGGCTACTTTGAGGGAAGGCGGAGTCATCAACTCGCTCTTTCCTATAGTTCGAAGCCTAATAAGGAAGTAGCCTCACTCAAGTAAAGGTGTTATCGCATATAGGTTTTCAACCCTGTAAGGACTTACCGGAACACACTTTGACTATGCTAAGTTGCCTCGGGCTTGAACCCGTACCTCCAAGCATGAGTTCTTGGGTGGCTGGTCATCCCTATCGGCTTCTATCAATAGCTGGGGTTATACCCCCTAGCACTTAGCTACCTCGTCTCGTACTTCTATGGTTGGGATAATATGCCCTAGCGCTGACTACTGTTTCTATGGGCTGAGAATCCATATCCCTTAAGCTAAGCTACGAGGTGATAAGCCCGATCCCCTACTTC…
GTGGTTGCCAAAGCTCCGAGTGAACCCGAAATAGGCCATGGACTTGGATCTACCAAATGATAAGAATGCCTCTGAGATTCAATCATAAACCACTTTGCCTCGGTTGTATGTAAACCCCCCTTCACCCCCACCCCCTAAAGTGGTAAAGAAGGGCTCTTTGGGGTCTAAATTTCTTTCTATCTGACAGGACAAACAAATAGGAAGGGATGGTTCTTTCATTGCATTGATAGAAGTGTCTAAGTAGAAAAAGATCTCTCTATTACTTTGAGAAGAGAATCGTTGGTTTGACCGACGAACTACGTGGGAAAATGGACCTTCTTTCTTTTATTTTCAGCAAGCATTTTTGGAAAGTAACAATTCTATTCAGTTCGGTTTCGGAAAACTTGCAGGTCGCGGATT…	21	214927	214947
Castanea_henryi	80	p4	(AATG)3	12	217615	217626
Castanea_henryi	81	p2	(CT)5	10	218092	218101
Castanea_henryi	82	p1	(T)10	10	220160	220169
Castanea_henryi	83	c	(A)10tggattttcttatgaaatgt(TTA)4	42	220573	220614
Castanea_henryi	84	p4	(TTAT)3	12	227579	227590
Castanea_henryi	85	p4	(CAAT)3	12	232321	232332
Castanea_henryi	86	p2	(TA)7	14	234013	234026
Castanea_henryi	87	p4	(AAAG)3	12	235603	235614
Castanea_henryi	88	p4	(AATA)5	20	244530	244549
Castanea_henryi	89	p4	(CTTT)3	12	244970	244981
Castanea_henryi	90	p2	(TA)5	10	249308	249317
Castanea_henryi	91	p5	(GCAAT)3	15	251515	251529
Castanea_henryi	92	p1	(C)12	12	258954	258965
Castanea_henryi	93	p4	(TCTT)3	12	260809	260820
Castanea_henryi	94	p1	(T)11	11	261936	261946
Castanea_henryi	95	c	(T)10gcttttggccgtttttgttaggcattgaaccccaccttaggtgctgagtggtg(C)10	73	262505	262577
Castanea_henryi	96	p4	(TCTT)3	12	263005	263016
Castanea_henryi	97	p1	(C)11	11	263220	263230
Castanea_henryi	98	p4	(TTCT)3	12	267483	267494
Castanea_henryi	99	p4	(GATT)3	12	270496	270507
Castanea_henryi	100	c	(T)11aataaacaagctatccatatgaaag(CAGT)3	48	270872	270919
Castanea_henryi	101	p4	(TTGC)3	12	271126	271137
Castanea_henryi	102	p2	(CT)5	10	272058	272067
Castanea_henryi	103	p3	(CTT)4	12	273416	273427
Castanea_henryi	104	p2	(GA)5	10	275559	275568
Castanea_henryi	105	p3	(ACC)4	12	278236	278247
Castanea_henryi	106	p2	(TC)5	10	278779	278788
Castanea_henryi	107	p4	(TATT)3	12	282927	282938
Castanea_henryi	108	p3	(CTT)4	12	285831	285842
Castanea_henryi	109	p1	(A)10	10	293931	293940
Castanea_henryi	110	c	(AAGA)3cataat(A)11	29	295507	295535
Castanea_henryi	111	p1	(T)10	10	296515	296524
Castanea_henryi	112	p4	(TCGG)3	12	296643	296654
Castanea_henryi	113	p1	(A)10	10	297401	297410
Castanea_henryi	114	p2	(CT)5	10	301151	301160
Castanea_henryi	115	p4	(GAAT)3	12	301956	301967
Castanea_henryi	116	p3	(TAA)4	12	308650	308661
Castanea_henryi	117	p1	(T)10	10	316035	316044
Castanea_henryi	118	p5	(ACTAA)3	15	319490	319504
Castanea_henryi	119	p3	(TTA)4	12	324541	324552
Castanea_henryi	120	p1	(G)12	12	329162	329173
Castanea_henryi	121	p4	(ACTC)3	12	329713	329724
Castanea_henryi	122	p4	(TTTC)3	12	332003	332014
Castanea_henryi	123	p2	(TC)5	10	336056	336065
Castanea_henryi	124	p4	(TCTT)3	12	336700	336711
Castanea_henryi	125	p2	(TA)5	10	336832	336841
Castanea_henryi	126	p3	(GAA)4	12	337954	337965
Castanea_henryi	127	p1	(T)10	10	338341	338350
Castanea_henryi	128	p1	(C)10	10	344864	344873
Castanea_henryi	129	p2	(AT)5	10	371387	371396
Castanea_henryi	130	p4	(TTTG)3	12	371642	371653
Castanea_henryi	131	p1	(T)10	10	373791	373800
Castanea_henryi	132	p3	(AGA)4	12	375152	375163

## Sheet: Castanea mollissima
ID	SSR nr.	SSR type	SSR	size	start	end
Castanea_mollissima	1	p4	(AAGA)3	12	6820	6831
Castanea_mollissima	2	c	(AT)6aatatattagattaccggccggctggtttttatgcaaaaaagacaaaacggggttggatttccactcat(AAGG)3	93	9203	9295
Castanea_mollissima	3	p2	(TA)6	12	10673	10684
Castanea_mollissima	4	p2	(CT)5	10	13324	13333
Castanea_mollissima	5	p4	(AGCA)3	12	21881	21892
Castanea_mollissima	6	p4	(TTTC)3	12	22606	22617
Castanea_mollissima	7	p4	(TGCT)3	12	25523	25534
Castanea_mollissima	8	p2	(AT)5	10	28685	28694
Castanea_mollissima	9	p2	(GA)5	10	29976	29985
Castanea_mollissima	10	p1	(A)11	11	31418	31428
Castanea_mollissima	11	p1	(G)14	14	32635	32648
Castanea_mollissima	12	p4	(TTCC)3	12	32823	32834
Castanea_mollissima	13	c	(A)10tgattttcttattgtt(TA)6	38	33526	33563
Castanea_mollissima	14	p4	(CGGG)3	12	34130	34141
Castanea_mollissima	15	p3	(TTC)4	12	34895	34906
Castanea_mollissima	16	p3	(AAG)4	12	35920	35931
Castanea_mollissima	17	p4	(ATAC)3	12	41847	41858
Castanea_mollissima	18	p1	(T)11	11	42588	42598
Castanea_mollissima	19	p4	(AATG)3	12	44035	44046
Castanea_mollissima	20	p1	(A)11	11	45187	45197
Castanea_mollissima	21	p4	(TTTC)3	12	46563	46574
Castanea_mollissima	22	p4	(GTTG)3	12	57855	57866
Castanea_mollissima	23	p3	(TTA)4	12	59268	59279
Castanea_mollissima	24	p4	(GATC)3	12	68779	68790
Castanea_mollissima	25	p1	(T)10	10	73225	73234
Castanea_mollissima	26	c*	(A)10(ATAAAATAAAATTTTCATCCGTTTTCTTTTTTTTTAATTAAGCTTTCTTGCCCCCGAGCTGTAGAAAAGAGTTGTTATCCCCTGTCTCCTTCAGACCGAGCGTAGGGTTTCGGGGAGTTCTCGCAGGGATGTTTCCGAAAGTGAAGCAAAGGTACTCTCCTCGGTGAGAGACCCAACTTTAGATAGGTAGTGAGCGCCTTAAGGGGGGAGGCAGGAACGGAGCAACTATGCGACTCATTGAGTATATGTCGGCGCAATAGCTGTTTTTGCAAGCTGTTCCGCGCCCGAGTTCCGAGTTAGAGAATACCTTCTCTTCTGTAGCGCAATCAAGGTAAGCTTGGTTCCCTTAACTTAACTCTCCGAAGGCGGAATCAAGGAGGAAAGCTAGACTCC…
TGATATCCGGTAGGAATAATAAGAATAAAAGTCCAGGTTGGTTGGTGAGCCTAGTGATAGGAGACTATCTAGCTTGGTTCGGAGAGCACTTGTTGGGTTAAAGATTTTTTTGTTGCTAAATGTTACGGCCTAAATGCTGAACTATTGACTCTACTTGTTCGGATGGGTGTTCACCCCAAAGTGTTCCCGGACCGCATGCATACATCCGTAAGTAACTTAGTGCAACATGGCAAATTTCATTGAGAGGAATCAGCAAAGAAAAGAAAAACGGGTCAACATCTTAATGTGTATTTGAGAGATTGTCCTCGGGCTGAGGAGTGTCCACATGAGTTCGTTGAGGTGTCTACACAGGAATAAAAACCTCTTTTATATTCTGTCGAGAGTTCGGATTGCTCCACC…
GGTTATTCAATCCACTAGTGCAACTGAAAGCGCACCTACTGTTACTAGAAGTCTAGTCCCTCTCAGGTACAGTTTCGATCTCGAACTAACTTACTTTACTTAATAGGCCGGAAGAGAGAGATATTCAGAAAACCCGATTTCCTGTCCTGTCTTAAGAACCTGACTAAAAAGAGAAAAGAAAACCAAACTAAAATAAAAGAGATATCACTTTCGACGATTGAACTGCACTTTTATATCCAGATTGGAACTGGATTTGAACGTCTTTGGATCCTGCTTAGAGCCGGCTTTCACTCCACTTTCACTTTCATATCAGGAGCGTCGACTTGTGCACTTGCAATATCGAATTTCACTTTCCGGAATCCTTGCTCCTGGCCTATTGGTTGATGATAGGGTTCCTGT…
GCTTATTCTCTTACTAAAGCGCCGTCAACTCTCAAAGCGGTTACTGATGAAATAGTTAGTCCTCCAGCAGCTTTTCACAACTATTTTTGTCACAACCGATTTTTCCTCATACGGATCTAAGCTCTCGCAAGTGCCTTCCCTTCCTTCTTCTACTATTGATCTTGTCGGCTAGCTCTATTCTAGCTTGTGAATGCTTTGAATGAGATCTATTAGGTTAGGAGACCCTTTGACCATTTTAAATCCATGTAGAACAGTAGAATAGAACGTCGAAGAGAAAAGGCCTTTTAAGGATATGGGAATCAAGGTGAGAGCCGTGGCCGGGTACGAACGATGGGGCGTCGGGTTCCAGAAGTCTCATGTTCGGAACGTGGGAGAGCTCGACTTGGGGCCTAAGATATG…
TTCTTCGTTCTTTCTAATTCGTTCACTTCAAGGCTGGTTCTGAACGCCGCGTAACATCATCTTCAACCAACCTCCACCGTACGTACCTTTCGGTGCGGCCACTAAAGAATTGCTTATACACTAAACAGCTGCTTATATACGCTTACTAAAAGACTGACTTTCATTCATTAGGCCAGCGTGAAACTAAGAAAGAGAGATGTGCCTAAAGCGGCATGCAAGCAAACTGTGCACGCTAAGAGAAAAGGAGAGATGCTCGCAATTACTACCACAAGAAAGCCGCCCCCCCTACCCTATCTCTAAAGGGGCCCGTCACTTCGTTCGTACCTTCTTTTCTTGGCTTAGGCTTCCAACTGAACTTACTTTATGGCCTTGCCGCCTGCCGCTAGCAGAAGCTAAGCG…
TTTACCAGCCAGCCTACGGCACCTGAGCATCTGCACGACGTTCTCATATGATCCTGTGACTGGGCTGGGCCTAGGCAGTTCGGAAGAAGGGTATCGTCAAGACTTCTCGAGAATAGACGAAGGGGAAAGGAAGTTAATGAATGGCAGAAGGCCGGATTGAAAAGTGCGGTTCGCTTTCTATGGAGATAAGAACAAGGAAGCACTGGCCATGGCAAGCATTGGTTGGAAGAAAGAGGGCGGAGCTTTAAGTATGCAGGAGGGGCTCGAGCCTTGATGGATTTCTGCGTGACATAAGTGATGTCGAACTCTGATAACAACAGCTGCCATCGAGCAGTCCTTCCTGATAGTGCTGGCTTCTCGAACAGAGACTTCAATGGGTCCATCCTGGACAAAAGCCAG…
GCACAAATGGGTTGTTCGAGAAGGAACTGACAGAAAAAGCTCTTTGAAAGAGTAGGCTGTTCTCTTTGCGTTAATGCCTTAAAAGGCAGGGACCTAAGCTAAGGGATTGTCCTTCCTCTTTGACGGAGTAGCGGGCAAAGTCCCCCAGTCGATATTAGATCGCCTCGAGGCCGAATAGACTGAGATTAGTCCTTCTCCCCTGCCAAGGGTTAAAGGAGAACCATTAGGAATTTCATTCCCCTCCGACGCCTAGAAGACAAAGAACGGGGAAAGTCAAGCCTTACTTCCGATTCCTTCCATCAATTCCTTCCCAGAAGAGGACGCTGTGAACAAAATGGGATTGATAGCATAGAAGGAGCTGCAATTGAATCAAATAGGTTCTTTGCAAGTGAAGAAGAA…
GATTCATAGTTGCATTACTTATAGCTTCCTTGTTCGTAAACAAAGCGGATTCGGAATTGTCTTTCATTCCAAGGCATAACTTGTATCCATGCGCTTCAGATTCGCCTGGAGTTCGCTCCCAGAAATATAGCCATCCCTACCCCCTCACGTCAATCCCACGAGCCTCTTATCCATTCTCATTCGATCACGGCGGGAGAGCAAGTCAAAATAGAAAAACTTACATTGGGTTTAGGGATAATCAGGCTCGAACTGATGACTTCCACCACGTCAAGGTGACACTCTACCGCTGAGTTATATCCCTTGCCCCCCCATCGAGAAATAGAACTGACTAATCCTAAGTCAAAGGGTCGAGAAACTCAAAGCTACTATTCCACTATTCTTGAACAACTTGGCGTCAGG…
AGCTAGCGCGCCCCTATTAGTCAAGCTTTTATTTGAAGCCAGCTGAAAAACGGATGCGCGCTACTAGCGCGGCTCGCTTCGCTTTTGTTGCGGAGTGGGTGCTTGCCCTTAGTTGGGTTGGGGGAAGAGGGCATTTCCATCGCGAAGGAAGGATTCAATCCAGCCACAGGTTCCCCTACGGCTACCTTGTTACGACTTCACCCCAGTCGAAGACCCCACCGTGGTATGCGCCAATAAGACCACCAAAAACCTTTGTGGCACTAGTGGTACACAGAAGTCATGGGTGATCATTGGTCCGATGCTTCGGGCGAAACCAATTCCCAGGGTGTGACGGGCGGTGTGTACAGGGCCCGGGTACATATTCACCGCGGCATGCTGATCCGCGATTACTAGCGATTC…
CCTTATCTACTGAAGATTATGAAGAAGGAAATGCTGAATTTGGCAATGACGTTCCAGTAGAGGCTCCTGGAACCGAGCCAGTCGTGCCTCCGAGTGATTAAGCCCCTCTTTCTGAAGCTCCGGCCGCTCCATCGGAAGTGGTCGCCCCCGAGACACATGCCAAAGAAGAGCCAACAGGCGCCCCTATGATGCGGCATAAAAGAGTAGCAAGAAAGCAAGTAGTTAGCAAGCCAAAGCGTAAGGGCCCTGTTACCATTTCCATCGATTTTTCTCCGGAGGGAAGCTTAGAAGAAGACCAAAGTCACATTTCTTCAGGGGAAGCTGCTCACACTCGCTCATCGGCGGAAGCATTAATCGTTCTATCTCCAGATGACGTACCGCCAGCTGCAGAACAAGGAG…	22	73656	73677
Castanea_mollissima	27	p3	(GAT)4	12	79378	79389
Castanea_mollissima	28	p5	(TAGTA)3	15	80344	80358
Castanea_mollissima	29	p4	(AATG)3	12	82751	82762
Castanea_mollissima	30	p1	(C)10	10	83174	83183
Castanea_mollissima	31	p2	(AG)6	12	83343	83354
Castanea_mollissima	32	p2	(GA)6	12	85575	85586
Castanea_mollissima	33	p2	(TA)5	10	86754	86763
Castanea_mollissima	34	c	(ATCC)3catttttttgtgtgtc(T)13	41	93153	93193
Castanea_mollissima	35	p1	(T)10	10	93932	93941
Castanea_mollissima	36	p4	(AGAT)3	12	94070	94081
Castanea_mollissima	37	c	(TC)6tagatttctct(AG)6	35	99483	99517
Castanea_mollissima	38	p3	(TGT)4	12	101129	101140
Castanea_mollissima	39	p4	(AGAA)3	12	104637	104648
Castanea_mollissima	40	p4	(AAGA)3	12	108482	108493
Castanea_mollissima	41	p4	(GACC)3	12	114169	114180
Castanea_mollissima	42	c	(TA)10aatataaatataaaataaatat(A)11	53	114616	114668
Castanea_mollissima	43	p4	(TTCC)3	12	123144	123155
Castanea_mollissima	44	p2	(AG)5	10	125979	125988
Castanea_mollissima	45	p2	(CT)5	10	126794	126803
Castanea_mollissima	46	p4	(TTCA)3	12	127590	127601
Castanea_mollissima	47	c	(A)13cgact(ACTAG)3	33	127962	127994
Castanea_mollissima	48	p1	(A)10	10	130639	130648
Castanea_mollissima	49	p1	(C)14	14	130889	130902
Castanea_mollissima	50	p2	(AC)6	12	131156	131167
Castanea_mollissima	51	p2	(AT)8	16	131653	131668
Castanea_mollissima	52	p2	(AT)5	10	132682	132691
Castanea_mollissima	53	p2	(CT)5	10	132987	132996
Castanea_mollissima	54	c*	(A)9(ACAAAACAAAACTCCATACCGGAAGATCATTACCTTATTCCTAGAACGGAATATAAACATTGGTACAACAGGAGGATCGAGAGACCTCGAGCGACACATCGTAATTTACGCTAACCTCAGCGTACCATCGGAGATACTTTAGCCACAGCTTAACCCATGGTTGAAGAATGAGGCGATCAAGAAAGTCCTCCCCCCTAAACTTGAGAAAATGTCCGAAGACCTTCTCTTTCCTTTTCATTACAAACAAAGCGAAGGCGCTACTTAGCCCTATAAAGAATGAAGGCCCGTGCGACACCCGGCGTTAACACTCCAAAATCTGGAAATGCTAACCACAGTTTCAATGGTAACGGGAATACGCCTGACGGCGAAAGCATACAAAGATAGTGACGCTTTC…
ATTTCCTCGGGGAGTGGAAACAGTCTCTCCTTCTTATTGAAAGCATTGGTCTCGGAACGCCCTCGCTGGGCAAGTTCACTCTTTCTGCTGCTGTTCCGGGGAAAGAAGTCGAATTTCTTTGGGAGGGTGTGGTATAGTTGATCACTTCTGCTCCTGTTGAAGGCCTACGCGCTGCTAATGCCGAGATTCGGTTTTATTCAGTGAGCGAAATCGCCCGAGTCCTTTTTTTATTAAACCATTTCTTTATCGATGCGAAACCTTAACTTAAGTGGGGCCAGGCAAGTGAGGAGAGGAGACTCGCCTTCTTCTTCTGAGAAGGGATGCCGAGAAAAGGCTGCAATTGAATCTGGTGCAAAGTCAGTAGTACTAGGGCCTTCGAGTGGGAATTTCCTCCTTCTA…
GAAAGTAGAATTAGCAACTTTTACACGAATTTTCAAGTGGATGAGATCGGTCGAGTGGTCTCAGTTGGAGATGGGATTGCACGTGTTTATGGATTGAACGAGATTCAAGCTGGGGAAATGGTTGAATTTGCCAGCGGTGTGAAAGGAATAGCCTTAAATCTTGAGAATGAGAATGTAGGGATTGTTGTCTTTGGTAGTGATACTGCTATTAAAGAAGGAGATCTTGTCAAGCGCACTGGATCTATTGTGGATGTTCCTGCGGGAAAGGCTATGCTAGGGCGTGTGGTCGACGCGTTGGGAGTACCTATTGATGGAAGAGGGGCCCTAAGCGATCACGAGCGAAGACGTGTCGAAGTGAAAGCCCCTGGGATTATTGAACGTAAATCTGTACACGAGCCT…
TTTAGAAAGCAAACCCACAACTTTGGGATCCACGAGAAAGCAGACCTAGGGTGATCTCGCCACGCCTAAATGGGACATGAAAGACGGGAAAGCAAAGCACCCGGTGAGGCAAGAAGTAAACTTAAGGTAGACCGCTTATTCAAATCCAAAAACTAACTACATAAGGTTTTTTCTTAATAAAATACTGGATACCAGTAAGGCATATCGGGATAGCCGGGATGGATTACCGAAATGGCAGGTTGTGCCGAGGACTTCTACTCCATCTAGACATGGCCCCAGCTTGAATCTTTAACTAGAGCCCTCCGCTCATCATCTATATAAATAAGCAATATCGAGACCAAGAAGAACTCAAAGCTAAAAGCGGAAAGGCAGAGTAGGCAAGCCCATATTCGTGATCTG…
GGGTGTGAAAGCCGGCTCCCCTCTTGTAGTGCTTGATAATGATCTAAGCGGGCGAGCACGCGGTAACCAGCCCATCCAAGGAAGAAGACTCTCTTCCCCTCGAAAGCTTGCTTCTTTTATCTGCCGAATTCTTCATTCCGTCAATAGCCATTTGACCGGATCTTTATGCAAATCATTCTTATATGGTATGGTCGTTTCAATGAGACCTCTTTTTAGAGAGCTTTCCCCTTTACCCTGGGACACATAGTTGTTGGTTCGCCCCTTGGTTTGGGTTCCAAACCTGCGCACCCTGATTCAAAAGCCCTTTCTATTTTCTTAGTAAAGCCTAAACGTCCTTATTGAAAACTAAAGCGCTAACGAACAAGCAACGGCTTTCGAACAAGCAAGCATCTTTACTTG…
GAAAGGCCTGCGCTTTCCTTTTCTATTTCTATTGTTCCATCTATATTGATATTTACCTCAGAAAGAGTAAACGGTTGAGACTACGCCTTGTAGGACAAAGAAGCCTTCGGGCAATAGATAACTTCTATTAAATGGGGCATGAAGGACGAAAAAGCAGCCTACCTTCAAGAGCTCAGAGGGCCAGGGCTCTTGGTCGGAAGCTCTAGAACCAGCTGTTCAGGGTTGATTATGAGACTAAGAGCGAGCTCAGTGGAACTTTCATTTAATGGCATTTCGGTCTTCTAAGACTAATCATAGGAATAGCCGTAGTGTCGCATGATCGAACGCAACTCTCGCACGATCGAACTCAGGTCTCGGACAAGACAACGTTAATTCGAAATCTATTATAAAATGGAAGTA…
TTCGCTATCGCTCCTATGTAATGGTCGGCCTAAAAAGTAGTATTCCTACCATACAAGAATGCCTATTATCTAGTGCTAGAAGCTTCGCCAGAAGCAAGCAAGACGAGGTCGCTCTGCTTCGTAGACAAGGCTCGTTCCGTACTTTACTTACGAGCTCGTGTAGTACTCGCCTCTATCTCTAAAAGGGCTTATGCACTCCACTCGCTGTCTACTAAAGGAGCGTTAGAGCGAGCGAGCGAAGCCTTCCATCATTTAGTGGCTTCCCCCCTTATCCCTCACCCTACTCTTTCATTTTCGCTTAAGCTTCCCCGGTTTGGGGGATTAATTGATTGGATACCCGAGAACCATAATCTTTCCTAGGAACAGCTTCTACGACGATAGATAGGGGTCAGGTTTGTT…
GAGGGTGGTCCCCCTTTCTCGCGTAAAAGCGATCAGAATTCGAACACGCCGCGTTTTACTGGGAAGGATCGAACCATGGGAACGAATCTACAGGGCTATCACCTTCTTTGGCCAGATCTTCCAACCTTTTCACAATTACAGTTCACTGCGCCCTTTACTAATAGAATCTCAAGTAAAGGGGCTTGCTGGTTTTTCCATCATCCAATCCACAACAAATCGAATGAAACCTGGCGAAAAAGAAGTGAACACTTTGCTGAGGTTATTTATATAGCTCGACCGTAGGGAGAGGAACTTTGCTTCGTGTTTGTTTTTCTTCAAACCCCCAATCCGCTCTCGCTCGCCGCTACTAACGGGGTCTCGGTTGATTTCCCTTCCTTTAGCTACTCAGATGTTTCAGTT…	21	135834	135854
Castanea_mollissima	55	p4	(AATG)3	12	138532	138543
Castanea_mollissima	56	p2	(CT)5	10	139009	139018
Castanea_mollissima	57	p1	(T)10	10	141077	141086
Castanea_mollissima	58	c	(A)10tggattttcttatgaaatgt(TTA)4	42	141490	141531
Castanea_mollissima	59	p4	(ATTC)3	12	146222	146233
Castanea_mollissima	60	p2	(GA)5	10	147028	147037
Castanea_mollissima	61	p1	(T)11	11	150786	150796
Castanea_mollissima	62	p4	(ACCG)3	12	151541	151552
Castanea_mollissima	63	p1	(A)10	10	151672	151681
Castanea_mollissima	64	c	(T)11attatg(TCTT)3	29	152661	152689
Castanea_mollissima	65	p1	(T)10	10	154256	154265
Castanea_mollissima	66	p3	(AAG)4	12	162346	162357
Castanea_mollissima	67	p4	(AATA)3	12	165250	165261
Castanea_mollissima	68	p2	(GA)5	10	169400	169409
Castanea_mollissima	69	p3	(GGT)4	12	169941	169952
Castanea_mollissima	70	p2	(TC)5	10	172628	172637
Castanea_mollissima	71	p3	(AAG)4	12	174769	174780
Castanea_mollissima	72	p2	(AG)5	10	176129	176138
Castanea_mollissima	73	p4	(GCAA)3	12	177059	177070
Castanea_mollissima	74	p4	(ACTG)3	12	177277	177288
Castanea_mollissima	75	p4	(AATC)3	12	177689	177700
Castanea_mollissima	76	p4	(AAGA)3	12	180701	180712
Castanea_mollissima	77	p1	(G)11	11	184966	184976
Castanea_mollissima	78	p4	(AAGA)3	12	185180	185191
Castanea_mollissima	79	c	(G)10caccactcagcacctaaggtggggttcaatgcctaacaaaaacggccaaaagc(A)10	73	185619	185691
Castanea_mollissima	80	p1	(A)11	11	186250	186260
Castanea_mollissima	81	p4	(AAGA)3	12	187376	187387
Castanea_mollissima	82	p1	(G)12	12	189231	189242
Castanea_mollissima	83	p1	(A)10	10	196702	196711
Castanea_mollissima	84	p3	(CTT)4	12	197086	197097
Castanea_mollissima	85	p2	(TA)5	10	198211	198220
Castanea_mollissima	86	p4	(AAAG)3	12	198340	198351
Castanea_mollissima	87	p2	(GA)5	10	198987	198996
Castanea_mollissima	88	p4	(AGAA)3	12	203037	203048
Castanea_mollissima	89	p4	(GTGA)3	12	205326	205337
Castanea_mollissima	90	p1	(C)11	11	205879	205889
Castanea_mollissima	91	p3	(ATA)4	12	210498	210509
Castanea_mollissima	92	p5	(TTAGT)3	15	215558	215572
Castanea_mollissima	93	p4	(GCTA)3	12	217505	217516
Castanea_mollissima	94	p1	(A)10	10	221281	221290
Castanea_mollissima	95	p3	(TTA)4	12	228664	228675
Castanea_mollissima	96	p2	(AT)5	10	247221	247230
Castanea_mollissima	97	p4	(TTTG)3	12	247476	247487
Castanea_mollissima	98	p1	(T)10	10	249625	249634
Castanea_mollissima	99	p3	(AGA)4	12	250986	250997
Castanea_mollissima	100	p4	(TTAT)3	12	259645	259656
Castanea_mollissima	101	p4	(CAAT)3	12	264387	264398
Castanea_mollissima	102	p2	(TA)7	14	266079	266092
Castanea_mollissima	103	p4	(AAAG)3	12	267697	267708
Castanea_mollissima	104	p4	(AAAG)3	12	276724	276735
Castanea_mollissima	105	p4	(TATT)5	20	277156	277175
Castanea_mollissima	106	p5	(TTTTA)3	15	280350	280364
Castanea_mollissima	107	p2	(TA)5	10	281405	281414
Castanea_mollissima	108	p5	(GCAAT)3	15	283612	283626
Castanea_mollissima	109	p3	(TAT)4	12	286943	286954
Castanea_mollissima	110	p4	(TAAA)3	12	288084	288095
Castanea_mollissima	111	p4	(TTCA)3	12	289760	289771
Castanea_mollissima	112	p1	(G)11	11	289968	289978
Castanea_mollissima	113	p5	(CATTG)3	15	303998	304012
Castanea_mollissima	114	p2	(AT)5	10	306210	306219
Castanea_mollissima	115	p4	(TAAG)3	12	307530	307541
Castanea_mollissima	116	p4	(TTAA)3	12	308117	308128
Castanea_mollissima	117	p4	(TTCA)4	16	312484	312499
Castanea_mollissima	118	p4	(ATGA)3	12	312812	312823
Castanea_mollissima	119	p4	(TTCC)3	12	314699	314710
Castanea_mollissima	120	p2	(AC)5	10	317128	317137
Castanea_mollissima	121	p3	(AGC)4	12	317874	317885
Castanea_mollissima	122	p1	(A)10	10	318134	318143
Castanea_mollissima	123	p4	(TTCT)3	12	318842	318853
Castanea_mollissima	124	p5	(ATTAC)3	15	319350	319364
Castanea_mollissima	125	p2	(AG)5	10	322818	322827
Castanea_mollissima	126	p3	(TCT)4	12	323459	323470
Castanea_mollissima	127	p4	(GAGC)3	12	332623	332634
Castanea_mollissima	128	p2	(AT)7	14	333231	333244
Castanea_mollissima	129	p1	(T)10	10	333625	333634
Castanea_mollissima	130	p4	(CGCC)3	12	335477	335488
Castanea_mollissima	131	p3	(CTA)4	12	347253	347264
Castanea_mollissima	132	p3	(TTA)4	12	362153	362164

## Sheet: Castanopsis carlesii
ID	SSR nr.	SSR type	SSR	size	start	end
Castanopsis_carlesii	1	p2	(CT)5	10	1338	1347
Castanopsis_carlesii	2	p4	(CTCC)3	12	4149	4160
Castanopsis_carlesii	3	p5	(TATTA)3	15	12438	12452
Castanopsis_carlesii	4	p4	(GATC)3	12	14553	14564
Castanopsis_carlesii	5	p2	(AC)6	12	17198	17209
Castanopsis_carlesii	6	p1	(G)10	10	17342	17351
Castanopsis_carlesii	7	p2	(TC)5	10	29846	29855
Castanopsis_carlesii	8	p1	(T)10	10	30352	30361
Castanopsis_carlesii	9	p3	(AAC)4	12	34365	34376
Castanopsis_carlesii	10	p3	(TAG)4	12	37322	37333
Castanopsis_carlesii	11	p4	(AAAG)3	12	44592	44603
Castanopsis_carlesii	12	p2	(CT)5	10	49624	49633
Castanopsis_carlesii	13	p1	(T)10	10	52939	52948
Castanopsis_carlesii	14	p3	(AGA)4	12	54290	54301
Castanopsis_carlesii	15	p3	(CTT)4	12	55192	55203
Castanopsis_carlesii	16	p1	(A)10	10	68456	68465
Castanopsis_carlesii	17	p4	(AGAA)3	12	68823	68834
Castanopsis_carlesii	18	c	(T)10ctc(T)10	23	69087	69109
Castanopsis_carlesii	19	p4	(TATC)3	12	70401	70412
Castanopsis_carlesii	20	p1	(A)11	11	72000	72010
Castanopsis_carlesii	21	p4	(GGAC)3	12	76360	76371
Castanopsis_carlesii	22	p4	(TCAA)3	12	82058	82069
Castanopsis_carlesii	23	p4	(CTTT)3	12	85171	85182
Castanopsis_carlesii	24	p4	(ACTA)3	12	86641	86652
Castanopsis_carlesii	25	p2	(CT)5	10	87570	87579
Castanopsis_carlesii	26	p1	(A)10	10	90558	90567
Castanopsis_carlesii	27	p2	(AT)7	14	98254	98267
Castanopsis_carlesii	28	p2	(TG)6	12	98752	98763
Castanopsis_carlesii	29	p1	(T)10	10	99267	99276
Castanopsis_carlesii	30	c	(CTAGT)3agtag(T)14	34	101921	101954
Castanopsis_carlesii	31	p4	(AATG)3	12	102313	102324
Castanopsis_carlesii	32	p2	(AG)5	10	103113	103122
Castanopsis_carlesii	33	p2	(CT)5	10	103928	103937
Castanopsis_carlesii	34	p1	(A)10	10	105319	105328
Castanopsis_carlesii	35	p2	(AT)6	12	110826	110837
Castanopsis_carlesii	36	p4	(TAAG)3	12	118473	118484
Castanopsis_carlesii	37	p4	(TTAA)3	12	119060	119071
Castanopsis_carlesii	38	p1	(T)11	11	126489	126499
Castanopsis_carlesii	39	p4	(AAGT)3	12	133603	133614
Castanopsis_carlesii	40	p2	(TA)5	10	134756	134765
Castanopsis_carlesii	41	p4	(AAAG)3	12	134880	134891
Castanopsis_carlesii	42	p2	(GA)5	10	135527	135536
Castanopsis_carlesii	43	p4	(AGAA)3	12	139565	139576
Castanopsis_carlesii	44	p4	(GTGA)3	12	141848	141859
Castanopsis_carlesii	45	p1	(C)14	14	142401	142414
Castanopsis_carlesii	46	p3	(ATA)4	12	147023	147034
Castanopsis_carlesii	47	p5	(TTAGT)3	15	152083	152097
Castanopsis_carlesii	48	p4	(GCTA)3	12	154025	154036
Castanopsis_carlesii	49	p5	(GTAAT)3	15	157854	157868
Castanopsis_carlesii	50	p4	(AGAA)3	12	158365	158376
Castanopsis_carlesii	51	p1	(T)10	10	159075	159084
Castanopsis_carlesii	52	p2	(AG)5	10	164994	165003
Castanopsis_carlesii	53	p3	(AAG)4	12	172627	172638
Castanopsis_carlesii	54	p3	(CTT)4	12	173527	173538
Castanopsis_carlesii	55	p1	(A)10	10	174882	174891
Castanopsis_carlesii	56	p2	(AG)5	10	178197	178206
Castanopsis_carlesii	57	p4	(TTCT)3	12	183225	183236
Castanopsis_carlesii	58	p4	(TCGC)3	12	185785	185796
Castanopsis_carlesii	59	p4	(CAAC)3	12	187579	187590
Castanopsis_carlesii	60	p2	(TA)7	14	200264	200277
Castanopsis_carlesii	61	p4	(TTCA)4	16	203697	203712
Castanopsis_carlesii	62	p4	(CAAT)3	12	204432	204443
Castanopsis_carlesii	63	p2	(CG)5	10	206250	206259
Castanopsis_carlesii	64	p4	(TTTG)3	12	206532	206543
Castanopsis_carlesii	65	p4	(CGCC)3	12	207335	207346
Castanopsis_carlesii	66	p4	(ATTC)3	12	209952	209963
Castanopsis_carlesii	67	p1	(T)10	10	210935	210944
Castanopsis_carlesii	68	p4	(TCAC)3	12	211517	211528
Castanopsis_carlesii	69	p2	(TA)8	16	213607	213622
Castanopsis_carlesii	70	p4	(CAAT)3	12	214677	214688
Castanopsis_carlesii	71	p2	(TA)7	14	216368	216381
Castanopsis_carlesii	72	p4	(AAAG)3	12	217958	217969
Castanopsis_carlesii	73	p3	(GAA)4	12	224110	224121
Castanopsis_carlesii	74	p1	(T)10	10	224497	224506
Castanopsis_carlesii	75	p1	(A)10	10	239003	239012
Castanopsis_carlesii	76	c	(AAGA)3cataat(A)14	32	240579	240610
Castanopsis_carlesii	77	p4	(TCGG)3	12	241717	241728
Castanopsis_carlesii	78	p1	(G)10	10	242481	242490
Castanopsis_carlesii	79	p2	(CT)5	10	246223	246232
Castanopsis_carlesii	80	p4	(GAAT)3	12	247023	247034
Castanopsis_carlesii	81	p2	(AG)5	10	265146	265155
Castanopsis_carlesii	82	p2	(AG)5	10	265931	265940
Castanopsis_carlesii	83	p4	(AAGG)3	12	267084	267095
Castanopsis_carlesii	84	p2	(CT)5	10	267630	267639
Castanopsis_carlesii	85	p3	(CTA)4	12	273812	273823
Castanopsis_carlesii	86	p3	(AAC)4	12	281308	281319
Castanopsis_carlesii	87	p2	(TC)5	10	281855	281864
Castanopsis_carlesii	88	p4	(AAGA)3	12	284276	284287
Castanopsis_carlesii	89	p4	(AAGT)3	12	288715	288726
Castanopsis_carlesii	90	p2	(TA)5	10	289868	289877
Castanopsis_carlesii	91	p4	(AAAG)3	12	289992	290003
Castanopsis_carlesii	92	p2	(GA)5	10	290639	290648
Castanopsis_carlesii	93	p3	(TCC)4	12	295326	295337
Castanopsis_carlesii	94	p4	(GAAG)3	12	295641	295652
Castanopsis_carlesii	95	p2	(AT)6	12	298481	298492
Castanopsis_carlesii	96	p2	(TC)7	14	299418	299431
Castanopsis_carlesii	97	p2	(AT)6	12	305260	305271
Castanopsis_carlesii	98	c	(CCTT)3atgagtggaaatccaaccccgttttgtcttttttgcataaaaaccagccggccggtaatctaatatat(TA)6	92	306650	306741
Castanopsis_carlesii	99	p4	(TCTT)3	12	309122	309133
Castanopsis_carlesii	100	p4	(AGCA)3	12	318401	318412
Castanopsis_carlesii	101	p4	(AGAA)3	12	326382	326393
Castanopsis_carlesii	102	p1	(A)10	10	326559	326568
Castanopsis_carlesii	103	p1	(T)11	11	327761	327771
Castanopsis_carlesii	104	p4	(CATT)3	12	328912	328923
Castanopsis_carlesii	105	p1	(A)11	11	330360	330370
Castanopsis_carlesii	106	p4	(GTAT)3	12	331100	331111
Castanopsis_carlesii	107	p1	(A)10	10	333107	333116
Castanopsis_carlesii	108	p3	(CTT)4	12	337032	337043
Castanopsis_carlesii	109	p3	(GAA)4	12	338057	338068
Castanopsis_carlesii	110	p4	(GCCC)3	12	338821	338832
Castanopsis_carlesii	111	c	(TA)6aacaataagaaaatcc(T)10	38	339400	339437
Castanopsis_carlesii	112	p4	(GGAA)3	12	340129	340140
Castanopsis_carlesii	113	p1	(C)13	13	340315	340327
Castanopsis_carlesii	114	p1	(T)11	11	341529	341539
Castanopsis_carlesii	115	p2	(TC)5	10	342973	342982
Castanopsis_carlesii	116	p2	(AT)5	10	344256	344265
Castanopsis_carlesii	117	p4	(AAGC)3	12	347415	347426
Castanopsis_carlesii	118	p4	(AAAG)3	12	350370	350381
Castanopsis_carlesii	119	p4	(TGCT)3	12	351098	351109
Castanopsis_carlesii	120	p2	(TC)5	10	365050	365059
Castanopsis_carlesii	121	c	(GAGC)3attcagtgtcaacttt(AAG)4	40	368229	368268
Castanopsis_carlesii	122	p4	(TTCT)3	12	371629	371640
Castanopsis_carlesii	123	p4	(AATA)4	16	380778	380793
Castanopsis_carlesii	124	p4	(CTTT)3	12	381218	381229
Castanopsis_carlesii	125	p4	(GTTG)3	12	389846	389857
Castanopsis_carlesii	126	p3	(TTA)4	12	391259	391270
Castanopsis_carlesii	127	p1	(A)12	12	396807	396818
Castanopsis_carlesii	128	p1	(A)12	12	397001	397012
Castanopsis_carlesii	129	p4	(GAAG)3	12	398483	398494
Castanopsis_carlesii	130	p4	(AACA)3	12	399711	399722
Castanopsis_carlesii	131	p2	(AT)5	10	399965	399974
Castanopsis_carlesii	132	p4	(AAAG)3	12	401957	401968
Castanopsis_carlesii	133	p1	(A)10	10	403150	403159
Castanopsis_carlesii	134	p1	(A)10	10	416461	416470
Castanopsis_carlesii	135	c	(ATCC)3catttttttgtgtgtc(T)13	41	419332	419372
Castanopsis_carlesii	136	p1	(T)10	10	420111	420120
Castanopsis_carlesii	137	p4	(AGAT)3	12	420249	420260
Castanopsis_carlesii	138	c	(A)10ggtaaccgcctggcgagtcg(T)10	40	421055	421094
Castanopsis_carlesii	139	p1	(T)10	10	421522	421531
Castanopsis_carlesii	140	p1	(A)10	10	422410	422419
Castanopsis_carlesii	141	c	(TC)5tagatttctct(AG)6	33	425666	425698
Castanopsis_carlesii	142	p3	(TGT)4	12	427310	427321
Castanopsis_carlesii	143	p4	(AGAA)3	12	430818	430829
Castanopsis_carlesii	144	p4	(AAGA)3	12	434653	434664
Castanopsis_carlesii	145	p4	(GACC)3	12	440340	440351
Castanopsis_carlesii	146	p4	(TTCC)3	12	449278	449289
Castanopsis_carlesii	147	p4	(TCTT)3	12	455500	455511
Castanopsis_carlesii	148	p1	(A)10	10	458740	458749
Castanopsis_carlesii	149	p2	(TC)5	10	459093	459102
Castanopsis_carlesii	150	p3	(TTC)5	15	459567	459581
Castanopsis_carlesii	151	p2	(CT)5	10	462040	462049
Castanopsis_carlesii	152	p4	(CTTC)3	12	463406	463417
Castanopsis_carlesii	153	p2	(AC)5	10	467901	467910
Castanopsis_carlesii	154	p4	(TCTT)3	12	475001	475012
Castanopsis_carlesii	155	p2	(GA)5	10	475647	475656
Castanopsis_carlesii	156	p1	(C)10	10	482130	482139
Castanopsis_carlesii	157	p4	(TGAA)3	12	484383	484394
Castanopsis_carlesii	158	p1	(A)10	10	489076	489085
Castanopsis_carlesii	159	p1	(G)12	12	491550	491561
Castanopsis_carlesii	160	p1	(G)10	10	495118	495127
Castanopsis_carlesii	161	p1	(C)14	14	496207	496220
Castanopsis_carlesii	162	p1	(C)10	10	497248	497257
Castanopsis_carlesii	163	p4	(TCTT)3	12	498055	498066
Castanopsis_carlesii	164	p4	(TCTT)3	12	500241	500252
Castanopsis_carlesii	165	p1	(C)11	11	500454	500464
Castanopsis_carlesii	166	p1	(T)12	12	506194	506205
Castanopsis_carlesii	167	p1	(T)13	13	509167	509179
Castanopsis_carlesii	168	p5	(AAGAA)3	15	510163	510177
Castanopsis_carlesii	169	p4	(TTCA)3	12	511154	511165
Castanopsis_carlesii	170	p4	(TGAA)4	16	511479	511494
Castanopsis_carlesii	171	p4	(TAGT)3	12	515552	515563
Castanopsis_carlesii	172	p4	(TTGC)3	12	515782	515793
Castanopsis_carlesii	173	p1	(T)13	13	517142	517154
Castanopsis_carlesii	174	p4	(CTTC)3	12	535447	535458
Castanopsis_carlesii	175	p3	(TCT)4	12	535777	535788
Castanopsis_carlesii	176	p4	(ATAG)3	12	539002	539013
Castanopsis_carlesii	177	p1	(A)12	12	541370	541381
Castanopsis_carlesii	178	p2	(AT)5	10	552172	552181
Castanopsis_carlesii	179	p2	(CT)6	12	553344	553355
Castanopsis_carlesii	180	p2	(TC)6	12	555570	555581
Castanopsis_carlesii	181	p1	(G)11	11	555742	555752
Castanopsis_carlesii	182	p4	(CATT)3	12	556164	556175
Castanopsis_carlesii	183	p5	(CTATA)3	15	558565	558579
Castanopsis_carlesii	184	p3	(CAT)4	12	559536	559547
Castanopsis_carlesii	185	p2	(AG)6	12	568414	568425
Castanopsis_carlesii	186	p1	(T)10	10	577790	577799
Castanopsis_carlesii	187	p4	(GATT)3	12	579390	579401
Castanopsis_carlesii	188	p4	(CAGT)3	12	579796	579807
Castanopsis_carlesii	189	p2	(GA)7	14	581080	581093
Castanopsis_carlesii	190	p4	(AATG)3	12	585287	585298
Castanopsis_carlesii	191	p2	(CT)5	10	585764	585773
Castanopsis_carlesii	192	c	(A)10tggattttcttatgaaatgt(TTA)4	42	588257	588298
Castanopsis_carlesii	193	p4	(GGGC)3	12	589565	589576

## Sheet: Quercus acutissima
ID	SSR nr.	SSR type	SSR	size	start	end
Quercus_acutissima	1	p2	(GA)5	10	2001	2010
Quercus_acutissima	2	p3	(GGT)4	12	2542	2553
Quercus_acutissima	3	p2	(CT)6	12	6998	7009
Quercus_acutissima	4	p4	(AGCA)3	12	8167	8178
Quercus_acutissima	5	p2	(AG)5	10	13097	13106
Quercus_acutissima	6	p4	(GTTG)3	12	15701	15712
Quercus_acutissima	7	p3	(GAA)4	12	27532	27543
Quercus_acutissima	8	p1	(A)10	10	28058	28067
Quercus_acutissima	9	p4	(GAAT)3	12	29033	29044
Quercus_acutissima	10	p2	(CT)5	10	34506	34515
Quercus_acutissima	11	p4	(TCTT)3	12	36221	36232
Quercus_acutissima	12	p2	(GA)5	10	36867	36876
Quercus_acutissima	13	p4	(AGAA)3	12	40911	40922
Quercus_acutissima	14	p4	(GTGA)3	12	43194	43205
Quercus_acutissima	15	p1	(C)10	10	43747	43756
Quercus_acutissima	16	p3	(ATA)4	12	48365	48376
Quercus_acutissima	17	p5	(TTAGT)3	15	53420	53434
Quercus_acutissima	18	p4	(GCTA)3	12	55367	55378
Quercus_acutissima	19	p5	(GTAAT)3	15	59196	59210
Quercus_acutissima	20	p4	(AGAA)3	12	59707	59718
Quercus_acutissima	21	p1	(T)10	10	60417	60426
Quercus_acutissima	22	p1	(T)13	13	61302	61314
Quercus_acutissima	23	p3	(TAA)4	12	63374	63385
Quercus_acutissima	24	p4	(CAAC)3	12	64787	64798
Quercus_acutissima	25	p2	(AG)5	10	68327	68336
Quercus_acutissima	26	p4	(ATTC)3	12	73798	73809
Quercus_acutissima	27	p1	(T)10	10	74775	74784
Quercus_acutissima	28	p3	(TTC)4	12	75299	75310
Quercus_acutissima	29	p4	(ATTC)3	12	83438	83449
Quercus_acutissima	30	p2	(GA)5	10	84240	84249
Quercus_acutissima	31	p1	(C)10	10	87988	87997
Quercus_acutissima	32	p4	(ACCG)3	12	88749	88760
Quercus_acutissima	33	c	(T)12attatg(TCTT)3	30	89868	89897
Quercus_acutissima	34	p1	(T)10	10	91464	91473
Quercus_acutissima	35	p4	(AGAT)3	12	103585	103596
Quercus_acutissima	36	p1	(A)11	11	104383	104393
Quercus_acutissima	37	p4	(AGCT)3	12	104614	104625
Quercus_acutissima	38	p4	(TCTT)3	12	109040	109051
Quercus_acutissima	39	p4	(AATA)5	20	113728	113747
Quercus_acutissima	40	p4	(CTTT)3	12	114168	114179
Quercus_acutissima	41	p2	(GA)6	12	124721	124732
Quercus_acutissima	42	p2	(TA)5	10	125895	125904
Quercus_acutissima	43	p1	(A)10	10	129415	129424
Quercus_acutissima	44	c	(ATCC)3catttttttgtgtgtc(T)13	41	132294	132334
Quercus_acutissima	45	p1	(T)10	10	133073	133082
Quercus_acutissima	46	p4	(AGAT)3	12	133211	133222
Quercus_acutissima	47	p1	(T)10	10	134482	134491
Quercus_acutissima	48	p1	(A)10	10	135371	135380
Quercus_acutissima	49	c	(TC)6tagatttctct(AG)6	35	138628	138662
Quercus_acutissima	50	p3	(TGT)4	12	140274	140285
Quercus_acutissima	51	p4	(AGAA)3	12	143790	143801
Quercus_acutissima	52	p1	(A)10	10	149191	149200
Quercus_acutissima	53	p2	(TA)7	14	151743	151756
Quercus_acutissima	54	p4	(AAGA)3	12	155174	155185
Quercus_acutissima	55	p4	(GACC)3	12	160861	160872
Quercus_acutissima	56	p4	(TTCC)3	12	169799	169810
Quercus_acutissima	57	p4	(TCTT)3	12	176293	176304
Quercus_acutissima	58	p3	(GCT)4	12	178308	178319
Quercus_acutissima	59	p2	(TA)8	16	179554	179569
Quercus_acutissima	60	p4	(CAAT)3	12	180624	180635
Quercus_acutissima	61	p1	(T)11	11	188034	188044
Quercus_acutissima	62	p2	(TA)5	10	194507	194516
Quercus_acutissima	63	p2	(AT)6	12	199849	199860
Quercus_acutissima	64	p4	(GCAA)3	12	201030	201041
Quercus_acutissima	65	p4	(AACT)3	12	201259	201270
Quercus_acutissima	66	p4	(TTCC)3	12	203427	203438
Quercus_acutissima	67	p4	(CTTT)3	12	208321	208332
Quercus_acutissima	68	p4	(AGAA)3	12	209842	209853
Quercus_acutissima	69	p4	(TAAT)3	12	212001	212012
Quercus_acutissima	70	c	(A)10tgattttcttattgtt(TA)6	38	212879	212916
Quercus_acutissima	71	p4	(CGGG)3	12	213483	213494
Quercus_acutissima	72	p5	(TAATA)3	15	213959	213973
Quercus_acutissima	73	p4	(TTGT)3	12	216535	216546
Quercus_acutissima	74	p4	(ATAG)3	12	218064	218075
Quercus_acutissima	75	p4	(AAAG)3	12	219874	219885
Quercus_acutissima	76	p5	(TTCTT)3	15	233826	233840
Quercus_acutissima	77	p2	(AT)6	12	235868	235879
Quercus_acutissima	78	p4	(TCTT)3	12	236600	236611
Quercus_acutissima	79	p3	(AAG)4	12	238652	238663
Quercus_acutissima	80	p3	(AAG)4	12	248791	248802
Quercus_acutissima	81	p1	(G)12	12	253822	253833
Quercus_acutissima	82	p2	(AT)6	12	255832	255843
Quercus_acutissima	83	c	(CCTT)3atgagtggaaatccaaccccgttttgtcttttttgcataaaaaccagccggccggtaatctaatatat(TA)6	92	257222	257313
Quercus_acutissima	84	p4	(TCTT)3	12	259694	259705
Quercus_acutissima	85	p4	(GGAG)3	12	267937	267948
Quercus_acutissima	86	p5	(AGAAG)3	15	268364	268378
Quercus_acutissima	87	p4	(CATT)3	12	280004	280015
Quercus_acutissima	88	p5	(CTATA)3	15	282405	282419
Quercus_acutissima	89	p3	(CAT)4	12	283376	283387
Quercus_acutissima	90	p1	(T)10	10	287218	287227
Quercus_acutissima	91	p1	(A)10	10	287650	287659
Quercus_acutissima	92	p3	(AAC)4	12	289309	289320
Quercus_acutissima	93	p4	(TTCA)4	16	294707	294722
Quercus_acutissima	94	p4	(CAAT)3	12	295447	295458
Quercus_acutissima	95	p2	(CG)5	10	297265	297274
Quercus_acutissima	96	p4	(TTTG)3	12	297547	297558
Quercus_acutissima	97	p4	(CGCC)3	12	298350	298361
Quercus_acutissima	98	p1	(A)10	10	309461	309470
Quercus_acutissima	99	p2	(GA)5	10	311986	311995
Quercus_acutissima	100	p4	(TTCA)3	12	312460	312471
Quercus_acutissima	101	p5	(GTTTT)3	15	315151	315165
Quercus_acutissima	102	p2	(GA)5	10	318006	318015
Quercus_acutissima	103	p2	(AT)5	10	318312	318321
Quercus_acutissima	104	p2	(AT)8	16	319337	319352
Quercus_acutissima	105	p2	(TG)6	12	319837	319848
Quercus_acutissima	106	p1	(G)13	13	320103	320115
Quercus_acutissima	107	p1	(T)10	10	320356	320365
Quercus_acutissima	108	c	(CTAGT)3agtcg(T)11	31	323010	323040
Quercus_acutissima	109	p4	(AATG)3	12	323399	323410
Quercus_acutissima	110	p2	(AT)5	10	324621	324630
Quercus_acutissima	111	p1	(A)10	10	325604	325613
Quercus_acutissima	112	p2	(AG)5	10	330039	330048
Quercus_acutissima	113	p4	(AGAA)4	16	333285	333300
Quercus_acutissima	114	p1	(T)10	10	341727	341736
Quercus_acutissima	115	p4	(ATAC)3	12	343731	343742
Quercus_acutissima	116	p1	(T)11	11	344472	344482
Quercus_acutissima	117	p4	(AATG)3	12	345919	345930
Quercus_acutissima	118	p1	(A)11	11	347071	347081
Quercus_acutissima	119	p4	(TTTC)3	12	348447	348458
Quercus_acutissima	120	p3	(GAA)4	12	358215	358226
Quercus_acutissima	121	p1	(T)10	10	358602	358611
Quercus_acutissima	122	p4	(TTTC)3	12	358847	358858
Quercus_acutissima	123	p4	(TTCA)3	12	361592	361603
Quercus_acutissima	124	p4	(TGAA)4	16	361917	361932
Quercus_acutissima	125	p1	(T)10	10	365624	365633
Quercus_acutissima	126	p4	(TTAA)3	12	366288	366299
Quercus_acutissima	127	p4	(CTTA)3	12	366875	366886
Quercus_acutissima	128	p3	(CAA)5	15	373166	373180
Quercus_acutissima	129	p1	(C)10	10	379609	379618
Quercus_acutissima	130	p4	(GCGG)3	12	380411	380422
Quercus_acutissima	131	p4	(TGAA)3	12	381862	381873
Quercus_acutissima	132	p4	(TTTA)3	12	383538	383549
Quercus_acutissima	133	c	(T)10(G)15	25	389015	389039
Quercus_acutissima	134	p1	(G)10	10	392596	392605
Quercus_acutissima	135	p1	(C)10	10	393685	393694
Quercus_acutissima	136	p4	(CCGC)3	12	395849	395860
Quercus_acutissima	137	p3	(TAA)4	12	397129	397140
Quercus_acutissima	138	p2	(AG)5	10	399855	399864
Quercus_acutissima	139	p2	(AG)5	10	400646	400655
Quercus_acutissima	140	p4	(AAGG)3	12	401800	401811
Quercus_acutissima	141	p2	(CT)5	10	402346	402355
Quercus_acutissima	142	p4	(CTTC)3	12	407721	407732
Quercus_acutissima	143	c	(C)10(T)11	21	411002	411022
Quercus_acutissima	144	p2	(TC)5	10	414736	414745
Quercus_acutissima	145	p2	(AT)5	10	416026	416035
Quercus_acutissima	146	p1	(A)10	10	433208	433217
Quercus_acutissima	147	p4	(AAGC)3	12	433904	433915
Quercus_acutissima	148	p1	(G)14	14	441107	441120
Quercus_acutissima	149	p4	(AAGA)3	12	441324	441335
Quercus_acutissima	150	c	(G)12caccactcagcacctaaggtggggttcaatgcctaacaaaaacggccaaaagc(A)10	75	441763	441837
Quercus_acutissima	151	p1	(A)10	10	442395	442404
Quercus_acutissima	152	p4	(AAGA)3	12	443521	443532
Quercus_acutissima	153	p2	(CT)5	10	446734	446743

## Sheet: Quercus variabilis
ID	SSR nr.	SSR type	SSR	size	start	end
Quercus_variabilis	1	p3	(AAG)4	12	1432	1443
Quercus_variabilis	2	p1	(G)12	12	6463	6474
Quercus_variabilis	3	p2	(AT)6	12	8473	8484
Quercus_variabilis	4	c	(CCTT)3atgagtggaaatccaaccccgttttgtcttttttgcataaaaaccagccggccggtaatctaatatat(TA)6	92	9863	9954
Quercus_variabilis	5	p4	(TCTT)3	12	12335	12346
Quercus_variabilis	6	p4	(GGAG)3	12	20578	20589
Quercus_variabilis	7	p5	(AGAAG)3	15	21005	21019
Quercus_variabilis	8	p4	(CATT)3	12	32645	32656
Quercus_variabilis	9	p5	(CTATA)3	15	35046	35060
Quercus_variabilis	10	p3	(CAT)4	12	36017	36028
Quercus_variabilis	11	p1	(T)10	10	39859	39868
Quercus_variabilis	12	p1	(A)10	10	40291	40300
Quercus_variabilis	13	p3	(AAC)4	12	41950	41961
Quercus_variabilis	14	p4	(TTCA)4	16	47348	47363
Quercus_variabilis	15	p4	(CAAT)3	12	48088	48099
Quercus_variabilis	16	p2	(CG)5	10	49906	49915
Quercus_variabilis	17	p4	(TTTG)3	12	50188	50199
Quercus_variabilis	18	p4	(CGCC)3	12	50991	51002
Quercus_variabilis	19	p1	(G)11	11	62510	62520
Quercus_variabilis	20	p1	(A)10	10	65628	65637
Quercus_variabilis	21	c	(AAGA)3cataat(A)12	30	67204	67233
Quercus_variabilis	22	p4	(TCGG)3	12	68394	68405
Quercus_variabilis	23	p1	(G)11	11	69158	69168
Quercus_variabilis	24	p2	(CT)5	10	72906	72915
Quercus_variabilis	25	p4	(GAAT)3	12	73707	73718
Quercus_variabilis	26	p4	(CAAC)3	12	89424	89435
Quercus_variabilis	27	p2	(CT)5	10	92030	92039
Quercus_variabilis	28	p4	(TTGC)3	12	96957	96968
Quercus_variabilis	29	p4	(TTCT)3	12	101698	101709
Quercus_variabilis	30	p4	(CTAT)3	12	103510	103521
Quercus_variabilis	31	p4	(ACAA)3	12	105039	105050
Quercus_variabilis	32	p5	(TATTA)3	15	107612	107626
Quercus_variabilis	33	p4	(GCCC)3	12	108090	108101
Quercus_variabilis	34	c	(TA)6aacaataagaaaatca(T)10	38	108669	108706
Quercus_variabilis	35	p4	(ATTA)3	12	109573	109584
Quercus_variabilis	36	p4	(TTCT)3	12	111732	111743
Quercus_variabilis	37	p4	(AAAG)3	12	113253	113264
Quercus_variabilis	38	p2	(GA)6	12	117078	117089
Quercus_variabilis	39	p1	(A)10	10	117817	117826
Quercus_variabilis	40	p4	(TGGA)3	12	120112	120123
Quercus_variabilis	41	p6	(GTCTTA)5	30	122031	122060
Quercus_variabilis	42	p4	(GTTG)3	12	129860	129871
Quercus_variabilis	43	p3	(TTA)4	12	131273	131284
Quercus_variabilis	44	p1	(A)13	13	133344	133356
Quercus_variabilis	45	p1	(A)10	10	134232	134241
Quercus_variabilis	46	p4	(TTCT)3	12	134940	134951
Quercus_variabilis	47	p5	(ATTAC)3	15	135448	135462
Quercus_variabilis	48	p4	(CTAG)3	12	139279	139290
Quercus_variabilis	49	p5	(ACTAA)3	15	141224	141238
Quercus_variabilis	50	p3	(TTA)4	12	146281	146292
Quercus_variabilis	51	p1	(G)10	10	150902	150911
Quercus_variabilis	52	p4	(ACTC)3	12	151451	151462
Quercus_variabilis	53	p4	(TTTC)3	12	153735	153746
Quercus_variabilis	54	p2	(TC)5	10	157782	157791
Quercus_variabilis	55	p4	(AAGA)3	12	158426	158437
Quercus_variabilis	56	p2	(AG)5	10	160756	160765
Quercus_variabilis	57	p4	(TCTT)3	12	163967	163978
Quercus_variabilis	58	p1	(T)10	10	165095	165104
Quercus_variabilis	59	c	(T)10gcttttggccgtttttgttaggcattgaaccccaccttaggtgctgagtggtg(C)12	75	165662	165736
Quercus_variabilis	60	p4	(TCTT)3	12	166164	166175
Quercus_variabilis	61	p1	(C)15	15	166379	166393
Quercus_variabilis	62	p4	(TGCT)3	12	173584	173595
Quercus_variabilis	63	p2	(AT)6	12	174143	174154
Quercus_variabilis	64	p4	(GAAG)3	12	180873	180884
Quercus_variabilis	65	p4	(GGTC)3	12	189814	189825
Quercus_variabilis	66	p4	(TCTT)3	12	195501	195512
Quercus_variabilis	67	p2	(AT)7	14	198929	198942
Quercus_variabilis	68	p1	(T)10	10	201486	201495
Quercus_variabilis	69	p4	(TTCT)3	12	206885	206896
Quercus_variabilis	70	p3	(AAC)4	12	210400	210411
Quercus_variabilis	71	c	(TC)6tagagaaatct(AG)6	35	212023	212057
Quercus_variabilis	72	p1	(T)10	10	215306	215315
Quercus_variabilis	73	p1	(A)11	11	216194	216204
Quercus_variabilis	74	p4	(ATCT)3	12	217464	217475
Quercus_variabilis	75	p1	(A)10	10	217604	217613
Quercus_variabilis	76	c	(A)13gacacacaaaaaaatg(GGAT)3	41	218352	218392
Quercus_variabilis	77	p1	(T)10	10	221262	221271
Quercus_variabilis	78	p2	(AT)5	10	224781	224790
Quercus_variabilis	79	p2	(CT)6	12	225953	225964
Quercus_variabilis	80	p4	(AAAG)3	12	236497	236508
Quercus_variabilis	81	p4	(TATT)5	20	236929	236948
Quercus_variabilis	82	p4	(GAAA)3	12	241623	241634
Quercus_variabilis	83	p4	(AGCT)3	12	246051	246062
Quercus_variabilis	84	p1	(T)11	11	246283	246293
Quercus_variabilis	85	p4	(TATC)3	12	247079	247090
Quercus_variabilis	86	p4	(TACT)3	12	254078	254089
Quercus_variabilis	87	p3	(TTC)4	12	256893	256904
Quercus_variabilis	88	p1	(A)10	10	257984	257993
Quercus_variabilis	89	p2	(AG)5	10	264313	264322
Quercus_variabilis	90	p3	(TCT)4	12	264954	264965
Quercus_variabilis	91	p2	(AG)6	12	265547	265558
Quercus_variabilis	92	p3	(ACC)4	12	270003	270014
Quercus_variabilis	93	p2	(TC)5	10	270546	270555
Quercus_variabilis	94	p1	(T)10	10	278428	278437
Quercus_variabilis	95	p4	(ATAC)3	12	280432	280443
Quercus_variabilis	96	p1	(T)11	11	281173	281183
Quercus_variabilis	97	p4	(AATG)3	12	282620	282631
Quercus_variabilis	98	p1	(A)10	10	283772	283781
Quercus_variabilis	99	p4	(TTTC)3	12	285147	285158
Quercus_variabilis	100	p4	(TGCT)3	12	285911	285922
Quercus_variabilis	101	p1	(T)10	10	286610	286619
Quercus_variabilis	102	p2	(AT)5	10	303792	303801
Quercus_variabilis	103	p2	(GA)5	10	305082	305091
Quercus_variabilis	104	p1	(T)10	10	307204	307213
Quercus_variabilis	105	p1	(A)11	11	313704	313714
Quercus_variabilis	106	p4	(ATTG)3	12	321113	321124
Quercus_variabilis	107	p2	(TA)8	16	322179	322194
Quercus_variabilis	108	p3	(AGC)4	12	323429	323440
Quercus_variabilis	109	p4	(AGAA)3	12	325441	325452
Quercus_variabilis	110	p2	(TA)5	10	325765	325774
Quercus_variabilis	111	p1	(A)11	11	327977	327987
Quercus_variabilis	112	p4	(AAGG)3	12	331263	331274
Quercus_variabilis	113	p2	(AG)5	10	336621	336630
Quercus_variabilis	114	p4	(CCTT)3	12	337165	337176
Quercus_variabilis	115	p2	(CT)5	10	338321	338330
Quercus_variabilis	116	p2	(TC)5	10	339111	339120
Quercus_variabilis	117	p3	(TTA)4	12	341836	341847
Quercus_variabilis	118	p4	(GGGC)3	12	343114	343125
Quercus_variabilis	119	p1	(G)11	11	345282	345292
Quercus_variabilis	120	p1	(C)10	10	346372	346381
Quercus_variabilis	121	c	(C)15(A)10	25	349938	349962
Quercus_variabilis	122	p4	(TTCA)3	12	357104	357115
Quercus_variabilis	123	p4	(CCGC)3	12	358555	358566
Quercus_variabilis	124	p1	(G)12	12	359359	359370
Quercus_variabilis	125	p3	(GTT)5	15	365798	365812
Quercus_variabilis	126	p4	(TAAG)3	12	372093	372104
Quercus_variabilis	127	p4	(TTAA)3	12	372680	372691
Quercus_variabilis	128	p1	(A)10	10	373346	373355
Quercus_variabilis	129	p4	(TTCA)4	16	377047	377062
Quercus_variabilis	130	p4	(ATGA)3	12	377375	377386
Quercus_variabilis	131	p4	(GAAA)3	12	380121	380132
Quercus_variabilis	132	p1	(A)10	10	380368	380377
Quercus_variabilis	133	p3	(CTT)4	12	380752	380763
Quercus_variabilis	134	p2	(GA)5	10	384043	384052
Quercus_variabilis	135	p4	(TTCA)3	12	384517	384528
Quercus_variabilis	136	p5	(GTTTT)3	15	387208	387222
Quercus_variabilis	137	p2	(GA)5	10	390063	390072
Quercus_variabilis	138	p2	(AT)5	10	390369	390378
Quercus_variabilis	139	p2	(AT)8	16	391394	391409
Quercus_variabilis	140	p2	(TG)6	12	391894	391905
Quercus_variabilis	141	p1	(G)13	13	392160	392172
Quercus_variabilis	142	p1	(T)10	10	392413	392422
Quercus_variabilis	143	c	(CTAGT)3agtcg(T)10	30	395067	395096
Quercus_variabilis	144	p4	(AATG)3	12	395455	395466
Quercus_variabilis	145	p2	(AT)5	10	396677	396686
Quercus_variabilis	146	p1	(A)10	10	397660	397669
Quercus_variabilis	147	p2	(AG)5	10	402095	402104
Quercus_variabilis	148	p4	(AGAA)4	16	405341	405356
Quercus_variabilis	149	p4	(GATC)3	12	410155	410166

## Sheet: Lithocarpus litseifolius
ID	SSR nr.	SSR type	SSR	size	start	end
Lithocarpus_litseifolius	1	p1	(A)10	10	6057	6066
Lithocarpus_litseifolius	2	p1	(A)10	10	6977	6986
Lithocarpus_litseifolius	3	p1	(A)13	13	9952	9964
Lithocarpus_litseifolius	4	p4	(TGAA)4	16	10860	10875
Lithocarpus_litseifolius	5	p3	(TTG)4	12	16260	16271
Lithocarpus_litseifolius	6	p1	(T)10	10	17925	17934
Lithocarpus_litseifolius	7	p1	(A)11	11	18356	18366
Lithocarpus_litseifolius	8	p3	(GAT)4	12	24078	24089
Lithocarpus_litseifolius	9	p5	(TAGTA)3	15	25044	25058
Lithocarpus_litseifolius	10	p4	(AATG)3	12	27451	27462
Lithocarpus_litseifolius	11	p2	(AG)6	12	28034	28045
Lithocarpus_litseifolius	12	p2	(GA)6	12	30261	30272
Lithocarpus_litseifolius	13	p2	(TA)5	10	31435	31444
Lithocarpus_litseifolius	14	p3	(CTA)4	12	50599	50610
Lithocarpus_litseifolius	15	p1	(A)10	10	55983	55992
Lithocarpus_litseifolius	16	p4	(TTCC)3	12	59590	59601
Lithocarpus_litseifolius	17	p2	(GT)5	10	60589	60598
Lithocarpus_litseifolius	18	p1	(A)10	10	78149	78158
Lithocarpus_litseifolius	19	p2	(AG)5	10	83132	83141
Lithocarpus_litseifolius	20	p4	(TAGT)3	12	84059	84070
Lithocarpus_litseifolius	21	p4	(GAAA)3	12	92377	92388
Lithocarpus_litseifolius	22	p2	(AT)6	12	93111	93122
Lithocarpus_litseifolius	23	p5	(AAGAA)3	15	95150	95164
Lithocarpus_litseifolius	24	p4	(TTCA)3	12	96141	96152
Lithocarpus_litseifolius	25	p4	(TGAA)4	16	96466	96481
Lithocarpus_litseifolius	26	p4	(CTTA)3	12	101067	101078
Lithocarpus_litseifolius	27	p2	(TA)5	10	102388	102397
Lithocarpus_litseifolius	28	p1	(T)10	10	114594	114603
Lithocarpus_litseifolius	29	p1	(C)14	14	115166	115179
Lithocarpus_litseifolius	30	p1	(G)11	11	118147	118157
Lithocarpus_litseifolius	31	p1	(C)12	12	129803	129814
Lithocarpus_litseifolius	32	p2	(GT)6	12	129947	129958
Lithocarpus_litseifolius	33	p1	(A)10	10	135838	135847
Lithocarpus_litseifolius	34	p4	(AACA)3	12	137983	137994
Lithocarpus_litseifolius	35	p2	(AT)5	10	138242	138251
Lithocarpus_litseifolius	36	p1	(T)12	12	156829	156840
Lithocarpus_litseifolius	37	p3	(GAA)5	15	159262	159276
Lithocarpus_litseifolius	38	p4	(TTTC)3	12	159686	159697
Lithocarpus_litseifolius	39	p3	(CTT)4	12	160756	160767
Lithocarpus_litseifolius	40	p3	(GTT)5	15	165570	165584
Lithocarpus_litseifolius	41	p2	(AT)6	12	171697	171708
Lithocarpus_litseifolius	42	p1	(T)10	10	172573	172582
Lithocarpus_litseifolius	43	p4	(ATTC)3	12	182658	182669
Lithocarpus_litseifolius	44	p4	(TCAC)3	12	184223	184234
Lithocarpus_litseifolius	45	p1	(A)11	11	188020	188030
Lithocarpus_litseifolius	46	p2	(TC)5	10	194311	194320
Lithocarpus_litseifolius	47	p2	(AG)5	10	196700	196709
Lithocarpus_litseifolius	48	p4	(CGCC)3	12	201674	201685
Lithocarpus_litseifolius	49	p1	(T)10	10	204100	204109
Lithocarpus_litseifolius	50	p5	(CATTG)3	15	217702	217716
Lithocarpus_litseifolius	51	p1	(A)10	10	220187	220196
Lithocarpus_litseifolius	52	p4	(TCGG)3	12	221302	221313
Lithocarpus_litseifolius	53	p1	(G)12	12	222057	222068
Lithocarpus_litseifolius	54	p2	(CT)5	10	225797	225806
Lithocarpus_litseifolius	55	p4	(GAAT)3	12	226597	226608
Lithocarpus_litseifolius	56	p4	(CCGC)3	12	230029	230040
Lithocarpus_litseifolius	57	p3	(TAA)4	12	231308	231319
Lithocarpus_litseifolius	58	p2	(AG)5	10	235174	235183
Lithocarpus_litseifolius	59	p4	(TTCA)3	12	236784	236795
Lithocarpus_litseifolius	60	c	(A)13ctact(ACTAG)3	33	237156	237188
Lithocarpus_litseifolius	61	p1	(A)10	10	239833	239842
Lithocarpus_litseifolius	62	p1	(C)10	10	240083	240092
Lithocarpus_litseifolius	63	p2	(AC)6	12	240346	240357
Lithocarpus_litseifolius	64	p2	(AT)7	14	240843	240856
Lithocarpus_litseifolius	65	p2	(AT)5	10	241872	241881
Lithocarpus_litseifolius	66	p2	(AT)5	10	248228	248237
Lithocarpus_litseifolius	67	p2	(GA)5	10	249519	249528
Lithocarpus_litseifolius	68	p1	(A)10	10	250962	250971
Lithocarpus_litseifolius	69	p1	(G)11	11	252178	252188
Lithocarpus_litseifolius	70	p4	(TTCC)3	12	252363	252374
Lithocarpus_litseifolius	71	p2	(TA)7	14	253091	253104
Lithocarpus_litseifolius	72	p4	(CGGG)3	12	253671	253682
Lithocarpus_litseifolius	73	p3	(TTC)4	12	254436	254447
Lithocarpus_litseifolius	74	p3	(AAG)4	12	255461	255472
Lithocarpus_litseifolius	75	p1	(T)10	10	259388	259397
Lithocarpus_litseifolius	76	p4	(ATAC)3	12	261398	261409
Lithocarpus_litseifolius	77	p1	(T)11	11	262139	262149
Lithocarpus_litseifolius	78	p4	(AATG)3	12	263586	263597
Lithocarpus_litseifolius	79	p1	(A)10	10	264738	264747
Lithocarpus_litseifolius	80	p4	(TTTC)3	12	266113	266124
Lithocarpus_litseifolius	81	p4	(CAAA)3	12	271330	271341
Lithocarpus_litseifolius	82	p2	(CG)5	10	271614	271623
Lithocarpus_litseifolius	83	p3	(AGA)4	12	280628	280639
Lithocarpus_litseifolius	84	p2	(CT)5	10	281271	281280
Lithocarpus_litseifolius	85	p4	(GAAA)3	12	287453	287464
Lithocarpus_litseifolius	86	p2	(TC)5	10	289119	289128
Lithocarpus_litseifolius	87	p2	(CT)5	10	292338	292347
Lithocarpus_litseifolius	88	p1	(A)10	10	298257	298266
Lithocarpus_litseifolius	89	p4	(TTCT)3	12	298965	298976
Lithocarpus_litseifolius	90	p5	(ATTAC)3	15	299473	299487
Lithocarpus_litseifolius	91	p5	(ACTAA)3	15	305008	305022
Lithocarpus_litseifolius	92	p3	(TTA)4	12	310070	310081
Lithocarpus_litseifolius	93	c	(T)10atgatataccaatcagaatggagggccctacctacgtagtgattctatcaatcatgtacgta(G)11	83	314618	314700
Lithocarpus_litseifolius	94	p4	(ACTC)3	12	315240	315251
Lithocarpus_litseifolius	95	p4	(TTTC)3	12	317524	317535
Lithocarpus_litseifolius	96	p2	(TC)5	10	319726	319735
Lithocarpus_litseifolius	97	p4	(AGAA)3	12	320566	320577
Lithocarpus_litseifolius	98	p4	(TTTA)3	12	324673	324684
Lithocarpus_litseifolius	99	p4	(TTCT)3	12	325973	325984
Lithocarpus_litseifolius	100	p4	(TTGC)3	12	328345	328356
Lithocarpus_litseifolius	101	p2	(AT)6	12	330787	330798
Lithocarpus_litseifolius	102	c	(CCTT)3atgagtggaaatccaaccccgttttgtcttttttgcataaaaaccagccggccggtaatctaatatat(TA)6	92	332177	332268
Lithocarpus_litseifolius	103	p4	(TCTT)3	12	334649	334660
Lithocarpus_litseifolius	104	p3	(GAA)4	12	342723	342734
Lithocarpus_litseifolius	105	p4	(AGAA)3	12	345176	345187
Lithocarpus_litseifolius	106	p5	(TTTTC)3	15	351973	351987
Lithocarpus_litseifolius	107	p4	(GATC)3	12	353577	353588
Lithocarpus_litseifolius	108	p4	(AAGT)3	12	356306	356317
Lithocarpus_litseifolius	109	c	(T)12ctc(T)10	25	357118	357142
Lithocarpus_litseifolius	110	p1	(A)12	12	360380	360391
Lithocarpus_litseifolius	111	p5	(ATTCC)3	15	374986	375000
Lithocarpus_litseifolius	112	p4	(GTTG)3	12	376859	376870
Lithocarpus_litseifolius	113	p4	(GAGC)3	12	378649	378660
Lithocarpus_litseifolius	114	p2	(AT)6	12	379257	379268
Lithocarpus_litseifolius	115	p1	(T)10	10	379641	379650
Lithocarpus_litseifolius	116	p4	(AAAG)3	12	382190	382201
Lithocarpus_litseifolius	117	p2	(GA)5	10	383751	383760
Lithocarpus_litseifolius	118	p3	(GGT)4	12	384294	384305
Lithocarpus_litseifolius	119	p2	(CT)6	12	388736	388747
Lithocarpus_litseifolius	120	p5	(TAATA)3	15	390046	390060
Lithocarpus_litseifolius	121	p2	(TA)5	10	395197	395206
Lithocarpus_litseifolius	122	p1	(G)15	15	401717	401731
Lithocarpus_litseifolius	123	p4	(AAGA)3	12	401935	401946
Lithocarpus_litseifolius	124	c	(G)10caccactcagcacctaaggtggggttcaatgcctaacaaaaacggccaaaagc(A)10	73	402374	402446
Lithocarpus_litseifolius	125	p4	(AAGA)3	12	404129	404140
Lithocarpus_litseifolius	126	p1	(G)10	10	404938	404947
Lithocarpus_litseifolius	127	p1	(G)13	13	405980	405992
Lithocarpus_litseifolius	128	c	(C)16(A)12	28	410638	410665
Lithocarpus_litseifolius	129	p4	(TAAA)3	12	416133	416144
Lithocarpus_litseifolius	130	p4	(TTCA)3	12	417809	417820
Lithocarpus_litseifolius	131	p1	(G)12	12	420065	420076
Lithocarpus_litseifolius	132	p4	(AAAG)3	12	432161	432172
Lithocarpus_litseifolius	133	p4	(TGCT)3	12	432889	432900
Lithocarpus_litseifolius	134	p2	(AT)6	12	445878	445889
Lithocarpus_litseifolius	135	p4	(ATTG)3	12	447571	447582
Lithocarpus_litseifolius	136	p1	(A)11	11	460266	460276
Lithocarpus_litseifolius	137	p2	(GT)5	10	467108	467117
Lithocarpus_litseifolius	138	p2	(TC)5	10	472923	472932
Lithocarpus_litseifolius	139	p1	(T)10	10	473437	473446
Lithocarpus_litseifolius	140	p2	(TC)5	10	487147	487156
Lithocarpus_litseifolius	141	p3	(GTT)4	12	495357	495368
Lithocarpus_litseifolius	142	p4	(GAAG)3	12	501676	501687
Lithocarpus_litseifolius	143	p4	(GGTC)3	12	510608	510619
Lithocarpus_litseifolius	144	p4	(TCTT)3	12	516295	516306
Lithocarpus_litseifolius	145	p4	(TTCT)3	12	520135	520146
Lithocarpus_litseifolius	146	p3	(AAC)4	12	523654	523665
Lithocarpus_litseifolius	147	c	(TC)6tagatttctct(AG)6	35	525277	525311
Lithocarpus_litseifolius	148	p1	(T)10	10	528554	528563
Lithocarpus_litseifolius	149	p1	(A)10	10	529879	529888
Lithocarpus_litseifolius	150	p4	(ATCT)3	12	530712	530723
Lithocarpus_litseifolius	151	p1	(A)10	10	530852	530861
Lithocarpus_litseifolius	152	c	(A)12gacacacaaaaaaatg(GGAT)3	40	531600	531639
Lithocarpus_litseifolius	153	p1	(T)10	10	534509	534518
Lithocarpus_litseifolius	154	p2	(AT)5	10	537168	537177
Lithocarpus_litseifolius	155	p2	(TA)5	10	541881	541890
Lithocarpus_litseifolius	156	c	(A)10gag(A)12	25	546322	546346
Lithocarpus_litseifolius	157	p3	(GAA)4	12	547118	547129
Lithocarpus_litseifolius	158	p1	(T)10	10	547505	547514
Lithocarpus_litseifolius	159	p4	(TTTC)3	12	547750	547761
Lithocarpus_litseifolius	160	p4	(CTTC)3	12	550151	550162
Lithocarpus_litseifolius	161	p3	(TCT)4	12	550481	550492
Lithocarpus_litseifolius	162	p2	(GA)5	10	553900	553909
Lithocarpus_litseifolius	163	p4	(AATA)5	20	562280	562299
Lithocarpus_litseifolius	164	p4	(CTTT)3	12	562720	562731
Lithocarpus_litseifolius	165	p4	(GTTG)3	12	571356	571367
Lithocarpus_litseifolius	166	p3	(TTA)4	12	572769	572780

## Sheet: Fagus sylvatica
ID	SSR nr.	SSR type	SSR	size	start	end
Fagus_sylvatica	1	p2	(CT)5	10	747	756
Fagus_sylvatica	2	p4	(AAAG)3	12	3982	3993
Fagus_sylvatica	3	p4	(TCCT)3	12	5577	5588
Fagus_sylvatica	4	p3	(ATA)4	12	14399	14410
Fagus_sylvatica	5	p4	(CAAA)3	12	15768	15779
Fagus_sylvatica	6	p2	(AG)6	12	18837	18848
Fagus_sylvatica	7	p2	(AT)7	14	24327	24340
Fagus_sylvatica	8	p1	(T)10	10	25437	25446
Fagus_sylvatica	9	c	(CTAGT)3agttg(T)11	31	28088	28118
Fagus_sylvatica	10	p4	(AATG)3	12	28452	28463
Fagus_sylvatica	11	p4	(CTAG)3	12	31700	31711
Fagus_sylvatica	12	p2	(CT)7	14	32651	32664
Fagus_sylvatica	13	p4	(CTTT)3	12	35012	35023
Fagus_sylvatica	14	p1	(A)10	10	36814	36823
Fagus_sylvatica	15	p4	(TCGC)3	12	37803	37814
Fagus_sylvatica	16	p1	(T)10	10	38116	38125
Fagus_sylvatica	17	p3	(ATA)4	12	40470	40481
Fagus_sylvatica	18	p4	(AAGC)3	12	44419	44430
Fagus_sylvatica	19	p2	(AG)5	10	45476	45485
Fagus_sylvatica	20	p4	(TTCT)3	12	52454	52465
Fagus_sylvatica	21	p2	(AG)5	10	55478	55487
Fagus_sylvatica	22	p2	(GT)6	12	60872	60883
Fagus_sylvatica	23	p2	(AG)5	10	76718	76727
Fagus_sylvatica	24	p4	(GTGA)3	12	79443	79454
Fagus_sylvatica	25	p4	(TTCT)4	16	81835	81850
Fagus_sylvatica	26	p1	(T)10	10	88555	88564
Fagus_sylvatica	27	p4	(CGGC)3	12	90626	90637
Fagus_sylvatica	28	p1	(G)10	10	90846	90855
Fagus_sylvatica	29	p4	(ATAA)3	12	94676	94687
Fagus_sylvatica	30	p4	(TTCT)3	12	95812	95823
Fagus_sylvatica	31	p1	(G)12	12	100858	100869
Fagus_sylvatica	32	p3	(CTT)4	12	101418	101429
Fagus_sylvatica	33	p4	(TTAA)4	16	105288	105303
Fagus_sylvatica	34	p1	(T)11	11	105428	105438
Fagus_sylvatica	35	p4	(TCTT)3	12	106534	106545
Fagus_sylvatica	36	p1	(C)10	10	106749	106758
Fagus_sylvatica	37	p1	(T)11	11	113697	113707
Fagus_sylvatica	38	p2	(AG)5	10	124795	124804
Fagus_sylvatica	39	p4	(AAGA)3	12	130910	130921
Fagus_sylvatica	40	p2	(TA)8	16	141562	141577
Fagus_sylvatica	41	c	(GTATAG)3gttggagctacc(TTA)4	42	146233	146274
Fagus_sylvatica	42	p2	(TC)5	10	151283	151292
Fagus_sylvatica	43	p3	(AGA)4	12	160112	160123
Fagus_sylvatica	44	p4	(TTCT)3	12	162707	162718
Fagus_sylvatica	45	p3	(AAC)4	12	165897	165908
Fagus_sylvatica	46	p4	(CTAT)3	12	167267	167278
Fagus_sylvatica	47	p2	(AG)6	12	167602	167613
Fagus_sylvatica	48	p2	(CT)5	10	169734	169743
Fagus_sylvatica	49	p1	(T)10	10	170843	170852
Fagus_sylvatica	50	p3	(TCT)4	12	171049	171060
Fagus_sylvatica	51	p1	(T)10	10	172869	172878
Fagus_sylvatica	52	p4	(ATCT)3	12	172985	172996
Fagus_sylvatica	53	p1	(A)11	11	173123	173133
Fagus_sylvatica	54	p2	(AT)9	18	173461	173478
Fagus_sylvatica	55	p4	(GGAT)3	12	173954	173965
Fagus_sylvatica	56	p3	(GAA)4	12	174573	174584
Fagus_sylvatica	57	p4	(GCCC)3	12	175341	175352
Fagus_sylvatica	58	p4	(GGAA)3	12	176617	176628
Fagus_sylvatica	59	p1	(A)11	11	178166	178176
Fagus_sylvatica	60	c	(TC)5cattggtctttccctagcgcta(T)13	45	179021	179065
Fagus_sylvatica	61	p2	(AT)5	10	180316	180325
Fagus_sylvatica	62	p1	(A)12	12	180595	180606
Fagus_sylvatica	63	p4	(AGTA)3	12	187486	187497
Fagus_sylvatica	64	p4	(GTTG)3	12	195904	195915
Fagus_sylvatica	65	p5	(CTCTT)3	15	201260	201274
Fagus_sylvatica	66	p4	(AGCC)3	12	203777	203788
Fagus_sylvatica	67	c	(CTTG)3gcttgcttgcaaga(TTTC)3	38	206788	206825
Fagus_sylvatica	68	p4	(TTCC)3	12	208582	208593
Fagus_sylvatica	69	p1	(T)10	10	212763	212772
Fagus_sylvatica	70	p4	(CATT)3	12	213852	213863
Fagus_sylvatica	71	p1	(A)11	11	215294	215304
Fagus_sylvatica	72	p4	(GTAT)3	12	216033	216044
Fagus_sylvatica	73	p2	(TC)8	16	225551	225566
Fagus_sylvatica	74	p2	(TA)7	14	229060	229073
Fagus_sylvatica	75	p2	(TC)5	10	231867	231876
Fagus_sylvatica	76	p4	(CCTT)3	12	232147	232158
Fagus_sylvatica	77	p4	(TTTA)3	12	239432	239443
Fagus_sylvatica	78	p3	(CTT)4	12	241674	241685
Fagus_sylvatica	79	p3	(CTT)4	12	241840	241851
Fagus_sylvatica	80	p3	(GCT)4	12	243949	243960
Fagus_sylvatica	81	p4	(AAGG)3	12	244224	244235
Fagus_sylvatica	82	p4	(CTAT)3	12	245886	245897
Fagus_sylvatica	83	p4	(GAAG)3	12	246915	246926
Fagus_sylvatica	84	c	(TA)5ttagattaccggccggctggtttttatgcaaaaaagacaaaacgggatttgatttccactcat(AAGG)3	85	249790	249874
Fagus_sylvatica	85	c	(TA)5tttatttatatattatatt(TA)5	39	251279	251317
Fagus_sylvatica	86	p1	(C)11	11	254277	254287
Fagus_sylvatica	87	p1	(T)10	10	254403	254412
Fagus_sylvatica	88	p1	(C)11	11	258143	258153
Fagus_sylvatica	89	p1	(A)10	10	258556	258565
Fagus_sylvatica	90	p4	(CTTA)3	12	259929	259940
Fagus_sylvatica	91	p4	(AAAG)3	12	270269	270280
Fagus_sylvatica	92	p2	(AT)5	10	274515	274524
Fagus_sylvatica	93	p4	(AGAC)3	12	288882	288893
Fagus_sylvatica	94	p5	(CTTTA)3	15	291053	291067
Fagus_sylvatica	95	p2	(AT)6	12	297509	297520
Fagus_sylvatica	96	p4	(AACA)3	12	298502	298513
Fagus_sylvatica	97	p3	(TTA)4	12	302514	302525
Fagus_sylvatica	98	p3	(CAA)4	12	314415	314426
Fagus_sylvatica	99	p3	(ATG)4	12	315943	315954
Fagus_sylvatica	100	p1	(A)11	11	325586	325596
Fagus_sylvatica	101	p4	(GGGC)3	12	326661	326672
Fagus_sylvatica	102	p4	(GCTT)3	12	329742	329753
Fagus_sylvatica	103	p4	(TTCT)3	12	332983	332994
Fagus_sylvatica	104	p2	(TC)5	10	334132	334141
Fagus_sylvatica	105	p4	(TTCT)3	12	338318	338329
Fagus_sylvatica	106	p1	(T)10	10	339854	339863
Fagus_sylvatica	107	p4	(TCAT)3	12	346207	346218
Fagus_sylvatica	108	p4	(TTCA)3	12	362549	362560
Fagus_sylvatica	109	p5	(CAGTT)3	15	364493	364507
Fagus_sylvatica	110	p3	(CGG)4	12	374725	374736
Fagus_sylvatica	111	p4	(AAAC)3	12	376926	376937
Fagus_sylvatica	112	p4	(TTTC)4	16	381685	381700
Fagus_sylvatica	113	p4	(AAAG)3	12	393680	393691
Fagus_sylvatica	114	p4	(AATA)3	12	400645	400656
Fagus_sylvatica	115	p1	(A)12	12	406802	406813
Fagus_sylvatica	116	p4	(TGGA)3	12	407636	407647
Fagus_sylvatica	117	p1	(A)13	13	408882	408894
Fagus_sylvatica	118	p2	(TC)5	10	409351	409360
Fagus_sylvatica	119	p4	(TCTT)3	12	409574	409585
Fagus_sylvatica	120	p3	(GAT)4	12	410990	411001
Fagus_sylvatica	121	p4	(TGAC)3	12	425000	425011
Fagus_sylvatica	122	p4	(TTCA)3	12	426733	426744
Fagus_sylvatica	123	p1	(A)10	10	428385	428394
Fagus_sylvatica	124	p3	(ATT)4	12	432666	432677
Fagus_sylvatica	125	p2	(AG)5	10	438890	438899
Fagus_sylvatica	126	p1	(T)13	13	439798	439810
Fagus_sylvatica	127	p1	(T)10	10	443683	443692
Fagus_sylvatica	128	p4	(GAAT)3	12	445966	445977
Fagus_sylvatica	129	p4	(AGAA)3	12	451700	451711
Fagus_sylvatica	130	p5	(AAAAC)3	15	460708	460722
Fagus_sylvatica	131	p4	(TCCC)3	12	469172	469183
Fagus_sylvatica	132	p2	(CA)7	14	469389	469402
Fagus_sylvatica	133	p2	(GA)5	10	469990	469999
Fagus_sylvatica	134	p4	(AAAG)3	12	484775	484786
Fagus_sylvatica	135	p3	(GAA)4	12	485080	485091
Fagus_sylvatica	136	p4	(ATAG)3	12	486190	486201
Fagus_sylvatica	137	p4	(ATGA)3	12	492149	492160
Fagus_sylvatica	138	p4	(TCGG)3	12	493074	493085
Fagus_sylvatica	139	p1	(G)10	10	493829	493838
Fagus_sylvatica	140	p1	(A)12	12	498371	498382
Fagus_sylvatica	141	c	(GAAA)3gaatttctaggaatgtgcagagctgagacctgctgttgttgagtggcagcaaatgagaaagacatatagtttgatttgattcgaaaaac(TA)7	115	498575	498689
Fagus_sylvatica	142	p1	(A)11	11	499543	499553
Fagus_sylvatica	143	p2	(CT)5	10	499972	499981
Fagus_sylvatica	144	p4	(GAAT)3	12	500765	500776
Fagus_sylvatica	145	p1	(A)10	10	502167	502176
