# Supplementary material for: The complete mitochondrial genome of Castanopsis carlesii and Castanea henryi reveals the rearrangement and size differences of mitochondrial DNA molecules
Source: BMC Plant Biol. 2024 Oct 21;24:988. doi: 10.1186/s12870-024-05618-z (PMC11492686; doi:10.1186/s12870-024-05618-z)
Supplement: Supplementary file 4 — Supplementary Material 4. [file 12870_2024_5618_MOESM4_ESM.xlsx]

## Sheet: Sheet1
Table S3. The number and total length of tandem repeats in the seven Fagaceae mitogenomes. The subtable contains detailed information about each species.
species	Total number of tandem repeats	Total length of tandem repeats (bp)
Castanea henryi	16	785
Castanea mollissima	17	704
Castanopsis carlesii	25	1088
Quercus acutissima	20	784
Quercus variabilis	21	903
Lithocarpus litseifolius	23	982
Fagus sylvatica	28	1423
Species	Indices	Period Size (bp)	Copy Number	Consensus Size (bp)	Percent Matches	Percent Indels	Score	Bases number				Entropy
								A	C	G	T	(0-2)
Castanea henryi	3971--4009	20	2	20	84	0	51	48	15	5	30	1.66
	20068--20105	18	2.1	18	100	0	76	63	5	5	26	1.37
	35684--35710	14	1.9	14	100	0	54	55	7	22	14	1.64
	109983--110023	20	2	20	100	0	82	19	14	34	31	1.92
	130469--130499	14	2.2	14	94	0	53	38	9	12	38	1.77
	131084--131134	22	2.4	22	83	3	59	31	39	21	7	1.82
	193725--193765	6	7.2	6	94	2	50	65	0	0	34	0.93
	251297--251334	18	2.1	18	100	0	76	26	5	5	63	1.37
	272428--272485	24	2.4	24	88	0	80	46	13	15	24	1.82
	308226--308367	71	2	71	86	6	198	47	11	16	23	1.79
	308400--308440	21	2	21	85	0	55	24	26	0	48	1.51
	349819--349862	21	2.1	21	91	0	70	43	22	13	20	1.87
	359651--359693	18	2.4	18	81	18	54	18	20	25	34	1.96
	362603--362657	21	2.6	21	82	5	67	32	27	25	14	1.95
	372241--372279	15	2.5	16	91	4	62	7	35	20	35	1.81
	377097--377153	28	2	29	96	3	107	21	59	0	19	1.38
Castanea mollissima	30886--30926	20	2	20	100	0	82	19	14	34	31	1.92
	51360--51390	14	2.2	14	94	0	53	38	9	12	38	1.77
	51975--52025	22	2.4	22	83	3	59	31	39	21	7	1.82
	114619--114678	6	10.2	6	87	3	68	70	0	0	30	0.88
	114631--114680	11	4.8	11	79	20	63	74	0	0	26	0.83
	175711--175768	24	2.4	24	88	0	80	24	15	13	46	1.82
	228881--228925	21	2.1	21	91	0	72	44	4	22	28	1.72
	238437--238491	21	2.6	21	82	5	67	32	27	25	14	1.95
	248075--248113	15	2.5	16	91	4	62	7	35	20	35	1.81
	252931--252987	28	2	29	96	3	107	21	59	0	19	1.38
	266281--266336	28	2	28	100	0	112	53	3	21	21	1.61
	266283--266343	28	2.2	28	93	0	104	54	4	22	18	1.63
	283394--283431	18	2.1	18	100	0	76	26	5	5	63	1.37
	304194--304231	18	2.1	18	100	0	76	63	5	5	26	1.37
	319811--319837	14	1.9	14	100	0	54	55	7	22	14	1.64
	373458--373501	21	2.1	21	91	0	70	20	13	22	43	1.87
	385464--385518	21	2.6	21	82	5	67	14	25	27	32	1.95
Castanopsis carlesii	1708--1765	24	2.4	24	88	0	80	46	13	15	24	1.82
	22668--22735	18	3.8	18	90	0	109	13	26	22	38	1.91
	22668--22728	9	6.8	9	69	0	50	13	27	21	37	1.9
	48371--48418	24	2	24	100	0	96	29	16	16	37	1.91
	51389--51427	15	2.5	16	91	4	62	7	35	20	35	1.81
	87695--87728	16	2.1	17	94	5	61	5	26	23	44	1.76
	166845--166874	12	2.5	12	94	0	51	30	20	30	20	1.97
	176403--176441	15	2.5	16	91	4	62	35	20	35	7	1.81
	179412--179459	24	2	24	100	0	96	37	16	16	29	1.91
	186695--186736	22	1.9	22	90	0	66	35	26	7	30	1.83
	269700--269726	13	2.1	13	100	0	54	40	14	14	29	1.86
	342032--342072	20	2	20	100	0	82	31	34	14	19	1.92
	366823--366854	15	2.1	15	100	0	64	34	25	9	31	1.87
	367527--367580	28	1.9	28	88	0	81	33	25	14	25	1.95
	404727--404769	17	2.5	17	76	0	50	46	16	9	27	1.77
	455780--455816	19	1.9	19	100	0	74	45	16	10	27	1.8
	468831--468899	21	3.3	20	76	8	57	17	20	11	50	1.76
	474682--474725	22	2	21	82	4	52	27	20	11	40	1.86
	476044--476086	21	2	21	100	0	86	58	4	13	23	1.55
	505956--505988	13	2.5	13	90	0	57	27	6	27	39	1.8
	522475--522517	18	2.4	18	81	18	54	18	20	25	34	1.96
	525417--525471	21	2.6	21	82	5	67	32	27	25	14	1.95
	538807--538870	30	2.1	30	91	0	101	28	15	37	18	1.92
	563981--564023	21	2	22	86	4	61	11	25	9	53	1.67
	581758--581811	21	2.6	21	75	0	54	46	22	12	18	1.83
Quercus acutissima	12948--12981	16	2.1	17	94	5	61	44	23	26	5	1.76
	16555--16596	22	1.9	22	90	0	66	30	7	26	35	1.83
	35902--35945	22	2	21	82	4	52	27	20	11	40	1.86
	66897--66940	22	2	22	82	4	54	40	11	20	27	1.86
	194556--194581	13	2	13	100	0	52	0	23	15	61	1.33
	195101--195143	21	2	21	95	0	77	39	16	11	32	1.84
	195093--195143	21	2.3	23	83	12	72	35	15	11	37	1.84
	215785--215812	14	2	14	100	0	56	28	28	21	21	1.99
	277871--277897	13	2.1	13	100	0	54	29	14	14	40	1.86
	285616--285668	26	2	26	85	7	72	22	33	22	20	1.97
	291042--291092	22	2.4	22	83	3	59	7	21	39	31	1.82
	291677--291707	14	2.2	14	94	0	53	38	12	9	38	1.77
	335530--335595	30	2.2	30	86	8	89	24	34	13	27	1.93
	397664--397693	15	2	15	93	0	51	26	6	16	50	1.7
	398175--398206	15	2.1	15	100	0	64	34	25	9	31	1.87
	398879--398932	28	1.9	28	88	0	81	33	25	14	25	1.95
	406252--406280	14	2.1	14	100	0	58	27	13	20	37	1.91
	422190--422244	21	2.6	21	82	5	67	14	25	27	32	1.95
	425144--425186	18	2.4	18	81	18	54	34	25	20	18	1.96
	448743--448786	22	2	21	82	4	52	27	20	11	40	1.86
Quercus variabilis	30512--30538	13	2.1	13	100	0	54	29	14	14	40	1.86
	38257--38309	26	2	26	85	7	72	22	33	22	20	1.97
	43683--43733	22	2.4	22	83	3	59	7	21	39	31	1.82
	44318--44348	14	2.2	14	94	0	53	38	12	9	38	1.77
	67264--67373	54	2	54	100	0	220	16	29	40	14	1.88
	88540--88581	22	1.9	22	90	0	66	35	26	7	30	1.83
	92155--92188	16	2.1	17	94	5	61	5	26	23	44	1.76
	105773--105800	14	2	14	100	0	56	21	21	28	28	1.99
	122031--122063	6	5.5	6	100	0	66	15	18	18	48	1.81
	127453--127498	21	2.2	21	84	7	58	23	19	13	43	1.86
	158713--158756	22	2	22	82	4	54	40	11	20	27	1.86
	256887--256933	24	2	24	83	8	60	6	36	0	57	1.24
	294641--294683	18	2.4	18	81	18	54	18	20	25	34	1.96
	297583--297637	21	2.6	21	82	5	67	32	27	25	14	1.95
	325814--325839	13	2	13	100	0	52	0	23	15	61	1.33
	326359--326401	21	2	21	95	0	77	39	16	11	32	1.84
	326351--326401	21	2.3	23	83	12	72	35	15	11	37	1.84
	340044--340097	28	1.9	28	88	0	81	25	14	25	33	1.95
	340770--340801	15	2.1	15	100	0	64	31	9	25	34	1.87
	341283--341312	15	2	15	93	0	51	50	16	6	26	1.7
	407586--407651	30	2.2	30	86	8	89	24	34	13	27	1.93
Lithocarpus litseifolius	10023--10053	13	2.4	13	94	0	53	38	29	3	29	1.73
	14341--14391	22	2.4	22	83	3	59	31	39	21	7	1.82
	38238--38266	14	2.1	14	100	0	58	27	6	6	58	1.5
	46345--46371	13	2.1	13	100	0	54	40	14	14	29	1.86
	53584--53637	21	2.6	21	75	0	54	18	12	22	46	1.83
	57784--57812	14	2.1	14	93	6	51	17	13	37	31	1.89
	59613--59658	22	2	23	87	4	67	17	23	15	43	1.87
	82834--82867	16	2.1	17	94	5	61	44	23	26	5	1.76
	109690--109718	14	2.1	14	100	0	58	27	13	20	37	1.91
	137210--137248	15	2.5	16	91	4	62	35	20	35	7	1.81
	146829--146883	21	2.6	21	82	5	67	14	25	27	32	1.95
	149783--149825	18	2.4	18	81	18	54	34	25	20	18	1.96
	196133--196190	24	2.4	24	85	0	71	20	18	17	43	1.89
	250280--250320	20	2	20	100	0	82	19	14	34	31	1.92
	327744--327770	13	2.1	13	100	0	54	44	0	37	18	1.5
	345318--345359	15	2.8	15	96	0	75	26	19	26	28	1.98
	345354--345394	15	2.8	15	75	17	50	39	12	26	21	1.89
	345378--345458	21	3.9	21	73	0	72	48	13	20	17	1.81
	377564--377605	22	1.9	22	90	0	66	30	7	26	35	1.83
	392995--393037	21	2	22	86	4	61	53	9	25	11	1.67
	482314--482349	18	2	18	100	0	72	33	5	22	38	1.77
	553369--553432	30	2.1	30	91	0	101	28	15	37	18	1.92
	557609--557671	21	3	21	100	0	126	23	19	28	28	1.98
Fagus sylvatica	31180--31225	22	2.1	22	100	0	92	30	19	36	13	1.9
	45159--45302	63	2.3	63	98	1	281	19	22	22	35	1.96
	59261--59326	30	2.2	30	86	8	89	24	34	13	27	1.93
	144923--144961	17	2.3	17	100	0	78	30	17	28	23	1.97
	145195--145239	18	2.5	17	82	10	54	0	33	2	64	1.06
	147797--147839	18	2.4	18	81	18	54	34	25	20	18	1.96
	185244--185277	14	2.4	14	85	0	50	35	8	20	35	1.84
	196758--196799	22	1.9	22	90	0	66	30	7	26	35	1.83
	197219--197298	27	2.9	27	78	16	85	41	26	21	11	1.86
	197275--197342	18	3.8	18	86	7	93	38	22	26	13	1.91
	197264--197338	9	8.3	9	69	0	51	38	24	24	13	1.91
	205967--206002	19	1.9	18	88	5	54	33	16	8	41	1.78
	218407--218472	23	2.9	23	97	0	123	37	4	39	18	1.71
	233999--234036	15	2.6	14	84	15	51	31	10	15	42	1.81
	234062--234098	15	2.4	16	90	4	58	35	13	29	21	1.92
	250544--250622	39	2	39	95	0	140	31	17	27	22	1.97
	251279--251320	17	2.5	17	92	3	68	40	0	0	59	0.97
	268875--268935	21	2.9	21	95	0	104	24	26	1	47	1.61
	296306--296380	21	3.6	21	92	0	114	20	10	24	45	1.82
	354223--354280	16	3.8	16	70	19	52	34	27	17	20	1.95
	356299--356336	16	2.4	16	91	4	60	10	36	13	39	1.79
	400840--400911	31	2.2	33	85	7	94	16	43	22	18	1.88
	439560--439592	13	2.5	13	90	0	57	27	6	27	39	1.8
	455621--455659	20	2	20	84	0	51	35	15	25	23	1.94
	459573--459640	18	3.8	18	90	0	109	13	26	22	38	1.91
	459573--459633	9	6.8	9	69	0	50	13	27	21	37	1.9
	459617--459696	27	3	26	76	20	83	11	21	26	41	1.86
	460116--460157	22	1.9	22	90	0	66	35	26	7	30	1.83
