# Supplementary material for: The complete mitochondrial genome of Castanopsis carlesii and Castanea henryi reveals the rearrangement and size differences of mitochondrial DNA molecules
Source: BMC Plant Biol. 2024 Oct 21;24:988. doi: 10.1186/s12870-024-05618-z (PMC11492686; doi:10.1186/s12870-024-05618-z)
Supplement: Supplementary file 5 — Supplementary Material 5. [file 12870_2024_5618_MOESM5_ESM.xlsx]

## Sheet: Sheet1
Table S4. Types and number of dispersed repeats in the seven Fagaceae mitogenomes. The subtable contains detailed information about each species.
Species	Forward	Palindromic	Complement	Reverse	30–39	40–49	50–99	100–399	>400	Total
Castanea henryi	137	122	0	0	168	39	35	14	3	259
Castanea mollissima	139	151	0	1	191	41	41	14	4	291
Castanopsis carlesii	279	240	0	0	332	69	88	27	3	519
Quercus acutissima	180	155	0	0	219	50	48	15	3	335
Quercus variabilis	138	121	0	0	185	34	27	9	4	259
Lithocarpus litseifolius	271	243	0	0	354	68	72	17	3	514
Fagus sylvatica	176	204	0	0	270	49	41	19	1	380

## Sheet: Castanea henryi
length	Starting position of the first	type	length	Starting position of the second	Repetitive distance	E-value
2878	19374	P	2878	249149	-1	0
650	252027	F	650	338878	0	0
484	307919	P	484	317088	0	1.63e-281
228	170080	F	228	181780	-3	1.15e-119
209	170099	F	209	181799	-2	1.17e-110
199	78898	F	199	304027	0	6.29e-110
198	59067	F	198	138587	-1	1.49e-106
177	227180	F	177	282578	-2	1.55e-91
167	169548	F	167	261740	0	1.16e-90
161	59104	F	161	138624	0	4.75e-87
158	224491	F	158	246405	0	3.04e-85
161	295965	F	161	371820	-2	5.51e-82
141	77848	P	141	343244	-3	6.45e-68
112	14494	P	112	206821	0	1.51e-57
118	77871	P	118	343244	-2	2.28e-56
112	321351	F	112	371712	-1	5.06e-55
106	77883	P	106	343244	-1	1.96e-51
93	33667	F	93	140717	-2	1.59e-41
85	171752	F	85	345234	0	2.71e-41
84	125232	F	84	168528	0	1.09e-40
87	22164	F	87	240374	-1	4.43e-40
87	240374	P	87	249150	-1	4.43e-40
81	87757	P	81	137103	0	6.94e-39
84	33511	F	84	140561	-1	2.73e-38
77	22174	F	77	240384	0	1.78e-36
77	240384	P	77	249150	0	1.78e-36
69	14499	F	69	260412	0	1.17e-31
69	206859	P	69	260412	0	1.17e-31
69	186177	P	69	327462	-1	2.41e-29
70	1362	P	70	52740	-3	4.3e-26
63	33697	F	63	140747	-1	9.02e-26
62	58912	F	62	206146	-1	3.55e-25
58	48956	F	58	361199	0	4.89e-25
65	125785	F	65	332124	-2	5.58e-25
68	1372	P	68	52732	-3	6.31e-25
61	140900	P	61	227451	-1	1.4e-24
62	58096	F	62	124350	-2	3.25e-23
65	789	P	65	53314	-3	3.52e-23
65	352714	F	65	375065	-3	3.52e-23
58	29809	P	58	343573	-1	8.5e-23
56	140894	P	56	220305	-1	1.31e-21
62	220181	F	62	227362	-3	1.95e-21
61	159371	F	61	186075	-3	7.42e-21
54	58104	F	54	124358	-1	2.03e-20
50	220305	F	50	227462	0	3.2e-20
59	125140	F	59	345791	-3	1.07e-19
48	227362	F	48	282758	0	5.12e-19
57	125151	F	57	345802	-3	1.54e-18
47	321416	F	47	371777	0	2.05e-18
46	222490	F	46	229686	0	8.2e-18
49	210390	F	49	378989	-1	1.88e-17
55	352660	F	55	375004	-3	2.22e-17
52	231103	F	52	260278	-2	2.39e-17
45	33849	P	45	220305	0	3.28e-17
45	33849	P	45	227462	0	3.28e-17
45	51083	P	45	360427	0	3.28e-17
51	220178	F	51	282755	-2	9.19e-17
47	41208	F	47	303910	-1	2.89e-16
53	1345	P	53	52774	-3	3.17e-16
50	206913	P	50	235098	-2	3.53e-16
43	17520	F	43	295362	0	5.25e-16
43	58115	F	43	124369	0	5.25e-16
49	29977	P	49	140100	-2	1.36e-15
49	33845	F	49	140901	-2	1.36e-15
49	125345	F	49	331827	-2	1.36e-15
45	125805	F	45	332144	-1	4.43e-15
41	298897	P	41	302276	0	8.4e-15
47	352668	F	47	375012	-2	1.99e-14
40	58934	F	40	206168	0	3.36e-14
49	308225	F	49	308296	-3	6.37e-14
49	308225	P	49	317146	-3	6.37e-14
49	308296	P	49	317217	-3	6.37e-14
49	317146	F	49	317217	-3	6.37e-14
43	33918	P	43	220208	-1	6.77e-14
46	49085	P	46	49085	-2	7.64e-14
39	128145	P	39	163228	0	1.34e-13
39	142477	P	39	346476	0	1.34e-13
48	252034	F	48	377559	-3	2.39e-13
48	338885	F	48	377559	-3	2.39e-13
38	33557	F	38	140607	0	5.37e-13
38	104799	F	38	333582	0	5.37e-13
47	224795	F	47	360700	-3	8.97e-13
41	33972	P	41	227332	-1	1.03e-12
44	168414	F	44	248731	-2	1.12e-12
37	352678	F	37	375022	0	2.15e-12
46	252045	F	46	377570	-3	3.36e-12
46	338896	F	46	377570	-3	3.36e-12
43	56153	P	43	86388	-2	4.26e-12
36	45599	P	36	360722	0	8.6e-12
36	223937	P	36	379283	0	8.6e-12
45	105162	F	45	257084	-3	1.26e-11
39	53700	F	39	141298	-1	1.57e-11
39	159393	F	39	186097	-1	1.57e-11
35	33926	P	35	220208	0	3.44e-11
44	307333	F	44	373354	-3	4.69e-11
38	34064	P	38	106143	-1	6.13e-11
34	338843	F	34	379895	0	1.38e-10
33	1399	P	33	52740	0	5.5e-10
33	206797	P	33	260485	0	5.5e-10
33	230242	P	33	260240	0	5.5e-10
33	302415	P	33	303549	0	5.5e-10
42	50907	P	42	240369	-3	6.51e-10
42	51556	F	42	302196	-3	6.51e-10
42	352741	F	42	375092	-3	6.51e-10
39	125169	F	39	345820	-2	8.96e-10
36	104756	F	36	333543	-1	9.28e-10
36	231119	F	36	260294	-1	9.28e-10
32	77483	F	32	92915	0	2.2e-09
32	186227	F	32	260328	0	2.2e-09
38	48445	F	38	298935	-2	3.4e-09
38	174891	P	38	228721	-2	3.4e-09
35	48965	F	35	362162	-1	3.61e-09
35	124067	P	35	186050	-1	3.61e-09
35	361208	F	35	362162	-1	3.61e-09
40	22180	P	40	50888	-3	8.96e-09
40	50888	P	40	240390	-3	8.96e-09
40	50888	F	40	249181	-3	8.96e-09
37	206815	P	37	258478	-2	1.29e-08
34	158000	F	34	158741	-1	1.4e-08
30	105173	F	30	257095	0	3.52e-08
30	252097	F	30	377622	0	3.52e-08
30	338948	F	30	377622	0	3.52e-08
36	210726	P	36	210726	-2	4.87e-08
36	242370	P	36	360880	-2	4.87e-08
36	337964	F	36	338093	-2	4.87e-08
33	29993	P	33	140100	-1	5.45e-08
33	168425	F	33	248742	-1	5.45e-08
38	50997	F	38	248543	-3	1.22e-07
38	104582	P	38	160444	-3	1.22e-07
38	307344	F	38	373365	-3	1.22e-07
35	1510	P	35	52628	-2	1.84e-07
35	13344	F	35	136887	-2	1.84e-07
32	1948	P	32	51788	-1	2.11e-07
32	14479	F	32	123917	-1	2.11e-07
32	35008	F	32	337368	-1	2.11e-07
32	52423	P	32	359482	-1	2.11e-07
32	104618	P	32	160406	-1	2.11e-07
32	270392	P	32	370724	-1	2.11e-07
32	317163	F	32	317234	-1	2.11e-07
37	45599	P	37	224816	-3	4.51e-07
37	224817	F	37	360722	-3	4.51e-07
34	52355	P	34	230207	-2	6.94e-07
34	210334	F	34	248729	-2	6.94e-07
34	252057	F	34	377582	-2	6.94e-07
34	338908	F	34	377582	-2	6.94e-07
31	115434	P	31	367853	-1	8.19e-07
31	119193	F	31	295139	-1	8.19e-07
31	140558	P	31	283225	-1	8.19e-07
31	259022	F	31	379273	-1	8.19e-07
31	334832	F	31	345292	-1	8.19e-07
36	1673	P	36	52104	-3	1.66e-06
36	22165	P	36	50907	-3	1.66e-06
36	33925	P	36	227389	-3	1.66e-06
36	50907	F	36	249200	-3	1.66e-06
36	123887	F	36	235083	-3	1.66e-06
33	34286	F	33	51323	-2	2.61e-06
33	51762	P	33	150316	-2	2.61e-06
33	120955	P	33	157654	-2	2.61e-06
33	298928	F	33	361112	-2	2.61e-06
30	1848	P	30	51937	-1	3.17e-06
30	14483	P	30	51584	-1	3.17e-06
30	33509	P	30	283225	-1	3.17e-06
30	51593	P	30	52403	-1	3.17e-06
30	119731	F	30	230963	-1	3.17e-06
30	216224	P	30	363081	-1	3.17e-06
30	330069	P	30	361087	-1	3.17e-06
30	357978	F	30	358292	-1	3.17e-06
35	1518	P	35	52620	-3	6.08e-06
35	48436	F	35	361110	-3	6.08e-06
35	78697	P	35	140318	-3	6.08e-06
35	124346	P	35	194498	-3	6.08e-06
35	258509	P	35	327996	-3	6.08e-06
32	11695	P	32	195103	-2	9.82e-06
32	14127	F	32	65355	-2	9.82e-06
32	65000	P	32	359727	-2	9.82e-06
32	111744	F	32	224881	-2	9.82e-06
32	163300	P	32	329167	-2	9.82e-06
32	352643	F	32	374987	-2	9.82e-06
34	1229	P	34	52905	-3	2.22e-05
34	1238	P	34	52896	-3	2.22e-05
34	338025	F	34	338082	-3	2.22e-05
31	9622	F	31	242319	-2	3.68e-05
31	14506	F	31	51437	-2	3.68e-05
31	14575	F	31	258478	-2	3.68e-05
31	51437	P	31	206890	-2	3.68e-05
31	51437	F	31	260419	-2	3.68e-05
31	117456	F	31	170735	-2	3.68e-05
31	230087	F	31	328003	-2	3.68e-05
31	248218	P	31	366381	-2	3.68e-05
31	352752	F	31	375103	-2	3.68e-05
33	1639	P	33	52141	-3	8.11e-05
33	141771	P	33	194215	-3	8.11e-05
33	159566	P	33	260192	-3	8.11e-05
33	302961	F	33	335749	-3	8.11e-05
30	969	P	30	53167	-2	0.000138
30	22190	P	30	50888	-2	0.000138
30	48454	F	30	298944	-2	0.000138
30	50919	P	30	240369	-2	0.000138
30	51586	P	30	123919	-2	0.000138
30	52375	F	30	123882	-2	0.000138
30	56168	P	30	86386	-2	0.000138
30	61767	P	30	360660	-2	0.000138
30	95271	P	30	95310	-2	0.000138
30	117707	P	30	208447	-2	0.000138
30	145557	P	30	271385	-2	0.000138
30	159478	F	30	219006	-2	0.000138
30	170665	P	30	195927	-2	0.000138
30	186102	F	30	358292	-2	0.000138
30	209973	F	30	344859	-2	0.000138
30	231127	F	30	260302	-2	0.000138
30	338360	F	30	344695	-2	0.000138
30	371940	P	30	371940	-2	0.000138
32	825	P	32	53311	-3	0.000295
32	4001	P	32	201420	-3	0.000295
32	95087	P	32	327049	-3	0.000295
32	103993	P	32	104418	-3	0.000295
32	159500	F	32	258529	-3	0.000295
32	186100	F	32	357976	-3	0.000295
32	298833	P	32	337304	-3	0.000295
31	9656	F	31	242348	-3	0.00107
31	12953	F	31	171323	-3	0.00107
31	34022	F	31	322608	-3	0.00107
31	48994	F	31	197769	-3	0.00107
31	53625	F	31	141658	-3	0.00107
31	58096	P	31	194498	-3	0.00107
31	108775	F	31	171314	-3	0.00107
31	116634	F	31	169287	-3	0.00107
31	141375	F	31	345356	-3	0.00107
31	141612	P	31	361037	-3	0.00107
31	151961	P	31	371333	-3	0.00107
31	159298	P	31	298935	-3	0.00107
31	159307	P	31	361110	-3	0.00107
31	171328	F	31	231033	-3	0.00107
31	291408	F	31	357755	-3	0.00107
30	526	P	30	53653	-3	0.00386
30	1651	P	30	52132	-3	0.00386
30	7812	P	30	30136	-3	0.00386
30	12954	F	30	231029	-3	0.00386
30	14488	P	30	302243	-3	0.00386
30	15660	P	30	216584	-3	0.00386
30	23107	P	30	337338	-3	0.00386
30	27366	F	30	28589	-3	0.00386
30	34451	F	30	230182	-3	0.00386
30	50638	F	30	332153	-3	0.00386
30	79097	P	30	122758	-3	0.00386
30	115717	P	30	186101	-3	0.00386
30	124356	P	30	194493	-3	0.00386
30	135242	P	30	176548	-3	0.00386
30	159398	F	30	358292	-3	0.00386
30	159474	P	30	343871	-3	0.00386
30	168433	F	30	248750	-3	0.00386
30	170270	P	30	181659	-3	0.00386
30	171808	F	30	334830	-3	0.00386
30	181660	P	30	181969	-3	0.00386
30	220215	F	30	227396	-3	0.00386
30	223950	P	30	259025	-3	0.00386
30	230192	P	30	235077	-3	0.00386
30	296085	P	30	371940	-3	0.00386
30	337289	P	30	343827	-3	0.00386

## Sheet: Castanea mollissima
length	Starting position of the first	type	length	Starting position of the second	Repetitive distance	E-value
3878	235916	P	3878	384160	0	0
2877	281247	P	2877	303500	0	0
1589	218647	P	1589	228921	0	0
823	195385	P	823	255729	0	0
228	90980	F	228	102680	-3	1.2e-119
201	231524	F	201	363033	0	4.1e-111
209	90999	F	209	102699	-2	1.22e-110
198	59478	F	198	343194	-1	1.56e-106
177	165432	P	177	259246	-2	1.62e-91
167	90448	P	167	186288	0	1.21e-90
165	165444	P	165	259246	0	1.94e-89
161	59515	F	161	343231	0	4.96e-87
161	152069	P	161	247654	-2	5.75e-82
141	361983	F	141	379933	-3	6.73e-68
112	127732	F	112	288892	0	1.57e-57
112	213598	P	112	247546	0	1.57e-57
118	362006	F	118	379956	-2	2.38e-56
106	362018	F	106	379968	-1	2.05e-51
93	61608	F	93	317794	-2	1.66e-41
85	92652	P	85	378000	0	2.83e-41
84	46134	F	84	89428	0	1.13e-40
88	272468	F	88	306290	-1	1.17e-40
87	272468	P	87	281247	-1	4.62e-40
81	8660	P	81	57994	0	7.24e-39
84	61452	F	84	317638	-1	2.85e-38
78	272478	F	78	306300	0	4.64e-37
77	272478	P	77	281247	0	1.85e-36
76	145922	F	76	219394	-1	1.69e-33
76	145922	P	76	229687	-1	1.69e-33
69	127770	F	69	187714	0	1.22e-31
69	187714	F	69	288930	0	1.22e-31
69	107069	F	69	207519	-1	2.52e-29
65	250899	P	65	370535	-1	6.07e-27
68	127057	F	68	343039	-2	9.97e-27
70	302067	F	70	336867	-3	4.49e-26
63	61638	F	63	317824	-1	9.41e-26
58	237033	F	58	333083	0	5.1e-25
58	333083	P	58	386863	0	5.1e-25
65	46687	P	65	202862	-2	5.82e-25
61	61791	P	61	259517	-1	1.46e-24
59	44789	F	59	145876	-1	2.26e-23
62	45252	F	62	342223	-2	3.39e-23
65	302645	F	65	337441	-3	3.67e-23
58	313936	F	58	379687	-1	8.87e-23
62	141098	F	62	259428	-3	2.03e-21
61	80271	F	61	106967	-3	7.74e-21
54	45260	F	54	342231	-1	2.11e-20
50	141222	F	50	259528	0	3.34e-20
53	61788	P	53	141222	-1	8.3e-20
59	46042	P	59	377469	-3	1.12e-19
58	220059	F	58	220130	-3	4.25e-19
58	220059	P	58	228969	-3	4.25e-19
58	220130	P	58	229040	-3	4.25e-19
58	228969	F	58	229040	-3	4.25e-19
48	165381	P	48	259428	0	5.35e-19
57	46053	P	57	377460	-3	1.61e-18
46	143407	F	46	261752	0	8.55e-18
49	131305	F	49	254823	-1	1.96e-17
55	250838	P	55	370599	-3	2.31e-17
45	141222	P	45	317976	0	3.42e-17
45	236261	P	45	335210	0	3.42e-17
45	259528	P	45	317976	0	3.42e-17
45	335210	F	45	387648	0	3.42e-17
51	141095	P	51	165381	-2	9.58e-17
47	231407	F	47	325335	-1	3.01e-16
53	302101	F	53	336901	-3	3.3e-16
50	127824	P	50	267192	-2	3.68e-16
43	45271	F	43	342242	0	5.47e-16
43	152790	F	43	285935	0	5.47e-16
46	127079	F	46	343061	-1	1.18e-15
49	46247	P	49	203175	-2	1.41e-15
49	60991	P	49	314104	-2	1.41e-15
49	61792	F	49	317972	-2	1.41e-15
45	46707	P	45	202862	-1	4.62e-15
48	302662	F	48	337458	-2	5.43e-15
41	149250	P	41	219343	0	8.76e-15
41	149250	F	41	229773	0	8.76e-15
47	187865	P	47	263174	-2	2.08e-14
47	250846	P	47	370599	-2	2.08e-14
43	141125	P	43	318045	-1	7.06e-14
46	333212	P	46	333212	-2	7.97e-14
39	49036	P	39	84128	0	1.4e-13
39	63377	F	39	376804	0	1.4e-13
48	196118	P	48	253393	-3	2.5e-13
48	253393	F	48	255771	-3	2.5e-13
38	25702	P	38	201431	0	5.6e-13
38	61498	F	38	317684	0	5.6e-13
47	236534	F	47	256853	-3	9.36e-13
47	256853	P	47	387373	-3	9.36e-13
41	60999	P	41	314104	-1	1.08e-12
41	259398	P	41	318099	-1	1.08e-12
44	89314	P	44	272930	-2	1.17e-12
37	250856	P	37	370599	0	2.24e-12
46	253404	F	46	255782	-3	3.51e-12
43	7291	P	43	340280	-2	4.45e-12
36	144854	P	36	255117	0	8.97e-12
36	236556	P	36	329726	0	8.97e-12
36	329726	F	36	387362	0	8.97e-12
45	26065	P	45	191066	-3	1.31e-11
39	62189	F	39	337827	-1	1.64e-11
39	80293	F	39	106989	-1	1.64e-11
39	145906	P	39	288980	-1	1.64e-11
44	234834	F	44	249188	-3	4.89e-11
38	27046	P	38	318191	-1	6.39e-11
38	219501	P	38	262130	-1	6.39e-11
38	229618	F	38	262130	-1	6.39e-11
37	127726	F	37	189680	-1	2.49e-10
33	127708	F	33	187677	0	5.74e-10
33	187922	F	33	262308	0	5.74e-10
33	219212	F	33	231046	0	5.74e-10
33	229912	P	33	231046	0	5.74e-10
33	259406	P	33	318099	0	5.74e-10
42	145950	P	42	335683	-3	6.79e-10
42	219422	P	42	335683	-3	6.79e-10
42	229693	F	42	335683	-3	6.79e-10
42	272463	P	42	335034	-3	6.79e-10
39	46071	P	39	377460	-2	9.34e-10
36	25659	P	36	201472	-1	9.69e-10
32	13818	F	32	361618	0	2.3e-09
32	107119	P	32	187835	0	2.3e-09
38	95791	P	38	260787	-2	3.55e-09
38	149215	P	38	332572	-2	3.55e-09
35	44969	P	35	106942	-1	3.77e-09
35	237042	F	35	237996	-1	3.77e-09
35	237042	P	35	385923	-1	3.77e-09
35	237996	F	35	333092	-1	3.77e-09
35	237996	P	35	386877	-1	3.77e-09
35	333092	P	35	385923	-1	3.77e-09
35	385923	F	35	386877	-1	3.77e-09
40	145872	F	40	267173	-3	9.34e-09
40	272484	P	40	335015	-3	9.34e-09
40	281278	F	40	335015	-3	9.34e-09
40	306306	P	40	335015	-3	9.34e-09
34	78900	F	34	79641	-1	1.46e-08
30	26076	P	30	191070	0	3.67e-08
30	196073	P	30	253456	0	3.67e-08
30	253456	F	30	255834	0	3.67e-08
36	131641	P	36	131641	-2	5.08e-08
36	196922	F	36	197051	-2	5.08e-08
36	236714	F	36	279302	-2	5.08e-08
36	279302	P	36	387204	-2	5.08e-08
33	89325	P	33	272930	-1	5.68e-08
33	145404	P	33	275270	-1	5.68e-08
38	25485	P	38	81344	-3	1.28e-07
38	234845	F	38	249199	-3	1.28e-07
38	273124	P	38	335124	-3	1.28e-07
35	57778	P	35	290120	-2	1.92e-07
35	266280	F	35	266308	-2	1.92e-07
35	301954	F	35	336755	-2	1.92e-07
32	25521	P	32	81306	-1	2.2e-07
32	44819	P	32	288987	-1	2.2e-07
32	177771	F	32	246558	-1	2.2e-07
32	197651	P	32	319135	-1	2.2e-07
32	228995	F	32	229066	-1	2.2e-07
32	301519	F	32	335915	-1	2.2e-07
32	336550	F	32	363800	-1	2.2e-07
32	349135	F	32	363555	-1	2.2e-07
37	236556	F	37	256875	-3	4.7e-07
37	256874	P	37	329726	-3	4.7e-07
37	256875	P	37	387361	-3	4.7e-07
34	131249	P	34	272942	-2	7.24e-07
34	253416	F	34	255794	-2	7.24e-07
34	262273	P	34	336482	-2	7.24e-07
31	36336	P	31	243687	-1	8.54e-07
31	40095	P	31	153025	-1	8.54e-07
31	61449	F	31	164931	-1	8.54e-07
31	189142	P	31	255107	-1	8.54e-07
31	189686	F	31	288892	-1	8.54e-07
31	200188	F	31	377996	-1	8.54e-07
36	44789	F	36	267177	-3	1.73e-06
36	259455	P	36	318052	-3	1.73e-06
36	281297	F	36	335034	-3	1.73e-06
36	301790	F	36	336231	-3	1.73e-06
36	306291	P	36	335034	-3	1.73e-06
33	41857	P	33	78554	-2	2.73e-06
33	71216	P	33	335889	-2	2.73e-06
33	149227	P	33	236946	-2	2.73e-06
33	149227	F	33	386975	-2	2.73e-06
33	318413	F	33	335450	-2	2.73e-06
30	40633	F	30	263029	-1	3.31e-06
30	137141	P	30	238915	-1	3.31e-06
30	137141	F	30	385009	-1	3.31e-06
30	164932	F	30	317636	-1	3.31e-06
30	204952	F	30	236921	-1	3.31e-06
30	204952	P	30	387003	-1	3.31e-06
30	288985	F	30	335711	-1	3.31e-06
30	301621	F	30	336064	-1	3.31e-06
30	335720	P	30	336530	-1	3.31e-06
30	364992	F	30	365306	-1	3.31e-06
35	45248	P	35	115409	-3	6.34e-06
35	61209	P	35	362832	-3	6.34e-06
35	189651	P	35	207019	-3	6.34e-06
35	236944	F	35	332563	-3	6.34e-06
35	332563	P	35	386975	-3	6.34e-06
32	32646	F	32	256939	-2	1.02e-05
32	84200	F	32	205852	-2	1.02e-05
32	116014	F	32	291772	-2	1.02e-05
32	220085	F	32	220156	-2	1.02e-05
32	220085	P	32	228969	-2	1.02e-05
32	220156	P	32	229040	-2	1.02e-05
32	250821	P	32	370639	-2	1.02e-05
32	289339	P	32	349490	-2	1.02e-05
34	196935	F	34	196992	-3	2.32e-05
34	302227	F	34	337023	-3	2.32e-05
34	302236	F	34	337032	-3	2.32e-05
31	38358	F	31	91635	-2	3.84e-05
31	62558	F	31	337752	-2	3.84e-05
31	127801	P	31	335564	-2	3.84e-05
31	187745	P	31	335564	-2	3.84e-05
31	207016	P	31	262153	-2	3.84e-05
31	242215	F	31	273456	-2	3.84e-05
31	279358	F	31	293846	-2	3.84e-05
31	288961	P	31	335564	-2	3.84e-05
33	62671	P	33	115126	-3	8.45e-05
33	80466	F	33	187970	-3	8.45e-05
33	301827	F	33	336268	-3	8.45e-05
30	16174	P	30	16213	-2	0.000144
30	38609	P	30	129358	-2	0.000144
30	44784	F	30	336502	-2	0.000144
30	44823	P	30	335711	-2	0.000144
30	66457	F	30	176780	-2	0.000144
30	80378	F	30	139923	-2	0.000144
30	91565	P	30	116838	-2	0.000144
30	106994	P	30	364992	-2	0.000144
30	145872	F	30	336503	-2	0.000144
30	145910	P	30	335711	-2	0.000144
30	145962	P	30	335683	-2	0.000144
30	196663	F	30	378595	-2	0.000144
30	219434	P	30	335683	-2	0.000144
30	236494	P	30	345894	-2	0.000144
30	247774	P	30	247774	-2	0.000144
30	272494	P	30	335015	-2	0.000144
30	302500	F	30	337294	-2	0.000144
30	306316	P	30	335015	-2	0.000144
30	345894	F	30	387430	-2	0.000144
32	15990	F	32	207969	-3	0.000307
32	24896	P	32	25321	-3	0.000307
32	80400	P	32	189634	-3	0.000307
32	106992	P	32	365306	-3	0.000307
32	122331	F	32	299466	-3	0.000307
32	149323	P	32	197715	-3	0.000307
31	29678	F	31	92214	-3	0.00111
31	37536	F	31	90187	-3	0.00111
31	62266	P	31	377932	-3	0.00111
31	62512	P	31	236871	-3	0.00111
31	62512	F	31	387052	-3	0.00111
31	72861	P	31	247167	-3	0.00111
31	80198	F	31	149222	-3	0.00111
31	80207	P	31	236944	-3	0.00111
31	80207	F	31	386979	-3	0.00111
31	92223	P	31	290515	-3	0.00111
31	92228	F	31	263099	-3	0.00111
31	114625	R	31	132660	-3	0.00111
31	115409	P	31	342223	-3	0.00111
31	118680	F	31	333121	-3	0.00111
31	156756	F	31	365528	-3	0.00111
31	174916	P	31	324441	-3	0.00111
31	199269	F	31	218666	-3	0.00111
31	199269	P	31	230460	-3	0.00111
31	212422	P	31	318149	-3	0.00111
31	263028	P	31	291745	-3	0.00111
31	279329	F	31	293812	-3	0.00111
31	325261	P	31	337745	-3	0.00111
30	0	P	30	43660	-3	0.00403
30	45258	P	30	115404	-3	0.00403
30	56133	P	30	97448	-3	0.00403
30	80298	P	30	364992	-3	0.00403
30	80374	F	30	379417	-3	0.00403
30	89333	P	30	272925	-3	0.00403
30	91170	P	30	102559	-3	0.00403
30	92708	P	30	200191	-3	0.00403
30	102560	P	30	102869	-3	0.00403
30	114615	F	30	114621	-3	0.00403
30	137501	F	30	287808	-3	0.00403
30	141132	F	30	259462	-3	0.00403
30	144867	F	30	189140	-3	0.00403
30	152082	F	30	247776	-3	0.00403
30	197683	F	30	307233	-3	0.00403
30	197733	P	30	379460	-3	0.00403
30	202868	P	30	334765	-3	0.00403
30	219387	P	30	288980	-3	0.00403
30	219512	P	30	262127	-3	0.00403
30	229740	F	30	288980	-3	0.00403
30	256882	P	30	329725	-3	0.00403
30	262248	F	30	318578	-3	0.00403
30	262258	P	30	267171	-3	0.00403
30	263095	P	30	290515	-3	0.00403
30	295658	F	30	314264	-3	0.00403
30	301818	F	30	336259	-3	0.00403
30	302943	F	30	337780	-3	0.00403
30	311493	F	30	312716	-3	0.00403

## Sheet: Castanopsis carlesii
length	Starting position of the first	type	length	Starting position of the second	Repetitive distance	E-value
13229	43400	P	13229	171200	0	0
9313	129557	F	9313	284669	0	0
6268	5159	F	6268	408682	0	0
243	63110	F	243	541105	-1	3.61e-133
224	207075	P	224	357061	0	1.36e-124
220	63133	F	220	541128	0	3.48e-122
216	417159	F	216	428861	-3	3.98e-112
198	62971	P	198	391469	0	6.12e-109
209	417178	F	209	428880	-3	5.91e-108
190	127660	P	190	131430	0	4.01e-104
190	127660	P	190	286542	0	4.01e-104
184	24279	F	184	358130	-3	4.53e-93
166	5630	F	166	25413	0	1.13e-89
166	25413	F	166	409153	0	1.13e-89
162	416635	F	162	498981	0	2.89e-87
153	68465	P	153	209608	0	7.58e-82
148	68898	F	148	326957	-2	7.6e-74
134	89543	F	134	572280	-1	8.37e-68
124	97676	P	124	456000	0	2.18e-64
131	417256	F	131	428958	-2	1.02e-63
112	102071	F	112	485149	0	3.66e-57
122	184331	F	122	539705	-3	2.79e-56
109	126390	F	109	509068	0	2.35e-55
119	24445	F	119	358296	-3	1.65e-54
108	311985	F	108	452946	-1	3.04e-52
106	24458	F	106	358309	-2	7.52e-49
100	31678	P	100	68610	-1	1.84e-47
103	184350	F	103	539724	-2	4.54e-47
105	51024	F	105	241096	-3	3.04e-46
105	176700	P	105	241096	-3	3.04e-46
90	204186	F	90	505777	0	6.45e-44
96	51033	F	96	241105	-2	6.46e-43
98	43400	P	98	539705	-3	4.04e-42
90	22761	P	90	186080	-1	1.74e-41
85	184368	F	85	539742	0	6.6e-41
92	62824	F	92	571813	-2	1.52e-40
84	326739	P	84	415615	0	2.64e-40
82	62834	F	82	571823	0	4.23e-39
81	307203	F	81	389985	0	1.69e-38
89	209592	F	89	536287	-3	7.91e-37
77	134264	F	77	223397	0	4.33e-36
77	223397	F	77	289376	0	4.33e-36
76	171130	P	76	582773	0	1.73e-35
86	75628	P	86	204983	-3	4.56e-35
85	5347	F	85	162983	-3	1.76e-34
85	162983	F	85	408870	-3	1.76e-34
74	70104	P	74	224431	0	2.77e-34
77	24187	P	77	531990	-1	9.99e-34
76	68970	F	76	327029	-1	3.95e-33
70	22781	P	70	186080	0	7.09e-32
77	170899	F	77	255989	-2	1.14e-31
73	11120	P	73	69927	-1	2.43e-31
73	69927	P	73	414643	-1	2.43e-31
69	102076	F	69	497658	0	2.84e-31
69	485154	F	69	497658	0	2.84e-31
74	209607	F	74	536302	-2	6.73e-30
66	46711	P	66	274120	0	1.81e-29
66	181052	F	66	274120	0	1.81e-29
73	68545	P	73	536303	-2	2.62e-29
69	144044	F	69	433245	-1	5.87e-29
69	170907	F	69	255997	-1	5.87e-29
69	89580	F	69	574692	-2	5.99e-27
69	572317	F	69	574692	-2	5.99e-27
65	42185	P	65	362060	-1	1.42e-26
65	139390	F	65	326204	-1	1.42e-26
60	170916	F	60	256006	0	7.43e-26
63	20667	F	63	450536	-1	2.2e-25
63	294103	P	63	468587	-1	2.2e-25
63	540499	F	63	572246	-1	2.2e-25
59	362992	P	59	406883	0	2.97e-25
66	117233	P	66	366422	-2	3.5e-25
69	10046	P	69	54203	-3	4.01e-25
69	10046	F	69	173557	-3	4.01e-25
69	54203	P	69	413569	-3	4.01e-25
69	139357	F	69	385946	-3	4.01e-25
69	173557	F	69	413569	-3	4.01e-25
62	63262	F	62	102796	-1	8.64e-25
62	102796	F	62	541257	-1	8.64e-25
58	84582	P	58	281143	0	1.19e-24
57	509537	F	57	536202	0	4.76e-24
60	151234	F	60	205959	-1	1.34e-23
60	209621	F	60	536316	-1	1.34e-23
56	509487	F	56	535878	0	1.9e-23
59	391469	P	59	541105	-1	5.26e-23
62	64078	F	62	327643	-2	7.91e-23
54	82323	F	54	563339	0	3.04e-22
54	540508	F	54	572255	0	3.04e-22
57	124575	P	57	226658	-1	8.13e-22
60	139366	F	60	385955	-2	1.18e-21
63	48745	F	63	359608	-3	1.25e-21
63	179021	P	63	359608	-3	1.25e-21
63	349944	P	63	506357	-3	1.25e-21
52	5004	F	52	408529	0	4.87e-21
55	62881	P	55	365316	-1	1.26e-20
61	433143	P	61	558593	-3	1.81e-20
51	231529	P	51	310076	0	1.95e-20
50	184670	P	50	225182	0	7.79e-20
50	328118	P	50	592651	0	7.79e-20
53	5413	F	53	438528	-1	1.94e-19
53	408936	F	53	438528	-1	1.94e-19
49	31410	P	49	324777	0	3.12e-19
52	10063	P	52	54203	-1	7.6e-19
52	10063	F	52	173574	-1	7.6e-19
52	173574	F	52	413586	-1	7.6e-19
51	126351	F	51	137875	-1	2.98e-18
51	126351	F	51	292987	-1	2.98e-18
51	280151	F	51	301381	-1	2.98e-18
46	161413	F	46	590182	0	2e-17
49	98565	F	49	573270	-1	4.58e-17
55	10114	P	55	54142	-3	5.39e-17
55	10114	F	55	173632	-3	5.39e-17
55	54142	P	55	413637	-3	5.39e-17
55	173632	F	55	413637	-3	5.39e-17
52	162830	F	52	497529	-2	5.81e-17
45	207068	P	45	523251	0	7.98e-17
45	240432	F	45	488162	0	7.98e-17
54	16704	P	54	137232	-3	2.04e-16
54	16704	P	54	292344	-3	2.04e-16
51	349956	P	51	506357	-2	2.24e-16
47	42260	P	47	362011	-1	7.03e-16
53	15300	P	53	540538	-3	7.7e-16
50	102041	F	50	217453	-2	8.59e-16
43	70070	P	43	224497	0	1.28e-15
46	93205	P	46	356975	-1	2.75e-15
52	294410	P	52	468291	-3	2.91e-15
49	5629	F	49	249093	-2	3.3e-15
49	25792	P	49	88819	-2	3.3e-15
49	139697	F	49	326661	-2	3.3e-15
49	249093	F	49	409152	-2	3.3e-15
42	89592	F	42	408567	0	5.11e-15
42	135495	F	42	475615	0	5.11e-15
42	290607	F	42	475615	0	5.11e-15
42	312051	F	42	453012	0	5.11e-15
42	408567	F	42	572329	0	5.11e-15
42	408567	F	42	574704	0	5.11e-15
45	348011	F	45	394561	-1	1.08e-14
51	42195	F	51	74876	-3	1.1e-14
48	25413	F	48	249094	-2	1.27e-14
41	11152	P	41	69927	0	2.04e-14
41	135578	P	41	473345	0	2.04e-14
41	243975	P	41	247343	0	2.04e-14
41	290690	P	41	473345	0	2.04e-14
44	5042	F	44	540577	-1	4.21e-14
44	117255	P	44	366422	-1	4.21e-14
47	54150	P	47	413637	-2	4.85e-14
40	15295	P	40	89571	0	8.17e-14
40	15295	P	40	572308	0	8.17e-14
40	151254	F	40	205979	0	8.17e-14
40	333303	P	40	355057	0	8.17e-14
49	16713	P	49	137228	-3	1.55e-13
49	16713	P	49	292340	-3	1.55e-13
49	42185	F	49	74866	-3	1.55e-13
46	124456	P	46	208131	-2	1.86e-13
46	305532	F	46	403520	-2	1.86e-13
46	385108	F	46	587894	-2	1.86e-13
39	77501	P	39	568292	0	3.27e-13
39	323874	P	39	554762	0	3.27e-13
48	272112	F	48	362505	-3	5.82e-13
48	347418	F	48	509130	-3	5.82e-13
38	24251	P	38	295936	0	1.31e-12
38	137959	F	38	347209	0	1.31e-12
38	293071	F	38	347209	0	1.31e-12
38	357247	F	38	523251	0	1.31e-12
47	126452	F	47	347418	-3	2.18e-12
44	15324	P	44	540523	-2	2.72e-12
37	54160	P	37	413637	0	5.23e-12
37	294129	P	37	468587	0	5.23e-12
43	66040	P	43	308610	-2	1.04e-11
43	170933	F	43	384389	-2	1.04e-11
43	179041	P	43	359608	-2	1.04e-11
43	256023	F	43	384389	-2	1.04e-11
36	5050	F	36	540585	0	2.09e-11
36	11081	P	36	69999	0	2.09e-11
36	42271	P	36	362011	0	2.09e-11
36	44859	P	36	465613	0	2.09e-11
36	69999	P	36	414604	0	2.09e-11
36	125858	P	36	546544	0	2.09e-11
36	167425	F	36	523546	0	2.09e-11
36	182934	F	36	465613	0	2.09e-11
36	246028	F	36	321502	0	2.09e-11
36	319409	P	36	538358	0	2.09e-11
36	572989	F	36	591629	0	2.09e-11
45	71866	F	45	493706	-3	3.06e-11
45	74882	P	45	362064	-3	3.06e-11
45	248351	F	45	278041	-3	3.06e-11
45	346839	P	45	494336	-3	3.06e-11
45	504845	P	45	520747	-3	3.06e-11
39	139387	F	39	385976	-1	3.82e-11
39	385867	P	39	415591	-1	3.82e-11
39	433165	P	39	558593	-1	3.82e-11
42	54230	P	42	413569	-2	3.96e-11
42	75318	F	42	389344	-2	3.96e-11
35	11025	P	35	70051	0	8.37e-11
35	42215	P	35	362060	0	8.37e-11
35	70051	P	35	414548	0	8.37e-11
35	98579	F	35	573284	0	8.37e-11
44	16696	P	44	137250	-3	1.14e-10
44	16696	P	44	292362	-3	1.14e-10
44	52502	F	44	252396	-3	1.14e-10
44	175283	P	44	252396	-3	1.14e-10
38	158988	P	38	345865	-1	1.49e-10
38	270463	F	38	304524	-1	1.49e-10
38	270651	P	38	574499	-1	1.49e-10
38	305540	F	38	403528	-1	1.49e-10
41	44059	P	41	278336	-2	1.51e-10
41	151161	F	41	205773	-2	1.51e-10
41	183729	F	41	278336	-2	1.51e-10
34	68582	P	34	403877	0	3.35e-10
34	209610	F	34	403877	0	3.35e-10
34	365337	P	34	571870	0	3.35e-10
43	294357	P	43	468353	-3	4.26e-10
37	102152	F	37	495731	-1	5.81e-10
33	102174	F	33	497731	0	1.34e-09
33	161969	P	33	497491	0	1.34e-09
33	247482	P	33	248616	0	1.34e-09
42	4991	F	42	540526	-3	1.58e-09
42	74863	P	42	362086	-3	1.58e-09
42	207541	F	42	247263	-3	1.58e-09
39	15329	P	39	572270	-2	2.18e-09
36	75793	P	36	204865	-1	2.26e-09
36	138000	F	36	347254	-1	2.26e-09
36	162846	F	36	497545	-1	2.26e-09
36	293112	F	36	347254	-1	2.26e-09
36	326204	F	36	385979	-1	2.26e-09
32	164476	F	32	259376	0	5.36e-09
32	397867	P	32	565437	0	5.36e-09
32	433295	F	32	497579	0	5.36e-09
41	22667	F	41	22685	-3	5.88e-09
41	75746	P	41	204904	-3	5.88e-09
38	31330	F	38	534897	-2	8.27e-09
38	160453	P	38	421973	-2	8.27e-09
38	185810	P	38	244013	-2	8.27e-09
38	301945	P	38	390338	-2	8.27e-09
35	43463	P	35	539705	-1	8.79e-09
35	327953	F	35	433118	-1	8.79e-09
35	524032	F	35	524986	-1	8.79e-09
31	15295	P	31	574692	0	2.14e-08
31	36754	F	31	584972	0	2.14e-08
31	69969	P	31	414643	0	2.14e-08
31	540526	F	31	574657	0	2.14e-08
31	572273	F	31	574657	0	2.14e-08
40	117249	P	40	206873	-3	2.18e-08
40	217434	F	40	592647	-3	2.18e-08
40	350233	P	40	506392	-3	2.18e-08
40	465135	F	40	505557	-3	2.18e-08
34	25807	P	34	88819	-1	3.41e-08
34	102057	F	34	217469	-1	3.41e-08
34	124468	P	34	208131	-1	3.41e-08
34	403877	F	34	536305	-1	3.41e-08
34	559250	F	34	559991	-1	3.41e-08
39	167658	F	39	195577	-3	8.07e-08
39	301710	P	39	316593	-3	8.07e-08
30	4995	F	30	572277	0	8.57e-08
30	42648	P	30	541089	0	8.57e-08
30	138861	P	30	293980	0	8.57e-08
30	385876	P	30	415591	0	8.57e-08
30	472522	F	30	541342	0	8.57e-08	5.25e-06
36	42966	P	36	587840	-2	1.19e-07
36	98242	P	36	98242	-2	1.19e-07
36	224120	F	36	224249	-2	1.19e-07
36	294060	P	36	468648	-2	1.19e-07
36	378593	P	36	523704	-2	1.19e-07
33	110879	P	33	542396	-1	1.33e-07
33	124809	P	33	384423	-1	1.33e-07
33	200032	P	33	294863	-1	1.33e-07
33	382649	F	33	592179	-1	1.33e-07
38	12336	P	38	256975	-3	2.98e-07
38	42781	F	38	206982	-3	2.98e-07
38	52513	F	38	252407	-3	2.98e-07
38	347426	P	38	557543	-3	2.98e-07
35	12340	F	35	17256	-2	4.48e-07
35	43925	P	35	531177	-2	4.48e-07
35	52116	F	35	397158	-2	4.48e-07
35	114876	F	35	502968	-2	4.48e-07
35	175678	P	35	397158	-2	4.48e-07
35	183869	F	35	531177	-2	4.48e-07
35	347431	F	35	509143	-2	4.48e-07
35	389769	F	35	484001	-2	4.48e-07
32	48815	F	32	359676	-1	5.14e-07
32	158050	P	32	223524	-1	5.14e-07
32	161936	P	32	208341	-1	5.14e-07
32	178982	P	32	359676	-1	5.14e-07
32	184658	F	32	225226	-1	5.14e-07
32	208409	P	32	522306	-1	5.14e-07
32	222977	F	32	522551	-1	5.14e-07
32	276674	F	32	522729	-1	5.14e-07
32	328106	P	32	485134	-1	5.14e-07
32	347396	P	32	557587	-1	5.14e-07
37	110450	P	37	545161	-3	1.1e-06
37	117234	P	37	206891	-3	1.1e-06
37	193487	P	37	484663	-3	1.1e-06
34	126465	F	34	347431	-2	1.69e-06
34	161078	F	34	576007	-2	1.69e-06
34	206873	F	34	366432	-2	1.69e-06
34	217357	P	34	537831	-2	1.69e-06
34	294366	P	34	468353	-2	1.69e-06
31	4991	F	31	574657	-1	1.99e-06
31	93222	P	31	356973	-1	1.99e-06
31	231474	P	31	310156	-1	1.99e-06
31	240211	P	31	332826	-1	1.99e-06
31	272540	F	31	313740	-1	1.99e-06
31	334565	P	31	417814	-1	1.99e-06
31	336595	F	31	530661	-1	1.99e-06
31	485230	F	31	495731	-1	1.99e-06
31	496277	P	31	573004	-1	1.99e-06
36	110383	P	36	230639	-3	4.03e-06
36	122342	F	36	310177	-3	4.03e-06
36	166284	P	36	169054	-3	4.03e-06
36	217438	P	36	328132	-3	4.03e-06
36	349812	F	36	505241	-3	4.03e-06
33	42969	F	33	415501	-2	6.36e-06
33	158771	P	33	207308	-2	6.36e-06
33	244006	F	33	523936	-2	6.36e-06
33	295126	P	33	295876	-2	6.36e-06
33	331067	P	33	560338	-2	6.36e-06
33	444315	F	33	451032	-2	6.36e-06
33	504857	P	33	520747	-2	6.36e-06
30	7687	P	30	276405	-1	7.71e-06
30	44101	P	30	551904	-1	7.71e-06
30	68504	F	30	89289	-1	7.71e-06
30	74651	P	30	400857	-1	7.71e-06
30	89289	P	30	209692	-1	7.71e-06
30	90129	P	30	224516	-1	7.71e-06
30	141474	F	30	523911	-1	7.71e-06
30	162690	P	30	332289	-1	7.71e-06
30	183698	F	30	551904	-1	7.71e-06
30	207569	P	30	485138	-1	7.71e-06
30	207578	P	30	208389	-1	7.71e-06
30	222662	P	30	536757	-1	7.71e-06
30	249725	F	30	575342	-1	7.71e-06
30	276404	P	30	411211	-1	7.71e-06
30	393870	F	30	483263	-1	7.71e-06
30	520794	F	30	521108	-1	7.71e-06
30	539589	F	30	550345	-1	7.71e-06
35	43463	P	35	117235	-3	1.48e-05
35	89571	F	35	540556	-3	1.48e-05
35	117235	F	35	184331	-3	1.48e-05
35	143544	F	35	495762	-3	1.48e-05
35	185822	P	35	523934	-3	1.48e-05
35	327674	F	35	441527	-3	1.48e-05
35	492532	F	35	569015	-3	1.48e-05
35	540556	F	35	572308	-3	1.48e-05
32	10154	P	32	54125	-2	2.39e-05
32	10154	F	32	173672	-2	2.39e-05
32	22667	F	32	22703	-2	2.39e-05
32	24585	F	32	385107	-2	2.39e-05
32	54125	P	32	413677	-2	2.39e-05
32	75761	P	32	204898	-2	2.39e-05
32	89543	F	32	540533	-2	2.39e-05
32	173672	F	32	413677	-2	2.39e-05
32	194102	F	32	579286	-2	2.39e-05
32	222622	P	32	484782	-2	2.39e-05
32	249696	F	32	575311	-2	2.39e-05
32	442132	P	32	482352	-2	2.39e-05
34	4991	P	34	15331	-3	5.41e-05
34	11429	F	34	414951	-3	5.41e-05
34	17256	P	34	256975	-3	5.41e-05
34	24538	F	34	358389	-3	5.41e-05
34	24752	F	34	159301	-3	5.41e-05
34	25813	F	34	496362	-3	5.41e-05
34	184594	F	34	385985	-3	5.41e-05
34	224181	F	34	224238	-3	5.41e-05
34	230571	F	34	545151	-3	5.41e-05
34	384729	P	34	494348	-3	5.41e-05
34	538806	F	34	538836	-3	5.41e-05
31	15334	P	31	574657	-2	8.97e-05
31	24586	F	31	587894	-2	8.97e-05
31	42456	P	31	529189	-2	8.97e-05
31	74896	P	31	362064	-2	8.97e-05
31	98724	F	31	159074	-2	8.97e-05
31	102083	F	31	207422	-2	8.97e-05
31	126467	P	31	557543	-2	8.97e-05
31	143541	P	31	161814	-2	8.97e-05
31	207422	F	31	485161	-2	8.97e-05
31	207422	F	31	497665	-2	8.97e-05
31	243316	F	31	308850	-2	8.97e-05
31	272129	F	31	362522	-2	8.97e-05
31	378542	F	31	480268	-2	8.97e-05
31	402827	F	31	532774	-2	8.97e-05
31	465144	F	31	505566	-2	8.97e-05
31	509145	P	31	557543	-2	8.97e-05
33	12354	F	33	345066	-3	0.000197
33	43736	P	33	373002	-3	0.000197
33	110460	P	33	545155	-3	0.000197
33	184060	F	33	373002	-3	0.000197
33	224481	F	33	256512	-3	0.000197
33	366362	P	33	385111	-3	0.000197
33	374618	F	33	459268	-3	0.000197
33	497443	F	33	558426	-3	0.000197
30	4107	F	30	347745	-2	0.000336
30	5721	F	30	151011	-2	0.000336
30	18329	P	30	54269	-2	0.000336
30	18329	F	30	173530	-2	0.000336
30	25504	F	30	151011	-2	0.000336
30	60442	F	30	523484	-2	0.000336
30	100526	P	30	334315	-2	0.000336
30	137962	P	30	365239	-2	0.000336
30	151011	F	30	409244	-2	0.000336
30	162854	F	30	497553	-2	0.000336
30	207571	F	30	328106	-2	0.000336
30	208361	P	30	328143	-2	0.000336
30	208362	F	30	592647	-2	0.000336
30	237963	F	30	278282	-2	0.000336
30	280017	F	30	515311	-2	0.000336
30	293074	P	30	365239	-2	0.000336
30	327961	F	30	433126	-2	0.000336
30	347212	P	30	365239	-2	0.000336
30	349785	P	30	505258	-2	0.000336
30	417744	P	30	442956	-2	0.000336
30	433170	F	30	521108	-2	0.000336
30	558519	P	30	586676	-2	0.000336
32	43851	F	32	394471	-3	0.000717
32	70428	F	32	574277	-3	0.000717
32	99767	P	32	369787	-3	0.000717
32	142374	P	32	554697	-3	0.000717
32	164451	F	32	295562	-3	0.000717
32	167678	F	32	195597	-3	0.000717
32	183946	P	32	394471	-3	0.000717
32	223460	P	32	243911	-3	0.000717
32	231544	P	32	294648	-3	0.000717
32	256604	F	32	544029	-3	0.000717
32	278853	F	32	366577	-3	0.000717
32	294648	F	32	310080	-3	0.000717
32	347596	P	32	348015	-3	0.000717
32	366363	P	32	587897	-3	0.000717
32	403430	P	32	408518	-3	0.000717
32	433168	F	32	520792	-3	0.000717
32	448360	F	32	464768	-3	0.000717
32	460250	F	32	460279	-3	0.000717
32	493018	F	32	569489	-3	0.000717
31	4172	P	31	86523	-3	0.0026
31	4998	F	31	89543	-3	0.0026
31	5911	P	31	458905	-3	0.0026
31	15324	P	31	408526	-3	0.0026
31	19682	P	31	190868	-3	0.0026
31	42148	F	31	74835	-3	0.0026
31	47282	P	31	569101	-3	0.0026
31	48363	F	31	48387	-3	0.0026
31	48363	P	31	179411	-3	0.0026
31	48387	P	31	179435	-3	0.0026
31	52127	F	31	397169	-3	0.0026
31	64109	F	31	441527	-3	0.0026
31	80610	F	31	80806	-3	0.0026
31	85145	F	31	237458	-3	0.0026
31	122351	F	31	310186	-3	0.0026
31	124478	P	31	208124	-3	0.0026
31	135327	P	31	585408	-3	0.0026
31	148947	F	31	159037	-3	0.0026
31	159133	F	31	385110	-3	0.0026
31	159133	F	31	587896	-3	0.0026
31	162689	F	31	482380	-3	0.0026
31	162760	F	31	418407	-3	0.0026
31	167619	F	31	195537	-3	0.0026
31	179411	F	31	179435	-3	0.0026
31	180516	F	31	569101	-3	0.0026
31	202426	F	31	273007	-3	0.0026
31	202468	F	31	273049	-3	0.0026
31	244013	F	31	558696	-3	0.0026
31	256569	F	31	543994	-3	0.0026
31	271626	P	31	504622	-3	0.0026
31	279996	P	31	399994	-3	0.0026
31	290439	P	31	585408	-3	0.0026
31	305552	F	31	403540	-3	0.0026
31	320795	P	31	550261	-3	0.0026
31	335387	P	31	416374	-3	0.0026
31	343248	P	31	418393	-3	0.0026
31	350245	P	31	506389	-3	0.0026
31	353629	P	31	551179	-3	0.0026
31	378571	F	31	480302	-3	0.0026
31	408529	F	31	540539	-3	0.0026
31	409434	P	31	458905	-3	0.0026
31	418402	F	31	483610	-3	0.0026
31	523934	F	31	558687	-3	0.0026
30	10162	P	30	54119	-3	0.00939
30	10162	F	30	173680	-3	0.00939
30	15326	P	30	89545	-3	0.00939
30	34933	F	30	532268	-3	0.00939
30	44836	P	30	465645	-3	0.00939
30	47372	P	30	492529	-3	0.00939
30	50078	F	30	468035	-3	0.00939
30	62912	F	30	571903	-3	0.00939
30	74684	P	30	400823	-3	0.00939
30	89545	P	30	403425	-3	0.00939
30	90954	P	30	558521	-3	0.00939
30	90998	F	30	134312	-3	0.00939
30	90998	F	30	223445	-3	0.00939
30	90998	F	30	289424	-3	0.00939
30	107842	P	30	272318	-3	0.00939
30	112610	F	30	374839	-3	0.00939
30	114884	F	30	502976	-3	0.00939
30	118176	P	30	223494	-3	0.00939
30	121847	P	30	396626	-3	0.00939
30	126436	F	30	347398	-3	0.00939
30	133117	P	30	460365	-3	0.00939
30	136726	P	30	418886	-3	0.00939
30	158589	F	30	161902	-3	0.00939
30	161912	F	30	217434	-3	0.00939
30	162756	F	30	483611	-3	0.00939
30	173680	F	30	413685	-3	0.00939
30	177721	P	30	468035	-3	0.00939
30	180427	F	30	492529	-3	0.00939
30	182963	F	30	465645	-3	0.00939
30	211956	P	30	535661	-3	0.00939
30	247310	P	30	485143	-3	0.00939
30	271088	P	30	530555	-3	0.00939
30	272585	P	30	383867	-3	0.00939
30	288229	P	30	460365	-3	0.00939
30	291838	P	30	418886	-3	0.00939
30	298197	F	30	346317	-3	0.00939
30	347398	F	30	509114	-3	0.00939
30	375934	F	30	375979	-3	0.00939
30	383867	P	30	465521	-3	0.00939
30	388124	P	30	423631	-3	0.00939
30	417349	P	30	428740	-3	0.00939
30	428741	P	30	429050	-3	0.00939
30	486315	P	30	584256	-3	0.00939
30	496280	P	30	591642	-3	0.00939
30	511231	F	30	512454	-3	0.00939
30	521108	P	30	558597	-3	0.00939

## Sheet: Quercus acutissima
length	Starting position of the first	type	length	Starting position of the second	Repetitive distance	E-value
10578	25397	P	10578	66866	0	0
1552	66700	P	1552	447430	0	0
1386	34589	F	1386	447430	0	0
216	130121	F	216	141825	-3	2.29e-112
209	130140	F	209	141844	-3	3.39e-108
196	62976	P	196	306077	-1	3.3e-105
167	129589	P	167	442432	-1	8.12e-88
164	64429	P	164	187471	-1	5.1e-86
138	176044	P	138	392248	0	4.67e-73
128	64465	P	128	187471	0	4.9e-67
127	0	P	127	335728	0	1.96e-66
127	66573	P	127	412492	0	1.96e-66
127	96085	F	127	224106	0	1.96e-66
127	195122	P	127	224233	0	1.96e-66
131	130218	F	131	141922	-2	5.86e-64
112	323157	F	112	382628	0	2.1e-57
116	11016	F	116	266978	-3	5.62e-53
105	22971	P	105	297124	-1	1.09e-50
95	81387	F	95	224407	0	3.61e-47
93	22983	P	93	297124	0	5.78e-46
84	128569	F	84	348018	0	1.52e-40
81	64577	P	81	257775	0	9.7e-39
75	29234	P	75	300700	0	3.97e-35
75	73532	F	75	300700	0	3.97e-35
74	41043	F	74	239924	0	1.59e-34
69	323162	P	69	443859	0	1.63e-31
69	382633	P	69	443859	0	1.63e-31
79	239677	F	79	326482	-3	3.31e-31
72	149244	P	72	229380	-1	5.49e-31
77	4667	P	77	331442	-3	4.9e-30
76	26149	F	76	434541	-3	1.88e-29
76	76616	P	76	434541	-3	1.88e-29
69	45386	F	69	146222	-1	3.37e-29
72	76625	P	72	434536	-3	4.09e-27
65	40736	P	65	348571	-1	8.12e-27
65	59238	P	65	286571	-1	8.12e-27
60	4684	P	60	331442	0	4.27e-26
70	97154	F	70	299740	-3	6.01e-26
66	305922	P	66	323876	-2	2.01e-25
58	151846	F	58	423579	0	6.82e-25
68	239697	F	68	326502	-3	8.81e-25
57	195143	P	57	397380	0	2.73e-24
57	224282	F	57	397380	0	2.73e-24
60	52571	F	60	296974	-1	7.68e-24
60	61228	F	60	148064	-1	7.68e-24
62	76635	P	62	434536	-2	4.54e-23
62	305104	F	62	347136	-2	4.54e-23
65	97732	F	65	300314	-3	4.91e-23
63	239668	F	63	326473	-3	7.15e-22
61	29659	P	61	397368	-3	1.04e-20
61	73121	F	61	397368	-3	1.04e-20
61	146120	P	61	282433	-3	1.04e-20
54	76643	P	54	434536	-1	2.83e-20
54	305112	F	54	347144	-1	2.83e-20
59	193934	P	59	347926	-3	1.5e-19
49	109161	F	49	125259	0	1.79e-19
48	81174	F	48	266539	0	7.16e-19
51	96211	P	51	232347	-1	1.71e-18
57	193925	P	57	347937	-3	2.16e-18
47	129709	P	47	442432	0	2.86e-18
47	167436	P	47	231665	0	2.86e-18
53	239712	F	53	326517	-2	8.67e-18
46	185282	F	46	395198	0	1.14e-17
46	247598	F	46	433907	0	1.14e-17
49	10103	P	49	319650	-1	2.63e-17
55	297888	F	55	368069	-3	3.09e-17
52	183859	F	52	444005	-2	3.34e-17
45	89998	P	45	385641	0	4.58e-17
45	298083	F	45	424364	0	4.58e-17
48	274499	F	48	402450	-1	1.03e-16
53	97188	F	53	299774	-3	4.42e-16
50	208786	P	50	323127	-2	4.93e-16
43	10390	F	43	393754	0	7.33e-16
43	305123	F	43	347155	0	7.33e-16
46	305942	P	46	323876	-1	1.58e-15
52	6175	F	52	403938	-3	1.67e-15
52	26207	F	52	434599	-3	1.67e-15
52	76582	P	52	434599	-3	1.67e-15
49	41043	P	49	348131	-2	1.89e-15
49	239924	P	49	348131	-2	1.89e-15
42	61246	F	42	148082	0	2.93e-15
42	337981	F	42	404492	0	2.93e-15
48	97749	F	48	300331	-2	7.26e-15
41	83087	P	41	86461	0	1.17e-14
50	279283	F	50	406429	-3	2.37e-14
44	204181	F	44	289141	-1	2.42e-14
47	193946	P	47	347926	-2	2.78e-14
40	52591	F	40	296994	0	4.69e-14
49	29659	F	49	195151	-3	8.9e-14
49	29659	P	49	224282	-3	8.9e-14
49	73133	P	49	195151	-3	8.9e-14
49	73133	F	49	224282	-3	8.9e-14
46	151729	P	46	151729	-2	1.07e-13
46	336456	F	46	436334	-2	1.07e-13
39	34558	P	39	106487	0	1.88e-13
39	68244	F	39	106487	0	1.88e-13
42	147724	P	42	397816	-1	3.69e-13
38	319325	P	38	319325	0	7.5e-13
44	224671	F	44	358511	-2	1.56e-12
46	368079	F	46	397794	-3	4.69e-12
43	259182	F	43	303161	-2	5.96e-12
43	332175	F	43	355046	-2	5.96e-12
45	6187	F	45	403950	-3	1.75e-11
45	26047	F	45	434382	-3	1.75e-11
45	76749	P	45	434382	-3	1.75e-11
45	426868	P	45	436672	-3	1.75e-11
39	146142	P	39	282433	-1	2.19e-11
42	26217	F	42	434609	-2	2.27e-11
42	118066	P	42	397486	-2	2.27e-11
35	274512	F	35	402463	0	4.8e-11
44	176226	P	44	194209	-3	6.55e-11
38	60330	P	38	417635	-1	8.55e-11
38	255096	P	38	277095	-1	8.55e-11
41	98734	F	41	416836	-2	8.65e-11
34	8541	P	34	118364	0	1.92e-10
34	23909	F	34	330363	0	1.92e-10
34	63138	P	34	306077	0	1.92e-10
43	26060	F	43	434395	-3	2.44e-10
43	76738	P	43	434395	-3	2.44e-10
43	297906	F	43	368087	-3	2.44e-10
40	128466	P	40	240345	-2	3.29e-10
37	323238	F	37	393209	-1	3.33e-10
33	81822	P	33	82956	0	7.68e-10
33	149310	P	33	229347	0	7.68e-10
33	184739	P	33	444062	0	7.68e-10
42	83166	P	42	298556	-3	9.09e-10
42	297863	F	42	368044	-3	9.09e-10
39	73143	P	39	195151	-2	1.25e-09
39	73143	F	39	224292	-2	1.25e-09
39	73143	F	39	397390	-2	1.25e-09
36	39346	F	36	433743	-1	1.3e-09
32	106052	F	32	269983	0	3.07e-09
32	146272	P	32	443975	0	3.07e-09
32	233381	F	32	361026	0	3.07e-09
41	52498	F	41	296788	-3	3.37e-09
38	64267	F	38	252514	-2	4.75e-09
38	86426	F	38	152377	-2	4.75e-09
38	134934	F	38	186250	-2	4.75e-09
35	146095	P	35	346853	-1	5.04e-09
35	151860	F	35	422639	-1	5.04e-09
35	422639	F	35	423593	-1	5.04e-09
40	26256	F	40	434653	-3	1.25e-08
40	76545	P	40	434653	-3	1.25e-08
37	64623	P	37	187412	-2	1.8e-08
37	279296	F	37	406442	-2	1.8e-08
37	368088	F	37	397803	-2	1.8e-08
34	149800	F	34	230151	-1	1.96e-08
34	187873	F	34	256506	-1	1.96e-08
34	283090	F	34	283831	-1	1.96e-08
39	247606	P	39	281382	-3	4.63e-08
30	211538	P	30	382787	0	4.92e-08
36	29783	P	36	397269	-2	6.81e-08
36	73022	F	36	397269	-2	6.81e-08
36	76758	P	36	434382	-2	6.81e-08
36	111549	F	36	423920	-2	6.81e-08
36	358225	F	36	358354	-2	6.81e-08
33	26226	F	33	434618	-1	7.61e-08
33	120221	P	33	405807	-1	7.61e-08
33	239732	F	33	326537	-1	7.61e-08
33	323260	P	33	443822	-1	7.61e-08
38	240546	P	38	297997	-3	1.71e-07
38	281383	P	38	433915	-3	1.71e-07
35	64839	P	35	381480	-2	2.57e-07
35	97041	F	35	299628	-2	2.57e-07
35	120041	P	35	219207	-2	2.57e-07
35	187414	F	35	257775	-2	2.57e-07
35	430000	F	35	438567	-2	2.57e-07
32	8885	P	32	276913	-1	2.95e-07
32	17796	F	32	17852	-1	2.95e-07
32	59392	P	32	357629	-1	2.95e-07
32	96606	F	32	298788	-1	2.95e-07
32	162123	F	32	249036	-1	2.95e-07
32	173426	F	32	286624	-1	2.95e-07
32	184773	F	32	299355	-1	2.95e-07
32	194990	F	32	240421	-1	2.95e-07
32	281427	P	32	433885	-1	2.95e-07
32	299423	F	32	425322	-1	2.95e-07
32	346703	F	32	382613	-1	2.95e-07
37	232308	F	37	382142	-3	6.3e-07
31	35594	P	31	193817	-1	1.14e-06
31	67216	F	31	193817	-1	1.14e-06
31	90233	P	31	341987	-1	1.14e-06
31	130776	F	31	340246	-1	1.14e-06
31	193817	P	31	448435	-1	1.14e-06
31	332187	F	31	355058	-1	1.14e-06
31	382709	F	31	393209	-1	1.14e-06
36	21770	P	36	191590	-3	2.31e-06
36	96877	F	36	299104	-3	2.31e-06
36	208819	P	36	346669	-3	2.31e-06
33	60113	P	33	298323	-2	3.65e-06
33	86438	F	33	423691	-2	3.65e-06
33	107259	F	33	108963	-2	3.65e-06
33	149799	F	33	228046	-2	3.65e-06
33	164836	F	33	220253	-2	3.65e-06
33	204685	F	33	298762	-2	3.65e-06
33	349367	P	33	406493	-2	3.65e-06
33	426880	P	33	436672	-2	3.65e-06
30	11361	P	30	29273	-1	4.43e-06
30	11361	F	30	73538	-1	4.43e-06
30	11361	F	30	300706	-1	4.43e-06
30	29725	P	30	397333	-1	4.43e-06
30	42820	P	30	423719	-1	4.43e-06
30	52294	F	30	337406	-1	4.43e-06
30	73086	F	30	397333	-1	4.43e-06
30	81344	F	30	224369	-1	4.43e-06
30	96708	F	30	298937	-1	4.43e-06
30	126142	F	30	219383	-1	4.43e-06
30	173547	F	30	275247	-1	4.43e-06
30	184021	P	30	342525	-1	4.43e-06
30	298584	P	30	382617	-1	4.43e-06
30	298593	P	30	299403	-1	4.43e-06
30	300563	P	30	337377	-1	4.43e-06
30	313833	P	30	421735	-1	4.43e-06
30	426522	F	30	426836	-1	4.43e-06
35	17806	F	35	17862	-3	8.49e-06
35	26199	F	35	434591	-3	8.49e-06
35	44886	F	35	393240	-3	8.49e-06
35	76607	P	35	434591	-3	8.49e-06
35	152389	F	35	423691	-3	8.49e-06
35	162048	P	35	347132	-3	8.49e-06
35	219127	F	35	329203	-3	8.49e-06
35	429842	F	35	438387	-3	8.49e-06
32	43720	F	32	123346	-2	1.37e-05
32	65227	P	32	224641	-2	1.37e-05
32	147824	P	32	397726	-2	1.37e-05
32	162653	P	32	379831	-2	1.37e-05
34	29794	P	34	397260	-3	3.1e-05
34	73013	F	34	397260	-3	3.1e-05
34	97314	F	34	299896	-3	3.1e-05
34	97323	F	34	299905	-3	3.1e-05
34	109345	P	34	397821	-3	3.1e-05
34	117684	P	34	391826	-3	3.1e-05
34	195088	P	34	224339	-3	3.1e-05
34	358286	F	34	358343	-3	3.1e-05
31	29689	P	31	397368	-2	5.15e-05
31	30825	P	31	117356	-2	5.15e-05
31	44883	F	31	184896	-2	5.15e-05
31	71985	F	31	117356	-2	5.15e-05
31	87130	P	31	259422	-2	5.15e-05
31	111498	F	31	377747	-2	5.15e-05
31	128455	P	31	240365	-2	5.15e-05
31	162075	P	31	249022	-2	5.15e-05
31	201480	P	31	288014	-2	5.15e-05
31	218672	P	31	427260	-2	5.15e-05
31	240878	P	31	418440	-2	5.15e-05
31	298437	F	31	323169	-2	5.15e-05
31	298437	F	31	382640	-2	5.15e-05
31	298437	P	31	443890	-2	5.15e-05
31	309709	F	31	406463	-2	5.15e-05
31	337723	P	31	375879	-2	5.15e-05
33	26124	F	33	434509	-3	0.000113
33	37149	F	33	82410	-3	0.000113
33	76684	P	33	434509	-3	0.000113
33	96914	F	33	299141	-3	0.000113
33	115879	P	33	279058	-3	0.000113
33	147797	P	33	397752	-3	0.000113
33	151281	F	33	398047	-3	0.000113
33	208861	P	33	211539	-3	0.000113
33	282266	P	33	444110	-3	0.000113
33	358621	F	33	411420	-3	0.000113
30	21902	P	30	191469	-2	0.000193
30	61522	F	30	148304	-2	0.000193
30	83178	P	30	298556	-2	0.000193
30	97587	F	30	300167	-2	0.000193
30	116995	P	30	151077	-2	0.000193
30	130706	P	30	163477	-2	0.000193
30	146103	P	30	346850	-2	0.000193
30	146147	P	30	426522	-2	0.000193
30	147436	F	30	154552	-2	0.000193
30	173138	F	30	403261	-2	0.000193
30	176243	P	30	194206	-2	0.000193
30	230033	P	30	274514	-2	0.000193
30	230033	P	30	402465	-2	0.000193
30	259197	F	30	303176	-2	0.000193
30	267959	P	30	434234	-2	0.000193
30	282359	F	30	311053	-2	0.000193
30	297919	F	30	368100	-2	0.000193
30	298586	P	30	346705	-2	0.000193
30	299375	F	30	346668	-2	0.000193
30	308781	F	30	424146	-2	0.000193
30	321615	F	30	340497	-2	0.000193
30	331407	F	30	354737	-2	0.000193
32	11103	F	32	267065	-3	0.000412
32	21791	P	32	390496	-3	0.000412
32	66587	P	32	269737	-3	0.000412
32	67225	F	32	193826	-3	0.000412
32	146145	P	32	426836	-3	0.000412
32	193826	P	32	448425	-3	0.000412
32	228047	F	32	230151	-3	0.000412
32	269737	F	32	412573	-3	0.000412
32	398998	F	32	423701	-3	0.000412
32	434085	P	32	434504	-3	0.000412
31	19973	F	31	334603	-3	0.00149
31	50284	F	31	60379	-3	0.00149
31	84103	F	31	149210	-3	0.00149
31	93964	F	31	427058	-3	0.00149
31	111527	F	31	377781	-3	0.00149
31	129328	F	31	339424	-3	0.00149
31	131364	F	31	381089	-3	0.00149
31	131369	P	31	183950	-3	0.00149
31	151835	P	31	165319	-3	0.00149
31	162048	P	31	305104	-3	0.00149
31	184021	P	31	379859	-3	0.00149
31	187422	F	31	257783	-3	0.00149
31	232572	P	31	390098	-3	0.00149
31	274557	P	31	293436	-3	0.00149
31	275939	P	31	436909	-3	0.00149
31	279309	F	31	406455	-3	0.00149
31	282527	P	31	423695	-3	0.00149
30	24693	F	30	328274	-3	0.00539
30	26235	F	30	434627	-3	0.00539
30	26269	F	30	434666	-3	0.00539
30	38072	P	30	131848	-3	0.00539
30	59931	P	30	184809	-3	0.00539
30	66490	F	30	136593	-3	0.00539
30	81519	F	30	224528	-3	0.00539
30	83131	F	30	382622	-3	0.00539
30	96905	F	30	299132	-3	0.00539
30	98030	F	30	300653	-3	0.00539
30	116817	F	30	274981	-3	0.00539
30	119419	F	30	276478	-3	0.00539
30	130311	P	30	141704	-3	0.00539
30	136892	P	30	266092	-3	0.00539
30	141705	P	30	142014	-3	0.00539
30	147736	P	30	368101	-3	0.00539
30	183955	P	30	381090	-3	0.00539
30	184801	F	30	208827	-3	0.00539
30	193965	P	30	347924	-3	0.00539
30	211516	P	30	444001	-3	0.00539
30	266510	F	30	345545	-3	0.00539
30	274480	F	30	400501	-3	0.00539
30	282437	F	30	426522	-3	0.00539
30	313473	F	30	383794	-3	0.00539
30	336474	F	30	436352	-3	0.00539
30	357601	F	30	367154	-3	0.00539

## Sheet: Quercus variabilis
length	Starting position of the first	type	length	Starting position of the second	Repetitive distance	E-value
2698	257252	P	2698	305246	0	0
803	272428	F	803	407784	0	0
779	173194	F	779	285521	0	0
465	115397	P	465	127702	0	5.46e-270
216	208644	F	216	220348	-3	2e-112
209	208632	F	209	220336	-3	2.96e-108
196	58718	F	196	131485	-1	2.89e-105
167	164899	P	167	220929	-1	7.09e-88
161	58753	F	161	131520	0	5.8e-87
164	130064	P	164	314112	-2	1.09e-83
138	253802	F	138	381850	-1	1.69e-70
112	356236	P	112	395213	0	1.84e-57
105	49765	F	105	82059	-1	9.49e-51
96	208764	F	96	220468	-1	2.27e-45
84	222032	P	84	284718	0	1.32e-40
85	19619	P	85	94034	-1	8.44e-39
81	10416	F	81	129999	0	8.48e-39
69	163570	P	69	356274	0	1.42e-31
69	163570	F	69	395218	0	1.42e-31
77	267811	F	77	403498	-3	4.29e-30
69	149202	F	69	204394	-1	2.94e-29
65	39212	F	65	135354	-1	7.1e-27
65	153856	F	65	285271	-1	7.1e-27
66	58563	P	66	395932	-2	1.76e-25
58	198781	F	58	296189	0	5.96e-25
57	326401	F	57	341538	0	2.39e-24
60	49615	P	60	142026	-1	6.71e-24
60	133369	F	60	202561	-1	6.71e-24
56	67263	F	56	67317	0	9.54e-24
62	57745	F	62	283836	-2	3.97e-23
61	35074	F	61	204504	-3	9.06e-21
54	57753	F	54	283844	-1	2.47e-20
49	225377	F	49	241465	0	1.56e-19
48	19180	P	48	75933	0	6.25e-19
47	165019	P	47	220929	0	2.5e-18
53	35082	F	53	204512	-2	7.57e-18
46	239	P	46	173546	0	1e-17
46	239	P	46	285873	0	1e-17
46	316419	F	46	343731	0	1e-17
49	94983	F	49	391707	-1	2.3e-17
55	50529	P	55	370854	-3	2.7e-17
52	163441	F	52	317836	-2	2.92e-17
45	50724	P	45	295417	0	4e-17
45	67057	P	45	353290	0	4e-17
45	153876	F	45	285291	0	4e-17
48	27140	P	48	336477	-1	9.01e-17
51	222179	F	51	412730	-2	1.12e-16
50	112748	F	50	395183	-2	4.31e-16
43	57764	F	43	283855	0	6.4e-16
43	94702	F	43	345178	0	6.4e-16
46	58583	P	46	395932	-1	1.38e-15
52	266328	F	52	334985	-3	1.46e-15
49	153565	F	49	284831	-2	1.65e-15
42	39235	F	42	135377	0	2.56e-15
42	274682	P	42	334441	0	2.56e-15
51	60552	F	51	262251	-3	5.49e-15
41	70653	P	41	74027	0	1.02e-14
50	60529	F	50	262228	-3	2.07e-14
40	49635	P	40	142026	0	4.1e-14
46	171119	P	46	273156	-2	9.32e-14
46	171119	P	46	408512	-2	9.32e-14
46	198910	P	46	198910	-2	9.32e-14
42	202919	P	42	341117	-1	3.23e-13
38	391382	P	38	391382	0	6.56e-13
46	19689	P	46	94003	-3	4.1e-12
46	341135	F	46	370853	-3	4.1e-12
43	251745	F	43	404231	-2	5.2e-12
45	170782	P	45	292913	-3	1.53e-11
42	60537	F	42	262236	-2	1.99e-11
42	232577	P	42	341447	-2	1.99e-11
35	27153	P	35	336477	0	4.2e-11
35	94997	F	35	391721	0	4.2e-11
35	118876	P	35	200852	0	4.2e-11
38	134289	P	38	302153	-1	7.48e-11
34	81192	P	34	402419	0	1.68e-10
34	96560	P	34	232287	0	1.68e-10
43	11823	F	43	55802	-3	2.13e-10
43	50547	P	43	370848	-3	2.13e-10
37	345730	P	37	395294	-1	2.91e-10
33	74166	P	33	75300	0	6.72e-10
33	163403	P	33	316975	0	6.72e-10
42	50504	P	42	370892	-3	7.94e-10
42	51197	F	42	73947	-3	7.94e-10
36	155275	F	36	173720	-1	1.13e-09
36	155275	F	36	286047	-1	1.13e-09
36	163457	F	36	317852	-1	1.13e-09
32	22624	P	32	244591	0	2.69e-09
32	163491	P	32	204381	0	2.69e-09
41	49429	P	41	142118	-3	2.95e-09
38	5155	P	38	130352	-2	4.15e-09
38	7737	P	38	29736	-2	4.15e-09
38	70691	F	38	198270	-2	4.15e-09
38	215713	F	38	315459	-2	4.15e-09
35	130193	P	35	314112	-1	4.41e-09
35	198790	F	35	297152	-1	4.41e-09
35	204555	F	35	283554	-1	4.41e-09
35	296198	F	35	297152	-1	4.41e-09
37	129997	P	37	314298	-2	1.57e-08
34	9147	P	34	313840	-1	1.71e-08
34	35731	F	34	36472	-1	1.71e-08
34	112764	F	34	395199	-1	1.71e-08
39	247	P	39	34023	-3	4.05e-08
39	57158	F	39	119546	-3	4.05e-08
30	110016	P	30	356159	0	4.3e-08
36	239090	F	36	295870	-2	5.95e-08
36	341145	F	36	370863	-2	5.95e-08
36	380588	F	36	380717	-2	5.95e-08
33	163643	F	33	395316	-1	6.65e-08
33	230431	P	33	333135	-1	6.65e-08
38	34024	F	38	173546	-3	1.49e-07
38	34024	F	38	285873	-3	1.49e-07
38	50638	P	38	412931	-3	1.49e-07
35	10416	P	35	314298	-2	2.25e-07
35	102342	P	35	230609	-2	2.25e-07
35	129783	P	35	357461	-2	2.25e-07
35	168897	F	35	289791	-2	2.25e-07
32	1677	P	32	188530	-1	2.58e-07
32	29554	F	32	96218	-1	2.58e-07
32	34068	F	32	173582	-1	2.58e-07
32	34068	F	32	285909	-1	2.58e-07
32	39265	P	32	177227	-1	2.58e-07
32	51996	P	32	316942	-1	2.58e-07
32	52064	P	32	294472	-1	2.58e-07
32	87251	F	32	87307	-1	2.58e-07
32	135233	P	32	381317	-1	2.58e-07
32	283404	P	32	356331	-1	2.58e-07
32	326248	F	32	412806	-1	2.58e-07
34	115926	P	34	232589	-2	8.48e-07
34	391778	F	34	412749	-2	8.48e-07
31	66836	F	31	278688	-1	9.99e-07
31	219878	P	31	276947	-1	9.99e-07
31	251757	F	31	404243	-1	9.99e-07
31	345736	F	31	356236	-1	9.99e-07
36	14200	P	36	174560	-3	2.02e-06
36	83329	P	36	310121	-3	2.02e-06
36	112733	F	36	283374	-3	2.02e-06
33	31924	P	33	332527	-2	3.19e-06
33	50964	F	33	134511	-2	3.19e-06
33	70684	F	33	296102	-2	3.19e-06
33	101298	F	33	185816	-2	3.19e-06
33	170794	P	33	292913	-2	3.19e-06
33	241679	F	33	243383	-2	3.19e-06
30	27888	P	30	177108	-1	3.87e-06
30	51225	F	30	356329	-1	3.87e-06
30	51234	P	30	52044	-1	3.87e-06
30	53204	P	30	274077	-1	3.87e-06
30	53347	P	30	93744	-1	3.87e-06
30	102171	F	30	224513	-1	3.87e-06
30	115930	F	30	341447	-1	3.87e-06
30	142333	P	30	274106	-1	3.87e-06
30	151807	P	30	296077	-1	3.87e-06
30	279226	F	30	317696	-1	3.87e-06
30	292960	F	30	293274	-1	3.87e-06
30	298061	F	30	385890	-1	3.87e-06
35	83342	P	35	310109	-3	7.42e-06
35	87238	F	35	87294	-3	7.42e-06
35	102422	P	35	401259	-3	7.42e-06
35	149736	F	35	345701	-3	7.42e-06
35	169077	F	35	289949	-3	7.42e-06
35	188602	F	35	283832	-3	7.42e-06
35	198261	F	35	296100	-3	7.42e-06
32	150905	F	32	227307	-2	1.2e-05
32	188000	P	32	359113	-2	1.2e-05
32	202829	P	32	341217	-2	1.2e-05
34	232967	P	34	347116	-3	2.71e-05
34	241296	P	34	341120	-3	2.71e-05
34	380601	F	34	380658	-3	2.71e-05
31	1663	F	31	188579	-2	4.5e-05
31	12063	F	31	69994	-2	4.5e-05
31	51078	F	31	163577	-2	4.5e-05
31	51078	P	31	356305	-2	4.5e-05
31	51078	F	31	395225	-2	4.5e-05
31	102881	P	31	292535	-2	4.5e-05
31	122028	F	31	122034	-2	4.5e-05
31	149743	F	31	316820	-2	4.5e-05
31	239146	F	31	361200	-2	4.5e-05
31	274423	F	31	363068	-2	4.5e-05
31	301355	F	31	413263	-2	4.5e-05
33	31699	F	33	234763	-3	9.89e-05
33	34907	F	33	163355	-3	9.89e-05
33	74712	F	33	157475	-3	9.89e-05
33	83350	P	33	310103	-3	9.89e-05
33	110012	P	33	112690	-3	9.89e-05
33	116923	F	33	330429	-3	9.89e-05
33	199371	F	33	340895	-3	9.89e-05
33	202855	P	33	341190	-3	9.89e-05
33	302957	F	33	412326	-3	9.89e-05
33	327545	F	33	380324	-3	9.89e-05
30	19705	P	30	94003	-2	0.000168
30	20600	F	30	173235	-2	0.000168
30	20600	F	30	285562	-2	0.000168
30	35000	F	30	383110	-2	0.000168
30	50560	P	30	370848	-2	0.000168
30	51227	P	30	283406	-2	0.000168
30	52016	F	30	283369	-2	0.000168
30	60581	F	30	262280	-2	0.000168
30	61422	P	30	295650	-2	0.000168
30	70700	F	30	198279	-2	0.000168
30	83203	P	30	310248	-2	0.000168
30	117137	F	30	413459	-2	0.000168
30	133107	F	30	202353	-2	0.000168
30	163465	F	30	317860	-2	0.000168
30	177517	F	30	335684	-2	0.000168
30	187178	P	30	219949	-2	0.000168
30	196104	F	30	203220	-2	0.000168
30	199578	P	30	233650	-2	0.000168
30	204508	P	30	293274	-2	0.000168
30	251436	F	30	403463	-2	0.000168
30	277198	F	30	393672	-2	0.000168
32	22378	P	32	115494	-3	0.00036
32	22378	F	32	128038	-3	0.00036
32	83312	P	32	348448	-3	0.00036
32	172963	P	32	173382	-3	0.00036
32	172963	P	32	285709	-3	0.00036
32	204508	P	32	292958	-3	0.00036
32	296093	F	32	339945	-3	0.00036
31	10424	P	31	314294	-3	0.0013
31	27198	P	31	46077	-3	0.0013
31	28580	F	31	170559	-3	0.0013
31	35168	F	31	296100	-3	0.0013
31	57745	F	31	188606	-3	0.0013
31	63105	F	31	292737	-3	0.0013
31	73025	F	31	201448	-3	0.0013
31	85131	P	31	406659	-3	0.0013
31	130007	P	31	314294	-3	0.0013
31	134247	F	31	144342	-3	0.0013
31	185335	P	31	198819	-3	0.0013
31	219285	P	31	317766	-3	0.0013
31	219290	F	31	357856	-3	0.0013
31	221326	P	31	276125	-3	0.0013
31	239117	F	31	361166	-3	0.0013
31	317695	P	31	359086	-3	0.0013
30	11838	F	30	55817	-3	0.00471
30	18733	F	30	213763	-3	0.00471
30	19151	F	30	282246	-3	0.00471
30	27121	P	30	338444	-3	0.00471
30	27622	P	30	233828	-3	0.00471
30	29119	P	30	231236	-3	0.00471
30	29563	F	30	96227	-3	0.00471
30	35078	P	30	293274	-3	0.00471
30	73994	F	30	356324	-3	0.00471
30	80414	P	30	400328	-3	0.00471
30	110038	P	30	163467	-3	0.00471
30	112729	F	30	316918	-3	0.00471
30	115397	P	30	214062	-3	0.00471
30	128138	F	30	214063	-3	0.00471
30	134696	P	30	316908	-3	0.00471
30	156556	P	30	218806	-3	0.00471
30	168905	F	30	289799	-3	0.00471
30	188612	F	30	283842	-3	0.00471
30	202919	P	30	370847	-3	0.00471
30	202934	P	30	341114	-3	0.00471
30	208641	P	30	208950	-3	0.00471
30	208951	P	30	220344	-3	0.00471
30	246208	F	30	257458	-3	0.00471
30	246208	P	30	307708	-3	0.00471
30	317762	P	30	357856	-3	0.00471
30	355152	P	30	385530	-3	0.00471
30	371796	F	30	381349	-3	0.00471

## Sheet: Lithocarpus litseifolius
length	Starting position of the first	type	length	Starting position of the second	Repetitive distance	E-value
4560	188040	F	4560	282724	0	0
1445	317715	F	1445	483691	0	0
1181	356856	P	1181	545128	0	0
216	481565	P	216	493928	-1	5.4e-117
216	521745	F	216	533446	-3	3.73e-112
209	521733	F	209	533434	-3	5.53e-108
198	209250	F	198	572830	-1	3.4e-106
167	402892	F	167	534027	-1	1.32e-87
161	137507	P	161	220477	0	1.08e-86
161	209287	F	161	572867	0	1.08e-86
153	90519	F	153	102092	-3	1.12e-74
135	191332	P	135	483417	-2	3.96e-66
135	286016	P	135	483417	-2	3.96e-66
119	402940	F	119	534075	0	2.09e-61
127	536195	P	127	545077	-3	2.87e-59
112	137664	P	112	306720	0	3.43e-57
110	236777	F	110	416792	-1	1.81e-53
101	192131	P	101	317496	-1	4.36e-48
101	286815	P	101	317496	-1	4.36e-48
101	126967	P	101	381165	-2	6.53e-46
96	521865	F	96	533566	-1	4.24e-45
86	387395	F	86	440125	0	1.54e-41
84	126836	P	84	226671	0	2.47e-40
84	265535	P	84	535130	0	2.47e-40
82	3736	F	82	477587	0	3.95e-39
89	203781	F	89	550843	-2	8.5e-39
81	332581	F	81	571346	0	1.58e-38
86	90586	F	86	102159	-2	5.08e-37
89	536242	P	89	545068	-3	7.39e-37
78	2108	F	78	124898	0	1.01e-36
76	191391	P	76	483417	0	1.62e-35
76	286075	P	76	483417	0	1.62e-35
74	90521	P	74	370152	0	2.59e-34
82	357955	F	82	536189	-3	9.45e-33
74	102094	P	74	370152	-1	5.75e-32
74	203796	F	74	550858	-1	5.75e-32
73	357883	F	73	536113	-1	2.27e-31
73	536113	P	73	545209	-1	2.27e-31
69	174976	P	69	377972	0	2.65e-31
69	404318	F	69	416830	0	2.65e-31
72	126996	P	72	381165	-1	8.95e-31
78	359534	P	78	528056	-3	2.08e-30
74	182244	F	74	203876	-2	6.3e-30
69	236815	F	69	404318	-1	5.49e-29
69	312842	F	69	517495	-1	5.49e-29
69	192134	F	69	567307	-2	5.6e-27
69	208878	P	69	459977	-2	5.6e-27
69	286818	F	69	567307	-2	5.6e-27
65	266088	F	65	317496	-1	1.32e-26
61	39081	P	61	367238	0	1.74e-26
68	209095	F	68	236102	-2	2.17e-26
67	181876	P	67	191039	-2	8.44e-26
67	181876	P	67	285723	-2	8.44e-26
67	192167	P	67	266086	-2	8.44e-26
67	266086	P	67	286851	-2	8.44e-26
70	202915	F	70	215622	-3	9.8e-26
59	91335	F	59	516784	0	2.78e-25
66	102112	P	66	270784	-2	3.28e-25
69	317525	P	69	567307	-3	3.75e-25
58	148218	P	58	378960	0	1.11e-24
57	340323	P	57	482622	0	4.45e-24
60	192143	F	60	567316	-1	1.25e-23
60	271704	F	60	305661	-1	1.25e-23
60	286827	F	60	567316	-1	1.25e-23
56	319812	P	56	403491	0	1.78e-23
66	90539	P	66	270784	-3	2.1e-23
59	226747	P	59	264191	-1	4.92e-23
55	127013	P	55	381165	0	7.12e-23
62	208279	F	62	264653	-2	7.39e-23
65	203489	F	65	216200	-3	8.01e-23
65	359551	P	65	528052	-3	8.01e-23
54	69888	P	54	132079	0	2.85e-22
61	24822	P	61	517605	-3	1.69e-20
61	201934	F	61	482800	-3	1.69e-20
54	208287	F	54	264661	-1	4.61e-20
60	252241	P	60	425392	-3	6.42e-20
50	226756	P	50	264191	0	7.29e-20
53	208894	P	53	459977	-1	1.81e-19
59	151936	P	59	270649	-3	2.44e-19
56	358131	F	56	459987	-2	2.47e-19
49	127186	F	49	531886	0	2.92e-19
49	191086	P	49	231410	0	2.92e-19
49	231410	P	49	285770	0	2.92e-19
49	267531	F	49	474346	0	2.92e-19
58	9587	F	58	431586	-3	9.27e-19
56	270794	F	56	370152	-3	1.33e-17
46	192186	P	46	317496	0	1.87e-17
46	229229	F	46	295732	0	1.87e-17
46	286870	P	46	317496	0	1.87e-17
49	240346	F	49	449879	-1	4.29e-17
52	294309	F	52	404464	-2	5.44e-17
45	219880	P	45	413846	0	7.46e-17
45	266108	F	45	317516	0	7.46e-17
48	2245	F	48	71149	-1	1.68e-16
48	102130	P	48	270784	-1	1.68e-16
48	111758	F	48	438615	-1	1.68e-16
48	192186	P	48	266086	-1	1.68e-16
48	394428	F	48	398172	-1	1.68e-16
51	317543	P	51	567307	-2	2.09e-16
51	359479	P	51	528138	-2	2.09e-16
47	118135	P	47	180649	-1	6.58e-16
47	125140	F	47	439588	-1	6.58e-16
53	202949	F	53	215656	-3	7.2e-16
50	160055	F	50	423714	-2	8.04e-16
43	208298	F	43	264672	0	1.19e-15
46	15769	F	46	365181	-1	2.58e-15
46	209117	F	46	236124	-1	2.58e-15
46	358141	F	46	459997	-1	2.58e-15
49	215076	F	49	482831	-2	3.09e-15
49	265648	F	49	317205	-2	3.09e-15
49	536282	P	49	545068	-2	3.09e-15
42	557608	F	42	557629	0	4.78e-15
45	266108	P	45	286851	-1	1.01e-14
45	270805	F	45	370163	-1	1.01e-14
51	9599	F	51	431598	-3	1.02e-14
51	188457	P	51	211086	-3	1.02e-14
51	211086	P	51	283141	-3	1.02e-14
48	90557	P	48	270784	-2	1.18e-14
48	203506	F	48	216217	-2	1.18e-14
41	126780	F	41	223404	0	1.91e-14
41	363895	F	41	422497	0	1.91e-14
50	188481	P	50	211063	-3	3.86e-14
50	211063	P	50	283165	-3	3.86e-14
44	73341	F	44	110993	-1	3.94e-14
40	90874	F	40	516751	0	7.64e-14
40	259011	F	40	436699	0	7.64e-14
43	39142	P	43	367200	-1	1.54e-13
43	50740	F	43	425571	-1	1.54e-13
39	28665	P	39	268444	0	3.06e-13
39	192164	F	39	567337	0	3.06e-13
39	286848	F	39	567337	0	3.06e-13
45	37663	P	45	143480	-2	6.65e-13
45	98559	F	45	187218	-2	6.65e-13
38	149010	F	38	201265	0	1.22e-12
38	236353	F	38	537811	0	1.22e-12
47	231516	P	47	566468	-3	2.04e-12
47	252215	P	47	425431	-3	2.04e-12
44	208881	P	44	358143	-2	2.54e-12
44	379089	P	44	379089	-2	2.54e-12
37	186444	P	37	554973	0	4.89e-12
37	236265	F	37	537777	0	4.89e-12
37	236570	F	37	500069	0	4.89e-12
37	325790	P	37	465140	0	4.89e-12
46	41790	P	46	502357	-3	7.65e-12
43	151874	P	43	270728	-2	9.71e-12
43	206336	F	43	333988	-2	9.71e-12
43	265253	P	43	356887	-2	9.71e-12
43	265253	F	43	546235	-2	9.71e-12
36	65524	P	36	393558	0	1.96e-11
36	148717	P	36	177166	0	1.96e-11
36	182244	P	36	190694	0	1.96e-11
36	182244	P	36	285378	0	1.96e-11
36	227792	F	36	450173	0	1.96e-11
36	240682	P	36	240682	0	1.96e-11
36	358026	P	36	547363	0	1.96e-11
36	483654	F	36	570766	0	1.96e-11
45	38726	F	45	110894	-3	2.86e-11
45	130248	P	45	485656	-3	2.86e-11
45	151507	F	45	431058	-3	2.86e-11
39	24844	P	39	517605	-1	3.58e-11
39	90633	F	39	102206	-1	3.58e-11
39	226737	F	39	416880	-1	3.58e-11
39	535199	F	39	567228	-1	3.58e-11
42	70734	F	42	477462	-2	3.7e-11
42	211071	P	42	283165	-2	3.7e-11
35	118147	P	35	180649	0	7.83e-11
44	121732	F	44	136090	-3	1.07e-10
38	126925	F	38	295362	-1	1.39e-10
38	246440	P	38	298165	-1	1.39e-10
38	270747	F	38	429232	-1	1.39e-10
41	2260	P	41	247236	-2	1.41e-10
41	271909	F	41	305753	-2	1.41e-10
34	232898	F	34	325791	0	3.13e-10
34	232898	F	34	461681	0	3.13e-10
34	232898	P	34	465142	0	3.13e-10
34	325791	F	34	461681	0	3.13e-10
34	461681	P	34	465142	0	3.13e-10
34	465610	F	34	467052	0	3.13e-10
34	555006	F	34	555382	0	3.13e-10
43	208894	P	43	358131	-3	3.98e-10
43	359507	P	43	528118	-3	3.98e-10
43	404423	F	43	517471	-3	3.98e-10
40	546979	F	40	547108	-2	5.37e-10
37	190694	P	37	203875	-1	5.43e-10
37	203875	P	37	285378	-1	5.43e-10
37	215088	F	37	482843	-1	5.43e-10
37	236771	F	37	406281	-1	5.43e-10
33	1764	P	33	191457	0	1.25e-09
33	1764	P	33	286141	0	1.25e-09
33	81067	F	33	521225	0	1.25e-09
33	125515	P	33	126649	0	1.25e-09
33	180719	F	33	438756	0	1.25e-09
33	236753	F	33	404281	0	1.25e-09
33	295189	P	33	404521	0	1.25e-09
33	437344	P	33	554838	0	1.25e-09
42	1807	P	42	191408	-3	1.48e-09
42	1807	P	42	286092	-3	1.48e-09
42	1807	F	42	483434	-3	1.48e-09
42	126859	P	42	201731	-3	1.48e-09
42	181789	F	42	231351	-3	1.48e-09
42	201731	F	42	226690	-3	1.48e-09
36	120240	P	36	319722	-1	2.11e-09
36	266117	P	36	567340	-1	2.11e-09
32	18778	P	32	168446	0	5.01e-09
32	34267	F	32	324416	0	5.01e-09
32	103256	F	32	218901	0	5.01e-09
32	181911	P	32	191039	0	5.01e-09
32	181911	P	32	285723	0	5.01e-09
32	378444	P	32	425299	0	5.01e-09
32	404434	F	32	517482	0	5.01e-09
41	42216	P	41	123365	-3	5.5e-09
41	380906	F	41	477512	-3	5.5e-09
38	47108	F	38	329902	-2	7.74e-09
38	181836	F	38	231398	-2	7.74e-09
38	252263	P	38	425392	-2	7.74e-09
38	296700	P	38	528812	-2	7.74e-09
38	325786	F	38	465605	-2	7.74e-09
38	474266	F	38	549452	-2	7.74e-09
35	147278	F	35	148232	-1	8.22e-09
35	147278	P	35	378969	-1	8.22e-09
35	264371	F	35	517656	-1	8.22e-09
35	448507	F	35	450885	-1	8.22e-09
31	357925	F	31	536155	0	2e-08
31	359581	P	31	528056	0	2e-08
31	536155	P	31	545209	0	2e-08
40	9575	F	40	431875	-3	2.04e-08
37	4645	P	37	319071	-2	2.93e-08
37	4645	P	37	485047	-2	2.93e-08
37	223443	F	37	378450	-2	2.93e-08
34	23451	F	34	24192	-1	3.19e-08
39	355823	P	39	492043	-3	7.54e-08
30	131721	P	30	450812	0	8.01e-08
30	535208	F	30	567237	0	8.01e-08
30	553909	F	30	555381	0	8.01e-08
36	148559	F	36	559952	-2	1.11e-07
36	181737	F	36	231299	-2	1.11e-07
36	231548	F	36	298052	-2	1.11e-07
36	461679	P	36	555382	-2	1.11e-07
36	465142	F	36	555006	-2	1.11e-07
33	227245	P	33	564002	-1	1.24e-07
33	437345	P	33	554947	-1	1.24e-07
38	41483	F	38	539755	-3	2.79e-07
35	38736	F	35	110904	-2	4.19e-07
35	141084	F	35	381374	-2	4.19e-07
35	149850	F	35	476721	-2	4.19e-07
35	202803	F	35	215509	-2	4.19e-07
35	208902	P	35	358131	-2	4.19e-07
35	232896	F	35	467050	-2	4.19e-07
35	232898	P	35	555381	-2	4.19e-07
35	325790	P	35	555006	-2	4.19e-07
35	327210	F	35	491853	-2	4.19e-07
35	418018	P	35	571130	-2	4.19e-07
32	41807	P	32	502354	-1	4.81e-07
32	47296	F	32	448661	-1	4.81e-07
32	131674	P	32	450855	-1	4.81e-07
32	149961	F	32	202598	-1	4.81e-07
32	201963	F	32	215074	-1	4.81e-07
32	202530	F	32	295223	-1	4.81e-07
32	264221	P	32	416887	-1	4.81e-07
32	299109	F	32	546383	-1	4.81e-07
32	553907	F	32	555003	-1	4.81e-07
32	554838	F	32	554948	-1	4.81e-07
37	130273	P	37	485639	-3	1.03e-06
34	57599	F	34	296079	-2	1.58e-06
34	70741	F	34	240290	-2	1.58e-06
34	104527	P	34	245806	-2	1.58e-06
34	232898	P	34	555006	-2	1.58e-06
34	234307	P	34	397012	-2	1.58e-06
34	318993	F	34	394694	-2	1.58e-06
34	325791	P	34	555382	-2	1.58e-06
34	358008	F	34	536242	-2	1.58e-06
34	394694	F	34	484969	-2	1.58e-06
34	461681	P	34	555006	-2	1.58e-06
34	465142	F	34	555382	-2	1.58e-06
34	465143	P	34	465609	-2	1.58e-06
34	465609	P	34	555007	-2	1.58e-06
31	4220	P	31	52315	-1	1.86e-06
31	49178	F	31	86051	-1	1.86e-06
31	81247	F	31	182248	-1	1.86e-06
31	81247	P	31	190695	-1	1.86e-06
31	81247	P	31	285379	-1	1.86e-06
31	113118	P	31	187891	-1	1.86e-06
31	118105	P	31	180700	-1	1.86e-06
31	141604	F	31	255728	-1	1.86e-06
31	219656	F	31	259497	-1	1.86e-06
31	257758	P	31	532976	-1	1.86e-06
31	405742	P	31	450163	-1	1.86e-06
31	406287	F	31	416792	-1	1.86e-06
31	482412	F	31	565785	-1	1.86e-06
36	90557	F	36	380911	-3	3.77e-06
36	90557	F	36	477517	-3	3.77e-06
36	171105	F	36	336365	-3	3.77e-06
36	178800	F	36	290895	-3	3.77e-06
36	202279	F	36	215345	-3	3.77e-06
36	319205	F	36	550854	-3	3.77e-06
36	370154	P	36	380911	-3	3.77e-06
36	370154	P	36	477517	-3	3.77e-06
33	24467	F	33	231627	-2	5.95e-06
33	86232	F	33	352135	-2	5.95e-06
33	109931	P	33	540438	-2	5.95e-06
33	114852	F	33	547375	-2	5.95e-06
33	148330	P	33	223435	-2	5.95e-06
33	151519	F	33	431070	-2	5.95e-06
33	201498	F	33	298387	-2	5.95e-06
33	232898	F	33	465610	-2	5.95e-06
33	325791	F	33	467052	-2	5.95e-06
33	356042	F	33	493590	-2	5.95e-06
33	461681	F	33	465610	-2	5.95e-06
33	461681	F	33	467052	-2	5.95e-06
33	465143	P	33	467052	-2	5.95e-06
33	465610	P	33	555383	-2	5.95e-06
33	467052	P	33	555007	-2	5.95e-06
33	467052	P	33	555383	-2	5.95e-06
30	31533	F	30	381550	-1	7.21e-06
30	81248	F	30	203881	-1	7.21e-06
30	109248	F	30	140909	-1	7.21e-06
30	148358	F	30	315447	-1	7.21e-06
30	151161	F	30	151475	-1	7.21e-06
30	201759	F	30	416885	-1	7.21e-06
30	201768	P	30	202578	-1	7.21e-06
30	202112	F	30	215176	-1	7.21e-06
30	202320	F	30	482752	-1	7.21e-06
30	260035	P	30	294471	-1	7.21e-06
30	324453	F	30	548692	-1	7.21e-06
30	364298	P	30	486181	-1	7.21e-06
30	380356	F	30	398032	-1	7.21e-06
35	2246	P	35	129715	-3	1.38e-05
35	154481	P	35	429353	-3	1.38e-05
35	264649	F	35	509247	-3	1.38e-05
35	275550	P	35	426976	-3	1.38e-05
35	313376	F	35	406252	-3	1.38e-05
35	460623	P	35	515121	-3	1.38e-05
32	6826	P	32	25902	-2	2.24e-05
32	28737	P	32	314545	-2	2.24e-05
32	106319	F	32	394656	-2	2.24e-05
32	131638	P	32	450891	-2	2.24e-05
32	148721	P	32	319480	-2	2.24e-05
32	149538	F	32	542720	-2	2.24e-05
32	160151	F	32	423833	-2	2.24e-05
32	177166	F	32	319480	-2	2.24e-05
32	419670	P	32	508645	-2	2.24e-05
34	118105	P	34	565760	-3	5.06e-05
34	181728	F	34	231290	-3	5.06e-05
34	203071	F	34	215782	-3	5.06e-05
34	203080	F	34	215791	-3	5.06e-05
34	358990	F	34	535844	-3	5.06e-05
34	380644	P	34	567346	-3	5.06e-05
34	407666	F	34	566091	-3	5.06e-05
34	547040	F	34	547097	-3	5.06e-05
34	553368	F	34	553398	-3	5.06e-05
31	70230	F	31	143076	-2	8.39e-05
31	180700	F	31	565763	-2	8.39e-05
31	201612	P	31	404349	-2	8.39e-05
31	201612	P	31	416861	-2	8.39e-05
31	203797	F	31	319210	-2	8.39e-05
31	222745	F	31	334228	-2	8.39e-05
31	232903	P	31	553908	-2	8.39e-05
31	240205	F	31	298086	-2	8.39e-05
31	249455	P	31	490435	-2	8.39e-05
31	295346	P	31	313383	-2	8.39e-05
31	421757	P	31	559901	-2	8.39e-05
31	426328	F	31	538485	-2	8.39e-05
33	1796	P	33	191428	-3	0.000184
33	1796	P	33	286112	-3	0.000184
33	1796	F	33	483423	-3	0.000184
33	23105	P	33	261259	-3	0.000184
33	25017	F	33	404569	-3	0.000184
33	41549	F	33	62970	-3	0.000184
33	71164	P	33	247244	-3	0.000184
33	117618	P	33	547340	-3	0.000184
33	126103	P	33	486691	-3	0.000184
33	171182	P	33	539760	-3	0.000184
33	188280	P	33	465106	-3	0.000184
33	202316	F	33	215382	-3	0.000184
33	208928	P	33	358107	-3	0.000184
33	282964	P	33	465106	-3	0.000184
30	1819	P	30	191408	-2	0.000314
30	1819	P	30	286092	-2	0.000314
30	1819	F	30	483446	-2	0.000314
30	58284	P	30	124408	-2	0.000314
30	70743	P	30	535298	-2	0.000314
30	90648	F	30	102221	-2	0.000314
30	102080	P	30	162354	-2	0.000314
30	118082	P	30	180729	-2	0.000314
30	126871	P	30	201731	-2	0.000314
30	131641	P	30	448512	-2	0.000314
30	137518	P	30	137518	-2	0.000314
30	137518	F	30	220597	-2	0.000314
30	148785	F	30	211956	-2	0.000314
30	151161	F	30	517609	-2	0.000314
30	160076	F	30	423735	-2	0.000314
30	186360	F	30	320216	-2	0.000314
30	188449	P	30	211115	-2	0.000314
30	201759	F	30	226742	-2	0.000314
30	201761	P	30	264223	-2	0.000314
30	201965	F	30	482831	-2	0.000314
30	202550	F	30	264186	-2	0.000314
30	202551	P	30	226780	-2	0.000314
30	203342	F	30	216055	-2	0.000314
30	206351	F	30	334003	-2	0.000314
30	211115	P	30	283133	-2	0.000314
30	220597	P	30	220597	-2	0.000314
30	222360	F	30	500670	-2	0.000314
30	223451	F	30	378458	-2	0.000314
30	317565	P	30	567306	-2	0.000314
30	325795	F	30	465614	-2	0.000314
30	359026	F	30	535879	-2	0.000314
30	420668	P	30	453968	-2	0.000314
30	462968	P	30	565398	-2	0.000314
30	477471	P	30	535298	-2	0.000314
30	507823	P	30	533047	-2	0.000314
32	42285	P	32	565394	-3	0.000671
32	42979	F	32	482230	-3	0.000671
32	67530	P	32	233840	-3	0.000671
32	85893	F	32	188382	-3	0.000671
32	85893	F	32	283066	-3	0.000671
32	90571	F	32	477531	-3	0.000671
32	98587	F	32	187246	-3	0.000671
32	103234	F	32	218884	-3	0.000671
32	117527	P	32	538634	-3	0.000671
32	135011	F	32	387300	-3	0.000671
32	151475	F	32	517609	-3	0.000671
32	160159	F	32	423841	-3	0.000671
32	223340	P	32	546319	-3	0.000671
32	270805	P	32	477512	-3	0.000671
32	345317	F	32	345332	-3	0.000671
32	364302	F	32	531905	-3	0.000671
32	408999	P	32	426946	-3	0.000671
31	6834	P	31	25895	-3	0.00243
31	9587	F	31	431887	-3	0.00243
31	11923	P	31	49687	-3	0.00243
31	17412	F	31	138124	-3	0.00243
31	24749	P	31	223442	-3	0.00243
31	24758	F	31	148334	-3	0.00243
31	32264	F	31	435271	-3	0.00243
31	48264	P	31	430835	-3	0.00243
31	66673	P	31	159914	-3	0.00243
31	117563	P	31	538599	-3	0.00243
31	171601	F	31	319573	-3	0.00243
31	201612	P	31	236846	-3	0.00243
31	203797	F	31	439682	-3	0.00243
31	203925	F	31	319360	-3	0.00243
31	208279	F	31	509251	-3	0.00243
31	225767	P	31	461088	-3	0.00243
31	249072	P	31	532397	-3	0.00243
31	256936	P	31	534424	-3	0.00243
31	273292	P	31	393279	-3	0.00243
31	294400	F	31	532383	-3	0.00243
31	294471	F	31	419643	-3	0.00243
31	298027	P	31	566471	-3	0.00243
31	298123	F	31	307977	-3	0.00243
31	307994	F	31	454526	-3	0.00243
31	325794	P	31	553910	-3	0.00243
31	378998	P	31	505980	-3	0.00243
31	410488	F	31	410489	-3	0.00243
31	418413	F	31	532388	-3	0.00243
31	421723	P	31	559930	-3	0.00243
31	439682	F	31	550859	-3	0.00243
31	461686	P	31	553908	-3	0.00243
31	463444	P	31	540197	-3	0.00243
31	465142	F	31	553910	-3	0.00243
30	3794	P	30	429200	-3	0.00879
30	24849	P	30	151161	-3	0.00879
30	24925	P	30	114027	-3	0.00879
30	34006	F	30	336402	-3	0.00879
30	38862	F	30	73304	-3	0.00879
30	41239	P	30	109859	-3	0.00879
30	42514	F	30	188199	-3	0.00879
30	42514	F	30	282883	-3	0.00879
30	43151	P	30	171423	-3	0.00879
30	46678	F	30	62704	-3	0.00879
30	47726	F	30	141711	-3	0.00879
30	48957	P	30	168567	-3	0.00879
30	49223	P	30	565220	-3	0.00879
30	70819	F	30	360280	-3	0.00879
30	71157	P	30	129713	-3	0.00879
30	101197	F	30	546355	-3	0.00879
30	113984	P	30	546303	-3	0.00879
30	125161	F	30	439609	-3	0.00879
30	125212	F	30	319175	-3	0.00879
30	126824	P	30	416880	-3	0.00879
30	126936	F	30	295373	-3	0.00879
30	127205	F	30	364302	-3	0.00879
30	127205	P	30	486177	-3	0.00879
30	149813	F	30	320064	-3	0.00879
30	160346	F	30	424065	-3	0.00879
30	173333	F	30	556159	-3	0.00879
30	184513	P	30	550216	-3	0.00879
30	192173	P	30	380648	-3	0.00879
30	202307	F	30	215373	-3	0.00879
30	203828	F	30	216498	-3	0.00879
30	204158	F	30	320751	-3	0.00879
30	216498	F	30	550890	-3	0.00879
30	223439	P	30	425299	-3	0.00879
30	227785	P	30	405740	-3	0.00879
30	238403	P	30	258009	-3	0.00879
30	264659	F	30	509257	-3	0.00879
30	265671	P	30	455583	-3	0.00879
30	286857	P	30	380648	-3	0.00879
30	294405	F	30	418413	-3	0.00879
30	295259	F	30	298572	-3	0.00879
30	320087	P	30	330920	-3	0.00879
30	326997	F	30	376663	-3	0.00879
30	333896	P	30	454508	-3	0.00879
30	340897	F	30	526862	-3	0.00879
30	361914	F	30	453755	-3	0.00879
30	396553	F	30	427140	-3	0.00879
30	465615	P	30	553909	-3	0.00879
30	467057	P	30	553909	-3	0.00879
30	486178	P	30	531904	-3	0.00879
30	521742	P	30	522051	-3	0.00879
30	522052	P	30	533442	-3	0.00879
30	527162	F	30	569485	-3	0.00879
30	557251	F	30	557296	-3	0.00879

## Sheet: Fagus sylvatica
length	Starting position of the first	type	length	Starting position of the second	Repetitive distance	E-value
918	196605	P	918	459391	0	0
371	114275	F	371	407867	-1	3.45e-210
356	114290	F	356	407882	0	3.33e-204
168	35599	F	168	100175	0	5.12e-91
158	62736	P	158	503697	-3	9.35e-78
140	201802	F	140	257780	0	3.69e-74
130	62764	P	130	503697	-2	2.92e-63
120	268221	F	120	359225	0	4.05e-62
125	279179	P	125	503742	-2	2.76e-60
116	35541	P	116	268413	0	1.04e-59
117	100056	P	117	399818	-1	9.11e-58
123	101935	F	123	389452	-3	5.18e-57
112	279192	P	112	503742	-1	8.93e-55
119	279432	P	119	503525	-3	1.2e-54
106	232475	F	106	433823	0	1.09e-53
105	28240	F	105	104063	0	4.35e-53
112	62737	F	112	279192	-2	1.49e-52
110	279400	P	110	503566	-3	2.48e-49
109	279452	P	109	503515	-3	9.64e-49
104	279416	P	104	503556	-3	8.56e-46
93	101965	F	93	389482	-2	2.81e-41
85	279219	P	85	503742	0	4.79e-41
92	30531	F	92	500975	-2	1.1e-40
86	28235	P	86	425678	-1	3.09e-39
81	249240	F	81	280989	0	1.23e-38
91	62721	F	91	279176	-3	3.83e-38
80	62814	P	80	503697	0	4.9e-38
88	62724	P	88	503779	-3	2.22e-36
81	104063	P	81	425678	-1	2.98e-36
77	45158	F	77	45221	0	3.14e-36
75	38816	F	75	324574	0	5.02e-35
79	120105	P	79	149923	-3	4.19e-31
68	116281	F	68	351582	0	8.22e-31
71	10142	F	71	123755	-1	2.74e-30
71	325004	F	71	446477	-1	2.74e-30
67	219752	P	67	462967	0	3.29e-30
77	279374	P	77	503625	-3	6.2e-30
72	226965	F	72	331018	-2	7.39e-29
64	49608	F	64	355297	0	2.11e-28
64	276425	P	64	311416	0	2.11e-28
70	114211	F	70	407799	-2	1.12e-27
69	75165	P	69	269427	-3	2.91e-25
58	100175	P	58	268413	0	8.62e-25
57	30566	F	57	501010	0	3.45e-24
62	92889	P	62	212645	-2	5.73e-23
64	38960	F	64	94867	-3	2.37e-22
57	103970	F	57	129118	-1	5.9e-22
57	114224	F	57	407812	-1	5.9e-22
53	53628	P	53	201937	0	8.83e-22
56	211847	P	56	409778	-1	2.32e-21
56	367820	P	56	392097	-1	2.32e-21
59	446189	P	59	478115	-2	3.32e-21
52	126241	F	52	385358	0	3.53e-21
61	32291	F	61	374285	-3	1.31e-20
54	92897	P	54	212645	-1	3.58e-20
60	159770	F	60	176540	-3	4.98e-20
49	30117	F	49	327281	0	2.26e-19
58	93711	P	58	124675	-3	7.18e-19
58	282234	P	58	474642	-3	7.18e-19
47	211856	P	47	409778	0	3.62e-18
45	82466	F	45	434646	0	5.79e-17
45	116624	P	45	501027	0	5.79e-17
45	147017	F	45	475840	0	5.79e-17
45	235952	F	45	317984	0	5.79e-17
45	423162	P	45	491811	0	5.79e-17
54	279511	P	54	503511	-3	1.48e-16
47	24644	F	47	63708	-1	5.1e-16
47	31653	F	47	103814	-1	5.1e-16
43	92908	P	43	212645	0	9.26e-16
43	189298	F	43	261184	0	9.26e-16
46	94954	F	46	172275	-1	2e-15
52	94836	F	52	408938	-3	2.11e-15
42	114094	F	42	410000	0	3.7e-15
42	159556	F	42	182564	0	3.7e-15
48	365327	F	48	406745	-2	9.18e-15
50	293251	P	50	445836	-3	2.99e-14
40	30583	P	40	116629	0	5.93e-14
40	137156	P	40	355270	0	5.93e-14
43	38920	F	43	324993	-1	1.19e-13
43	218406	F	43	218429	-1	1.19e-13
46	30698	P	46	95555	-2	1.35e-13
46	37828	P	46	494783	-2	1.35e-13
46	159784	F	46	176554	-2	1.35e-13
46	282246	P	46	474642	-2	1.35e-13
39	94839	P	39	324996	0	2.37e-13
39	290709	P	39	334043	0	2.37e-13
39	425740	F	39	501049	0	2.37e-13
42	94746	P	42	325110	-1	4.67e-13
38	35456	P	38	269053	0	9.48e-13
38	75196	P	38	269427	0	9.48e-13
38	213344	F	38	410203	0	9.48e-13
47	159809	F	47	176579	-3	1.58e-12
44	31809	P	44	474447	-2	1.97e-12
44	94844	F	44	408946	-2	1.97e-12
44	215222	F	44	344999	-2	1.97e-12
44	279521	P	44	503511	-2	1.97e-12
37	75365	P	37	76158	0	3.79e-12
37	213036	F	37	501088	0	3.79e-12
37	242572	P	37	359435	0	3.79e-12
37	375402	F	37	409375	0	3.79e-12
46	32266	F	46	476177	-3	5.93e-12
40	212979	F	40	501033	-1	7.11e-12
43	215234	F	43	345011	-2	7.53e-12
36	31664	F	36	103825	0	1.52e-11
36	63430	F	36	328746	0	1.52e-11
36	230909	P	36	270536	0	1.52e-11
36	341611	F	36	415545	0	1.52e-11
45	133971	F	45	401047	-3	2.22e-11
39	38923	P	39	94839	-1	2.77e-11
39	93827	F	39	474389	-1	2.77e-11
39	116624	P	39	212979	-1	2.77e-11
39	409893	P	39	420287	-1	2.77e-11
35	62814	F	35	279269	0	6.07e-11
35	94965	F	35	172286	0	6.07e-11
35	104135	P	35	212836	0	6.07e-11
44	102029	F	44	389546	-3	8.28e-11
44	318641	P	44	453202	-3	8.28e-11
38	30578	P	38	31878	-1	1.08e-10
38	31878	P	38	501022	-1	1.08e-10
41	38983	F	41	94890	-2	1.09e-10
34	149594	F	34	368600	0	2.43e-10
43	38785	P	43	399899	-3	3.09e-10
40	250543	F	40	250582	-2	4.16e-10
40	268874	F	40	268895	-2	4.16e-10
37	325111	P	37	408856	-1	4.21e-10	9.71e-10
33		6961	F	33	434935	0
33	24658	F	33	63722	0	9.71e-10
33	28312	P	33	212838	0	9.71e-10
33	115206	P	33	116442	0	9.71e-10
33	296305	F	33	296326	0	9.71e-10
33	299801	F	33	343648	0	9.71e-10
42	293263	P	42	445832	-3	1.15e-09
39	244815	F	39	478079	-2	1.58e-09
39	255542	P	39	280679	-2	1.58e-09
36	30708	P	36	95555	-1	1.64e-09
36	94886	P	36	324960	-1	1.64e-09
36	111979	P	36	221809	-1	1.64e-09
36	318600	P	36	453251	-1	1.64e-09
36	351537	F	36	409949	-1	1.64e-09
36	365339	F	36	406757	-1	1.64e-09
32	28203	P	32	213021	0	3.88e-09
32	47134	F	32	275574	0	3.88e-09
32	90952	P	32	456742	0	3.88e-09
32	198727	P	32	279175	0	3.88e-09
32	214195	P	32	374242	0	3.88e-09
41	35369	P	41	261178	-3	4.26e-09
41	197283	F	41	197301	-3	4.26e-09
41	197283	P	41	459572	-3	4.26e-09
41	197301	P	41	459590	-3	4.26e-09
41	459572	F	41	459590	-3	4.26e-09
38	29149	F	38	171248	-2	6e-09
38	32274	F	38	476185	-2	6e-09
38	37183	P	38	37183	-2	6e-09
31	94839	P	31	446477	0	1.55e-08
31	94857	F	31	408959	0	1.55e-08
31	173019	P	31	417759	0	1.55e-08
31	198698	F	31	503804	0	1.55e-08
31	281256	F	31	427092	0	1.55e-08
31	323991	F	31	329150	0	1.55e-08
40	94630	F	40	408736	-3	1.58e-08
40	113224	P	40	320346	-3	1.58e-08
40	156040	F	40	294236	-3	1.58e-08
40	230432	F	40	439161	-3	1.58e-08
37	31878	F	37	116636	-2	2.27e-08
37	100088	P	37	444910	-2	2.27e-08
37	399866	F	37	444910	-2	2.27e-08
34	30589	F	34	212979	-1	2.48e-08
34	94753	F	34	408859	-1	2.48e-08
39	37311	P	39	140930	-3	5.85e-08
39	93703	P	39	124702	-3	5.85e-08
39	187961	P	39	478034	-3	5.85e-08
39	211778	P	39	454052	-3	5.85e-08
39	250353	F	39	303403	-3	5.85e-08
39	307436	P	39	331016	-3	5.85e-08
39	324996	P	39	408941	-3	5.85e-08
30	101271	F	30	101328	0	6.21e-08
30	221976	P	30	373752	0	6.21e-08
30	378009	F	30	477984	0	6.21e-08
36	38792	F	36	100056	-2	8.6e-08
33	32319	F	33	374313	-1	9.61e-08
33	39873	P	33	42273	-1	9.61e-08
33	49799	P	33	77684	-1	9.61e-08
33	141846	F	33	244654	-1	9.61e-08
33	142440	P	33	460928	-1	9.61e-08
33	178806	P	33	452902	-1	9.61e-08
38	30698	F	38	476782	-3	2.16e-07
38	74246	P	38	352416	-3	2.16e-07
38	120224	F	38	124239	-3	2.16e-07
38	174389	F	38	211662	-3	2.16e-07
38	186086	P	38	186800	-3	2.16e-07
38	263173	P	38	481391	-3	2.16e-07
38	268103	P	38	337316	-3	2.16e-07
32	30620	P	32	81118	-1	3.73e-07
32	31879	P	32	243361	-1	3.73e-07
32	38931	F	32	446477	-1	3.73e-07
32	81684	F	32	302460	-1	3.73e-07
32	147975	F	32	476839	-1	3.73e-07
32	198101	F	32	198157	-1	3.73e-07
32	341554	F	32	407757	-1	3.73e-07
37	113210	P	37	320363	-3	7.96e-07
37	188186	F	37	313324	-3	7.96e-07
37	230619	P	37	330681	-3	7.96e-07
37	325832	P	37	454180	-3	7.96e-07
34	129022	P	34	497360	-2	1.23e-06
34	149175	F	34	497379	-2	1.23e-06
31	35379	P	31	261178	-1	1.44e-06
31	62756	P	31	198698	-1	1.44e-06
31	79074	P	31	146376	-1	1.44e-06
31	198698	P	31	279211	-1	1.44e-06
36	38979	P	36	324960	-3	2.92e-06
36	113199	P	36	320375	-3	2.92e-06
33	103858	P	33	213076	-2	4.61e-06
33	116637	P	33	243360	-2	4.61e-06
33	133983	F	33	401059	-2	4.61e-06
30	10081	F	30	60080	-1	5.59e-06
30	26693	P	30	304692	-1	5.59e-06
30	28231	P	30	212993	-1	5.59e-06
30	38996	F	30	409957	-1	5.59e-06
30	48454	F	30	377087	-1	5.59e-06
30	63443	P	30	102609	-1	5.59e-06
30	129645	F	30	335507	-1	5.59e-06
30	149175	P	30	411910	-1	5.59e-06
30	159233	F	30	223453	-1	5.59e-06
30	188144	F	30	313268	-1	5.59e-06
30	207641	P	30	381393	-1	5.59e-06
30	213040	P	30	476792	-1	5.59e-06
30	218421	F	30	218444	-1	5.59e-06
30	296104	P	30	382229	-1	5.59e-06
30	299741	F	30	343587	-1	5.59e-06
30	377980	F	30	448070	-1	5.59e-06
30	432195	P	30	453774	-1	5.59e-06
30	476791	P	30	501093	-1	5.59e-06
35	35369	P	35	189298	-3	1.07e-05
35	137711	F	35	212676	-3	1.07e-05
35	159243	P	35	337587	-3	1.07e-05
35	163884	P	35	163884	-3	1.07e-05
35	198111	F	35	198167	-3	1.07e-05
35	268111	P	35	337311	-3	1.07e-05
32	30583	F	32	243361	-2	1.73e-05
32	30732	P	32	476771	-2	1.73e-05
32	45652	F	32	319838	-2	1.73e-05
32	87315	P	32	462267	-2	1.73e-05
32	138379	F	32	428732	-2	1.73e-05
32	187959	P	32	323449	-2	1.73e-05
32	197274	F	32	197310	-2	1.73e-05
32	197274	P	32	459572	-2	1.73e-05
32	197310	P	32	459608	-2	1.73e-05
32	212056	F	32	468950	-2	1.73e-05
32	243361	F	32	501027	-2	1.73e-05
32	371655	F	32	409952	-2	1.73e-05
32	385523	F	32	452630	-2	1.73e-05
32	459572	F	32	459608	-2	1.73e-05
34	24715	P	34	351538	-3	3.92e-05
34	24715	P	34	409950	-3	3.92e-05
34	38923	P	34	408946	-3	3.92e-05
34	113272	P	34	320304	-3	3.92e-05
34	186192	F	34	268116	-3	3.92e-05
34	186609	P	34	267757	-3	3.92e-05
34	411910	P	34	497375	-3	3.92e-05
31	38996	F	31	351545	-2	6.5e-05
31	149491	F	31	502460	-2	6.5e-05
31	155198	P	31	369219	-2	6.5e-05
31	183996	P	31	262952	-2	6.5e-05
31	198727	F	31	503839	-2	6.5e-05
31	230441	F	31	439170	-2	6.5e-05
31	270513	F	31	335274	-2	6.5e-05
31	324143	F	31	426253	-2	6.5e-05
31	412960	F	31	442750	-2	6.5e-05
33	103778	P	33	412073	-3	0.000143
33	330830	P	33	345497	-3	0.000143
33	331724	F	33	457994	-3	0.000143
30	23889	F	30	476877	-2	0.000243
30	30589	P	30	31875	-2	0.000243
30	34419	F	30	187101	-2	0.000243
30	49285	F	30	487744	-2	0.000243
30	82380	F	30	348756	-2	0.000243
30	93743	P	30	124671	-2	0.000243
30	104286	P	30	104286	-2	0.000243
30	114147	F	30	410044	-2	0.000243
30	159569	F	30	433217	-2	0.000243
30	169609	P	30	283235	-2	0.000243
30	172531	P	30	433984	-2	0.000243
30	182575	F	30	433215	-2	0.000243
30	184740	P	30	334973	-2	0.000243
30	186869	P	30	395052	-2	0.000243
30	212991	F	30	501045	-2	0.000243
30	230945	P	30	335270	-2	0.000243
30	231404	P	30	295075	-2	0.000243
30	244146	P	30	333658	-2	0.000243
30	318345	F	30	438225	-2	0.000243
30	334919	P	30	481476	-2	0.000243
30	383154	P	30	478077	-2	0.000243
30	411819	P	30	494783	-2	0.000243
32	34453	P	32	159269	-3	0.00052
32	35419	P	32	269095	-3	0.00052
32	37844	F	32	411819	-3	0.00052
32	73134	P	32	122821	-3	0.00052
32	110852	P	32	269231	-3	0.00052
32	116418	F	32	366883	-3	0.00052
32	123667	F	32	123721	-3	0.00052
32	145004	F	32	249240	-3	0.00052
32	145004	F	32	280989	-3	0.00052
32	351540	F	32	371655	-3	0.00052
32	376998	F	32	477792	-3	0.00052
32	380427	P	32	380977	-3	0.00052
31	31875	P	31	212978	-3	0.00189
31	37281	P	31	140963	-3	0.00189
31	50246	P	31	325105	-3	0.00189
31	58334	P	31	192600	-3	0.00189
31	62721	P	31	198727	-3	0.00189
31	74214	P	31	352455	-3	0.00189
31	76364	F	31	298257	-3	0.00189
31	81638	P	31	302491	-3	0.00189
31	92889	P	31	137711	-3	0.00189
31	94903	F	31	371660	-3	0.00189
31	94905	P	31	324184	-3	0.00189
31	116298	F	31	366721	-3	0.00189
31	124347	F	31	339634	-3	0.00189
31	135774	P	31	399978	-3	0.00189
31	136911	P	31	487744	-3	0.00189
31	153183	F	31	155523	-3	0.00189
31	223763	F	31	335126	-3	0.00189
31	227051	P	31	337770	-3	0.00189
31	244814	P	31	383152	-3	0.00189
31	268887	F	31	268908	-3	0.00189
31	290891	P	31	422770	-3	0.00189
31	318556	P	31	453304	-3	0.00189
31	351599	F	31	366721	-3	0.00189
31	375244	P	31	446253	-3	0.00189
31	408941	P	31	446477	-3	0.00189	0.00681
30		3496	P	30	473303	-3
30	19019	P	30	176896	-3	0.00681
30	28223	P	30	260122	-3	0.00681
30	31574	P	30	427479	-3	0.00681
30	49283	P	30	136914	-3	0.00681
30	59296	P	30	323491	-3	0.00681
30	60787	P	30	352291	-3	0.00681
30	71096	P	30	486853	-3	0.00681
30	73009	P	30	307656	-3	0.00681
30	94647	F	30	408753	-3	0.00681
30	94903	F	30	409957	-3	0.00681
30	95091	F	30	450086	-3	0.00681
30	102122	F	30	412009	-3	0.00681
30	102609	P	30	328759	-3	0.00681
30	113236	P	30	320344	-3	0.00681
30	116617	P	30	425740	-3	0.00681
30	124369	F	30	193794	-3	0.00681
30	135957	P	30	478314	-3	0.00681
30	136107	P	30	146014	-3	0.00681
30	144922	F	30	144939	-3	0.00681
30	145035	F	30	235069	-3	0.00681
30	146345	P	30	494784	-3	0.00681
30	149864	P	30	187865	-3	0.00681
30	151846	F	30	471481	-3	0.00681
30	159282	P	30	472589	-3	0.00681
30	159506	P	30	439269	-3	0.00681
30	184778	P	30	345054	-3	0.00681
30	185112	F	30	295817	-3	0.00681
30	185218	F	30	330681	-3	0.00681
30	197341	P	30	460479	-3	0.00681
30	198741	F	30	288456	-3	0.00681
30	223040	P	30	390264	-3	0.00681
30	229550	P	30	471374	-3	0.00681
30	230454	F	30	439183	-3	0.00681
30	230941	P	30	270513	-3	0.00681
30	230995	P	30	270470	-3	0.00681
30	234163	F	30	270229	-3	0.00681
30	247587	F	30	350125	-3	0.00681
30	250555	F	30	250594	-3	0.00681
30	294316	F	30	419953	-3	0.00681
30	301744	P	30	452656	-3	0.00681
30	308144	F	30	420187	-3	0.00681
30	318568	P	30	453293	-3	0.00681
30	330800	P	30	386220	-3	0.00681
30	370378	P	30	495852	-3	0.00681
30	375159	P	30	446421	-3	0.00681
30	391098	P	30	409252	-3	0.00681
30	428606	P	30	472957	-3	0.00681
30	446164	P	30	478172	-3	0.00681
30	459543	F	30	460479	-3	0.00681
