# Supplementary material for: The complete mitochondrial genome of Castanopsis carlesii and Castanea henryi reveals the rearrangement and size differences of mitochondrial DNA molecules
Source: BMC Plant Biol. 2024 Oct 21;24:988. doi: 10.1186/s12870-024-05618-z (PMC11492686; doi:10.1186/s12870-024-05618-z)
Supplement: Supplementary file 6 — Supplementary Material 6. [file 12870_2024_5618_MOESM6_ESM.xlsx]

## Sheet: Sheet1
Table S5. Codon usage within the PCGs of the seven Fagaceae mitogenomes.
Amino acid	Codon	Number							aRSCU
		Castanea henryi	Castanea mollissima	Castanopsis carlesii	Fagus sylvatica	Lithocarpus litseifolius	Quercus acutissima	Quercus variabilis	Castanea henryi	Castanea mollissima	Castanopsis carlesii	Fagus sylvatica	Lithocarpus litseifolius	Quercus acutissima	Quercus variabilis
Ala	GCA	164	165	158	157	170	164	165	0.997	0.994	0.959	0.9859	0.9956	0.9865	0.9836
Ala	GCC	151	152	161	147	156	154	154	0.9179	0.9157	0.9772	0.9231	0.9136	0.9263	0.918
Ala	GCG	84	85	83	83	91	87	90	0.5106	0.512	0.5038	0.5212	0.5329	0.5233	0.5365
Ala	GCU	259	262	257	250	266	260	262	1.5745	1.5783	1.5599	1.5699	1.5578	1.5639	1.5618
Cys	UGC	64	63	65	53	64	61	64	0.8	0.7975	0.8075	0.7114	0.7853	0.7722	0.7805
Cys	UGU	96	95	96	96	99	97	100	1.2	1.2025	1.1925	1.2886	1.2147	1.2278	1.2195
Asp	GAC	102	102	106	102	111	101	105	0.6163	0.6163	0.6254	0.6296	0.6379	0.6084	0.6176
Asp	GAU	229	229	233	222	237	231	235	1.3837	1.3837	1.3746	1.3704	1.3621	1.3916	1.3824
Glu	GAA	308	308	301	292	315	300	317	1.3874	1.3874	1.362	1.3709	1.3607	1.3825	1.3965
Glu	GAG	136	136	141	134	148	134	137	0.6126	0.6126	0.638	0.6291	0.6393	0.6175	0.6035
Phe	UUC	310	309	313	301	310	306	310	0.8757	0.8741	0.8755	0.884	0.8794	0.873	0.8696
Phe	UUU	398	398	402	380	395	395	403	1.1243	1.1259	1.1245	1.116	1.1206	1.127	1.1304
Gly	GGA	263	262	265	249	264	255	264	1.4372	1.4317	1.4266	1.4148	1.4024	1.4108	1.429
Gly	GGC	101	101	106	98	107	98	101	0.5519	0.5519	0.5707	0.5568	0.5684	0.5422	0.5467
Gly	GGG	140	139	142	131	147	139	140	0.765	0.7596	0.7645	0.7443	0.7809	0.769	0.7578
Gly	GGU	228	230	230	226	235	231	234	1.2459	1.2568	1.2382	1.2841	1.2483	1.278	1.2666
His	CAC	63	62	66	63	64	59	65	0.504	0.496	0.5156	0.5143	0.502	0.4917	0.5118
His	CAU	187	188	190	182	191	181	189	1.496	1.504	1.4844	1.4857	1.498	1.5083	1.4882
Ile	AUA	221	222	222	208	217	211	221	0.8195	0.8243	0.8182	0.8021	0.7968	0.7992	0.8095
Ile	AUC	233	231	238	227	237	229	238	0.864	0.8577	0.8771	0.8753	0.8703	0.8674	0.8718
Ile	AUU	355	355	354	343	363	352	360	1.3164	1.3181	1.3047	1.3226	1.3329	1.3333	1.3187
Lys	AAA	258	257	255	244	260	257	270	1.1648	1.1682	1.1697	1.1902	1.1633	1.1871	1.1816
Lys	AAG	185	183	181	166	187	176	187	0.8352	0.8318	0.8303	0.8098	0.8367	0.8129	0.8184
Leu	CUA	162	163	170	163	167	160	169	0.8686	0.8779	0.9091	0.9123	0.8907	0.8767	0.8958
Leu	CUC	121	121	125	121	131	118	122	0.6488	0.6517	0.6684	0.6772	0.6987	0.6466	0.6466
Leu	CUG	108	107	107	96	109	106	108	0.5791	0.5763	0.5722	0.5373	0.5813	0.5808	0.5724
Leu	CUU	236	233	235	221	232	227	234	1.2654	1.2549	1.2567	1.2369	1.2373	1.2438	1.2403
Leu	UUA	267	267	263	252	262	263	271	1.4316	1.4381	1.4064	1.4104	1.3973	1.4411	1.4364
Leu	UUG	225	223	222	219	224	221	228	1.2064	1.2011	1.1872	1.2257	1.1947	1.211	1.2085
Met	AUG	276	278	273	273	279	273	279	2.9677	2.9786	3	2.9674	2.9786	2.9891	2.9786
Met	CUG	0	0	0	1	0	0	0	0	0	0	0.0109	0	0	0
Met	UUG	3	2	0	2	2	1	2	0.0323	0.0214	0	0.0217	0.0214	0.0109	0.0214
Asn	AAC	117	117	115	113	116	107	118	0.6822	0.6862	0.6785	0.6807	0.6824	0.635	0.6592
Asn	AAU	226	224	224	219	224	230	240	1.3178	1.3138	1.3215	1.3193	1.3176	1.365	1.3408
Pro	CCA	168	169	165	159	168	169	172	1.1409	1.1477	1.1018	1.1061	1.1034	1.1675	1.1524
Pro	CCC	115	114	121	119	124	117	118	0.781	0.7742	0.808	0.8278	0.8144	0.8083	0.7906
Pro	CCG	92	92	100	96	99	91	94	0.6248	0.6248	0.6678	0.6678	0.6502	0.6287	0.6298
Pro	CCU	214	214	213	201	218	202	213	1.4533	1.4533	1.4224	1.3983	1.4319	1.3955	1.4271
Gln	CAA	215	213	212	204	219	212	220	1.4879	1.4843	1.4825	1.5055	1.4898	1.4877	1.4865
Gln	CAG	74	74	74	67	75	73	76	0.5121	0.5157	0.5175	0.4945	0.5102	0.5123	0.5135
Arg	AGA	177	177	178	166	180	160	181	1.5	1.5064	1.467	1.4777	1.4958	1.4393	1.521
Arg	AGG	90	88	93	83	90	81	89	0.7627	0.7489	0.7665	0.7389	0.7479	0.7286	0.7479
Arg	CGA	157	156	156	154	158	151	157	1.3305	1.3277	1.2857	1.3709	1.313	1.3583	1.3193
Arg	CGC	67	67	68	63	72	63	69	0.5678	0.5702	0.5604	0.5608	0.5983	0.5667	0.5798
Arg	CGG	86	86	94	80	89	84	87	0.7288	0.7319	0.7747	0.7122	0.7396	0.7556	0.7311
Arg	CGU	131	131	139	128	133	128	131	1.1102	1.1149	1.1456	1.1395	1.1053	1.1514	1.1008
Ser	AGC	104	103	105	93	109	104	106	0.644	0.6378	0.6549	0.5981	0.6547	0.6507	0.6444
Ser	AGU	170	169	166	167	173	167	172	1.0526	1.0464	1.0353	1.074	1.039	1.0448	1.0456
Ser	UCA	179	181	178	184	182	177	181	1.1084	1.1207	1.1102	1.1833	1.0931	1.1074	1.1003
Ser	UCC	162	162	158	159	168	160	166	1.0031	1.0031	0.9854	1.0225	1.009	1.001	1.0091
Ser	UCG	134	134	135	128	143	134	137	0.8297	0.8297	0.842	0.8232	0.8589	0.8384	0.8328
Ser	UCU	220	220	220	202	224	217	225	1.3622	1.3622	1.3721	1.299	1.3453	1.3577	1.3678
Thr	ACA	140	139	142	132	144	138	146	1.0219	1.0165	1.0271	1.0173	1.0378	1.0241	1.0447
Thr	ACC	140	140	139	136	142	140	142	1.0219	1.0238	1.0054	1.0482	1.0234	1.039	1.0161
Thr	ACG	81	81	89	72	83	80	80	0.5912	0.5923	0.6438	0.5549	0.5982	0.5937	0.5725
Thr	ACU	187	187	183	179	186	181	191	1.365	1.3675	1.3237	1.3796	1.3405	1.3432	1.3667
Val	GUA	191	193	196	187	187	188	192	1.1754	1.1877	1.1969	1.1817	1.1351	1.1641	1.1654
Val	GUC	120	118	119	110	125	122	122	0.7385	0.7262	0.7267	0.6951	0.7587	0.7554	0.7405
Val	GUG	139	138	141	138	147	140	145	0.8554	0.8492	0.8611	0.872	0.8923	0.8669	0.8801
Val	GUU	200	201	199	198	200	196	200	1.2308	1.2369	1.2153	1.2512	1.214	1.2136	1.214
Trp	UGG	163	163	165	151	170	161	164	1	1	1	1	1	1	1
Tyr	UAC	76	76	76	77	76	77	79	0.4735	0.4735	0.4677	0.4828	0.472	0.4904	0.4877
Tyr	UAU	245	245	249	242	246	237	245	1.5265	1.5265	1.5323	1.5172	1.528	1.5096	1.5123
Total		10513	10500	10572	10109	10710	10334	10682
a Relative synonymous codon usage.
Amino acid	Castanea henryi	Castanea mollissima	Castanopsis carlesii	Fagus sylvatica	Lithocarpus litseifolius	Quercus acutissima	Quercus variabilis
Ala	658	664	659	637	683	665	671
Cys	160	158	161	149	163	158	164
Asp	331	331	339	324	348	332	340
Glu	444	444	442	426	463	434	454
Phe	708	707	715	681	705	701	713
Gly	732	732	743	704	753	723	739
His	250	250	256	245	255	240	254
Ile	809	808	814	778	817	792	819
Lys	443	440	436	410	447	433	457
Leu	1119	1114	1122	1072	1125	1095	1132
Met	279	280	273	276	281	274	281
Asn	343	341	339	332	340	337	358
Pro	589	589	599	575	609	579	597
Gln	289	287	286	271	294	285	296
Arg	708	705	728	674	722	667	714
Ser	969	969	962	933	999	959	987
Thr	548	547	553	519	555	539	559
Val	650	650	655	633	659	646	659
Trp	163	163	165	151	170	161	164
Tyr	321	321	325	319	322	314	324
Total	10513	10500	10572	10109	10710	10334	10682
Frequency (%)	Castanea henryi	Castanea mollissima	Castanopsis carlesii	Fagus sylvatica	Lithocarpus litseifolius	Quercus acutissima	Quercus variabilis
Ala	6.26	6.32	6.23	6.3	6.38	6.44	6.28
Cys	1.52	1.5	1.52	1.47	1.52	1.53	1.54
Asp	3.15	3.15	3.21	3.21	3.25	3.21	3.18
Glu	4.22	4.23	4.18	4.21	4.32	4.2	4.25
Phe	6.73	6.73	6.76	6.74	6.58	6.78	6.67
Gly	6.96	6.97	7.03	6.96	7.03	7	6.92
His	2.38	2.38	2.42	2.42	2.38	2.32	2.38
Ile	7.7	7.7	7.7	7.7	7.63	7.66	7.67
Lys	4.21	4.19	4.12	4.06	4.17	4.19	4.28
Leu	10.64	10.61	10.61	10.6	10.5	10.6	10.6
Met	2.65	2.67	2.58	2.73	2.62	2.65	2.63
Asn	3.26	3.25	3.21	3.28	3.17	3.26	3.35
Pro	5.6	5.61	5.67	5.69	5.69	5.6	5.59
Gln	2.75	2.73	2.71	2.68	2.75	2.76	2.77
Arg	6.73	6.71	6.89	6.67	6.74	6.45	6.68
Ser	9.22	9.23	9.1	9.23	9.33	9.28	9.24
Thr	5.21	5.21	5.23	5.13	5.18	5.22	5.23
Val	6.18	6.19	6.2	6.26	6.15	6.25	6.17
Trp	1.55	1.55	1.56	1.49	1.59	1.56	1.54
Tyr	3.05	3.06	3.07	3.16	3.01	3.04	3.03
