# Supplementary material for: The complete mitochondrial genome of Castanopsis carlesii and Castanea henryi reveals the rearrangement and size differences of mitochondrial DNA molecules
Source: BMC Plant Biol. 2024 Oct 21;24:988. doi: 10.1186/s12870-024-05618-z (PMC11492686; doi:10.1186/s12870-024-05618-z)
Supplement: Supplementary file 7 — Supplementary Material 7. [file 12870_2024_5618_MOESM7_ESM.xlsx]

## Sheet: Sheet1
Table S6. The RNA editing sites identified in the seven Fagaceae mitogenomes.
Gene	Species	Base position	Aminoposition	Codon change	Amino change	Left motifs	Edited site	Right motifs	Probability			Number of RNA edits (Castanea henryi)	Number of RNA edits (Castanea mollissima)	Number of RNA edits (Castanopsis carlesii)	Number of RNA edits (Lithocarpus litseifolius)	Number of RNA edits (Quercus acutissima)	Number of RNA edits (Quercus variabilis)	Number of RNA edits (Fagus sylvatica)
atp1	Castanea henryi	1178	393	UCA->UUA	Ser->Leu	GAAACAAGTCTGCGGTAGTT	C	AAAACTGGAATTGGCACAAT	1		atp1	2	2	2	2	2	2	4
atp1	Castanea henryi	1490	497	CCA->CUA	Pro->Leu	TAACGAAAGAAAGATGGAAC	C	AGATGCATTCTTAAAAGAAA	1		atp4	11	11	11	11	12	12	11
atp1	Castanea mollissima	1178	393	UCA->UUA	Ser->Leu	GAAACAAGTCTGCGGTAGTT	C	AAAACTGGAATTGGCACAAT	1		atp6	17	17	17	18	16	16	19
atp1	Castanea mollissima	1490	497	CCA->CUA	Pro->Leu	TAACGAAAGAAAGATGGAAC	C	AGATGCATTCTTAAAAGAAA	1		atp8	4	4	4	4	4	4	5
atp1	Castanopsis carlesii	1178	393	UCA->UUA	Ser->Leu	GAAACAAGTCTGCGGTAGTT	C	AAAACTGGAATTGGCACAAT	1		atp9	7	4	6	7	7	7	7
atp1	Castanopsis carlesii	1490	497	CCA->CUA	Pro->Leu	TAACGAAAGAAAGATGGAAC	C	AGATGCATTCTTAAAAGAAA	1		ccmB	34	34	34	35	34	34	37
atp1	Fagus sylvatica	1064	355	UCG->UUG	Ser->Leu	TACTGATGGACAAATCTGTT	C	GGAAACAGAGCTCTTTTATC	0.999		ccmC	27	27	10	27	27	27	29
atp1	Fagus sylvatica	1178	393	UCA->UUA	Ser->Leu	GAAACAAGTCTGCGGTAGTT	C	AAAACTGGAATTGGCACAAT	1		ccmFC	16	16	16	16	16	16	17
atp1	Fagus sylvatica	1292	431	CCG->CUG	Pro->Leu	TGCAAGGCTTACAGAAGTAC	C	GAAACAACCACAATATGCAC	0.999		ccmFN	30	30	30	30	30	30	28
atp1	Fagus sylvatica	1490	497	CCA->CUA	Pro->Leu	TAACGAAAGAAAGATGGAAC	C	AGATGCATTCTTAAAAGAAA	1		cox1	21	21	21	21	21	21	19
atp1	Lithocarpus litseifolius	1178	393	UCA->UUA	Ser->Leu	GAAACAAGTCTGCGGTAGTT	C	AAAACTGGAATTGGCACAAT	1		cox2	16	16	16	16	16	16	16
atp1	Lithocarpus litseifolius	1490	497	CCA->CUA	Pro->Leu	TAACGAAAGAAAGATGGAAC	C	AGATGCATTCTTAAAAGAAA	1		cox3	7	7	7	7	7	7	10
atp1	Quercus acutissima	1178	393	UCA->UUA	Ser->Leu	GAAACAAGTCTGCGGTAGTT	C	AAAACTGGAATTGGCACAAT	1		cob	12	12	12	12	12	12	12
atp1	Quercus acutissima	1490	497	CCA->CUA	Pro->Leu	TAACGAAAGAAAGATGGAAC	C	AGATGCATTCTTAAAAGAAA	1		matR	11	11	11	11	11	11	10
atp1	Quercus variabilis	1178	393	UCA->UUA	Ser->Leu	GAAACAAGTCTGCGGTAGTT	C	AAAACTGGAATTGGCACAAT	1		mttB	22	23	23	23	23	23	25
atp1	Quercus variabilis	1490	497	CCA->CUA	Pro->Leu	TAACGAAAGAAAGATGGAAC	C	AGATGCATTCTTAAAAGAAA	1		nad1	21	21	21	21	21	21	21
atp4	Castanea henryi	56	19	CCA->CUA	Pro->Leu	GATGCTATTTGCTGCTATTC	C	ATCTATTTGTGCATTAAGTT	1		nad2	26	26	26	25	26	26	28
atp4	Castanea henryi	59	20	UCU->UUU	Ser->Phe	GCTATTTGCTGCTATTCCAT	C	TATTTGTGCATTAAGTTCGA	0.995		nad3	11	12	12	12	12	12	12
atp4	Castanea henryi	89	30	UCA->UUA	Ser->Leu	ATTAAGTTCGAAGAAGATCT	C	AATCTATAATGAAGAAATTA	0.999		nad4	41	41	42	42	41	41	42
atp4	Castanea henryi	118	40	CGU->UGU	Arg->Cys	ATGAAGAAATTATAGTAGCT	C	GTTGTTTTATAGGCTTTATC	0.988		nad4L	11	11	11	11	11	11	11
atp4	Castanea henryi	215	72	UCG->UUG	Ser->Leu	CCAGGCTATTCAGGAAGAAT	C	GCAGCAATTCCTCAATCCTA	0.999		nad5	28	28	28	28	28	28	29
atp4	Castanea henryi	248	83	CCU->CUU	Pro->Leu	CAATCCTAACGAAGTAGTTC	C	TCCGGAATCCAATGAACAAC	1		nad6	12	12	12	12	12	12	10
atp4	Castanea henryi	250	84	CCG->UUG	Pro->Leu	ATCCTAACGAAGTAGTTCCT	C	CGGAATCCAATGAACAACAA	0.903		nad7	27	27	27	27	27	27	29
atp4	Castanea henryi	251	84			TCCTAACGAAGTAGTTCCTC	C	GGAATCCAATGAACAACAAC	1		nad9	8	8	8	8	8	8	8
atp4	Castanea henryi	395	132	UCA->UUA	Ser->Leu	CCGAAACCTAAATGTTAAGT	C	AGCAACACTTCCAAATGCCA	0.999		rpl10	5	5	5	5	5	5	5
atp4	Castanea henryi	407	136	CCA->CUA	Pro->Leu	TGTTAAGTCAGCAACACTTC	C	AAATGCCACTTCTTCCCGTC	0.993		rpl16	4	4	4	4	4	4	4
atp4	Castanea henryi	416	139	ACU->AUU	Thr->Ile	AGCAACACTTCCAAATGCCA	C	TTCTTCCCGTCGCATCCGTC	0.987		rpl2	0	0	0	0	0	0	0
atp4	Castanea mollissima	56	19	CCA->CUA	Pro->Leu	GATGCTATTTGCTGCTATTC	C	ATCTATTTGTGCATTAAGTT	1		rpl5	9	9	9	9	9	9	10
atp4	Castanea mollissima	59	20	UCU->UUU	Ser->Phe	GCTATTTGCTGCTATTCCAT	C	TATTTGTGCATTAAGTTCGA	0.995		rps10	4	4	4	4	4	4	0
atp4	Castanea mollissima	89	30	UCA->UUA	Ser->Leu	ATTAAGTTCGAAGAAGATCT	C	AATCTATAATGAAGAAATTA	0.999		rps12	5	5	5	5	5	5	5
atp4	Castanea mollissima	118	40	CGU->UGU	Arg->Cys	ATGAAGAAATTATAGTAGCT	C	GTTGTTTTATAGGCTTTATC	0.988		rps19	4	4	4	4	4	4	1
atp4	Castanea mollissima	215	72	UCG->UUG	Ser->Leu	CCAGGCTATTCAGGAAGAAT	C	GCAGCAATTCCTCAATCCTA	0.999		rps1	5	5	5	4	5	5	3
atp4	Castanea mollissima	248	83	CCU->CUU	Pro->Leu	CAATCCTAACGAAGTAGTTC	C	TCCGGAATCCAATGAACAAC	1		rps3	9	9	9	9	9	9	10
atp4	Castanea mollissima	250	84	CCG->UUG	Pro->Leu	ATCCTAACGAAGTAGTTCCT	C	CGGAATCCAATGAACAACAA	0.903		rps4	17	10	17	17	0	17	17
atp4	Castanea mollissima	251	84			TCCTAACGAAGTAGTTCCTC	C	GGAATCCAATGAACAACAAC	1		sdh3	4	4	4	4	4	4	3
atp4	Castanea mollissima	395	132	UCA->UUA	Ser->Leu	CCGAAACCTAAATGTTAAGT	C	AGCAACACTTCCAAATGCCA	0.999		sdh4	3	3	3	3	3	3	6
atp4	Castanea mollissima	407	136	CCA->CUA	Pro->Leu	TGTTAAGTCAGCAACACTTC	C	AAATGCCACTTCTTCCCGTC	0.993		Total	491	483	476	494	476	493	503
atp4	Castanea mollissima	416	139	ACU->AUU	Thr->Ile	AGCAACACTTCCAAATGCCA	C	TTCTTCCCGTCGCATCCGTC	0.987
atp4	Castanopsis carlesii	56	19	CCA->CUA	Pro->Leu	GATGCTATTTGCTGCTATTC	C	ATCTATTTGTGCATTAAGTT	1
atp4	Castanopsis carlesii	59	20	UCU->UUU	Ser->Phe	GCTATTTGCTGCTATTCCAT	C	TATTTGTGCATTAAGTTCGA	0.995
atp4	Castanopsis carlesii	89	30	UCA->UUA	Ser->Leu	ATTAAGTTCGAAGAAGATCT	C	AATCTATAATGAAGAAATTA	0.999
atp4	Castanopsis carlesii	118	40	CGU->UGU	Arg->Cys	ATGAAGAAATTATAGTAGCT	C	GTTGTTTTATAGGCTTTATC	0.988
atp4	Castanopsis carlesii	215	72	UCG->UUG	Ser->Leu	CCAGGCTATTCAGGAAGAAT	C	GCAGCAATTCCTCAATCCTA	0.999
atp4	Castanopsis carlesii	248	83	CCU->CUU	Pro->Leu	CAATCCTAACGAAGTAGTTC	C	TCCGGAATCCAATGAACAAC	1
atp4	Castanopsis carlesii	250	84	CCG->UUG	Pro->Leu	ATCCTAACGAAGTAGTTCCT	C	CGGAATCCAATGAACAACAA	0.903
atp4	Castanopsis carlesii	251	84			TCCTAACGAAGTAGTTCCTC	C	GGAATCCAATGAACAACAAC	1
atp4	Castanopsis carlesii	395	132	UCA->UUA	Ser->Leu	CCGAAACCTAAATGTTAAGT	C	AGCAACACTTCCAAATGCCA	0.999
atp4	Castanopsis carlesii	407	136	CCA->CUA	Pro->Leu	TGTTAAGTCAGCAACACTTC	C	AAATGCCACTTCTTCCCGTC	0.993
atp4	Castanopsis carlesii	416	139	ACU->AUU	Thr->Ile	AGCAACACTTCCAAATGCCA	C	TTCTTCCCGTCGCATCCGTC	0.987
atp4	Fagus sylvatica	56	19	CCA->CUA	Pro->Leu	GATGCTATTTGCTGCTATTC	C	ATCTATTTGTGCATTAAGTT	1
atp4	Fagus sylvatica	59	20	UCU->UUU	Ser->Phe	GCTATTTGCTGCTATTCCAT	C	TATTTGTGCATTAAGTTCGA	0.995
atp4	Fagus sylvatica	89	30	UCA->UUA	Ser->Leu	ATTAAGTTCGAAGAAGATCT	C	AATCTATAATGAAGAAATGA	1
atp4	Fagus sylvatica	118	40	CGU->UGU	Arg->Cys	ATGAAGAAATGATAGTAGCT	C	GTTGTTTTATAGGCTTTATC	0.974
atp4	Fagus sylvatica	215	72	UCG->UUG	Ser->Leu	CCAGGCTATTCAGGAAGAAT	C	GCAGCAATTCCTCAATCCTA	0.999
atp4	Fagus sylvatica	248	83	CCU->CUU	Pro->Leu	CAATCCTAACGAAGTAGTTC	C	TCCGGAATCCAATGAACAAC	1
atp4	Fagus sylvatica	250	84	CCG->UUG	Pro->Leu	ATCCTAACGAAGTAGTTCCT	C	CGGAATCCAATGAACAACAA	0.903
atp4	Fagus sylvatica	251	84			TCCTAACGAAGTAGTTCCTC	C	GGAATCCAATGAACAACAAC	1
atp4	Fagus sylvatica	395	132	UCA->UUA	Ser->Leu	CCGAAACCTAAATGTTAAGT	C	AGCAACACTTCCAAATGCCA	0.999
atp4	Fagus sylvatica	407	136	CCA->CUA	Pro->Leu	TGTTAAGTCAGCAACACTTC	C	AAATGCCACTTCTTCCCGTC	0.993
atp4	Fagus sylvatica	416	139	ACU->AUU	Thr->Ile	AGCAACACTTCCAAATGCCA	C	TTCTTCCCGTCGCATCCGTC	0.987
atp4	Lithocarpus litseifolius	56	19	CCA->CUA	Pro->Leu	GATGCTATTTGCTGCTATTC	C	ATCTATTTGTGCATTAAGTT	1
atp4	Lithocarpus litseifolius	59	20	UCU->UUU	Ser->Phe	GCTATTTGCTGCTATTCCAT	C	TATTTGTGCATTAAGTTCGA	0.995
atp4	Lithocarpus litseifolius	89	30	UCA->UUA	Ser->Leu	ATTAAGTTCGAAGAAGATCT	C	AATCTATAATGAAGAAATTA	0.999
atp4	Lithocarpus litseifolius	118	40	CGU->UGU	Arg->Cys	ATGAAGAAATTATAGTAGCT	C	GTTGTTTTATAGGCTTTATC	0.988
atp4	Lithocarpus litseifolius	215	72	UCG->UUG	Ser->Leu	CCAGGCTATTCAGGAAGAAT	C	GCAGCAATTCCTCAATCCTA	0.999
atp4	Lithocarpus litseifolius	248	83	CCU->CUU	Pro->Leu	CAATCCTAACGAAGTAGTTC	C	TCCGGAATCCAATGAACAAC	1
atp4	Lithocarpus litseifolius	250	84	CCG->UUG	Pro->Leu	ATCCTAACGAAGTAGTTCCT	C	CGGAATCCAATGAACAACAA	0.903
atp4	Lithocarpus litseifolius	251	84			TCCTAACGAAGTAGTTCCTC	C	GGAATCCAATGAACAACAAC	1
atp4	Lithocarpus litseifolius	395	132	UCA->UUA	Ser->Leu	CCGAAACCTAAATGTTAAGT	C	AGCAACACTTCCAAATGCCA	0.999
atp4	Lithocarpus litseifolius	407	136	CCA->CUA	Pro->Leu	TGTTAAGTCAGCAACACTTC	C	AAATGCCACTTCTTCCCGTC	0.993
atp4	Lithocarpus litseifolius	416	139	ACU->AUU	Thr->Ile	AGCAACACTTCCAAATGCCA	C	TTCTTCCCGTCGCATCCGTC	0.987
atp4	Quercus acutissima	56	19	CCA->CUA	Pro->Leu	GATGCTATTTGCTGCTATTC	C	ATCTATTTGTGCATTAAGTT	1
atp4	Quercus acutissima	59	20	UCU->UUU	Ser->Phe	GCTATTTGCTGCTATTCCAT	C	TATTTGTGCATTAAGTTCGA	0.995
atp4	Quercus acutissima	89	30	UCA->UUA	Ser->Leu	ATTAAGTTCGAAGAAGATCT	C	AATCTATAATGAAGAAATTA	0.999
atp4	Quercus acutissima	118	40	CGU->UGU	Arg->Cys	ATGAAGAAATTATAGTAGCT	C	GTTGTTTTATAGGCTTTATC	0.988
atp4	Quercus acutissima	138	46	AUC->AUU	Ile->Ile	CGTTGTTTTATAGGCTTTAT	C	ATATTCAGTCGGAAAAGTTT	0.982
atp4	Quercus acutissima	215	72	UCG->UUG	Ser->Leu	CCAGGCTATTCAGGAAGAAT	C	GCAGCAATTCCTCAATCCTA	0.999
atp4	Quercus acutissima	248	83	CCU->CUU	Pro->Leu	CAATCCTAACGAAGTAGTTC	C	TCCGGAATCCAATGAACAAC	1
atp4	Quercus acutissima	250	84	CCG->UUG	Pro->Leu	ATCCTAACGAAGTAGTTCCT	C	CGGAATCCAATGAACAACAA	0.903
atp4	Quercus acutissima	251	84			TCCTAACGAAGTAGTTCCTC	C	GGAATCCAATGAACAACAAC	1
atp4	Quercus acutissima	395	132	UCA->UUA	Ser->Leu	CCGAAACCTAAATGTTAAGT	C	AGCAACACTTCCAAATGCCA	0.999
atp4	Quercus acutissima	407	136	CCA->CUA	Pro->Leu	TGTTAAGTCAGCAACACTTC	C	AAATGCCACTTCTTCCCGTC	0.993
atp4	Quercus acutissima	416	139	ACU->AUU	Thr->Ile	AGCAACACTTCCAAATGCCA	C	TTCTTCCCGTCGCATCCGTC	0.987
atp4	Quercus variabilis	56	19	CCA->CUA	Pro->Leu	GATGCTATTTGCTGCTATTC	C	ATCTATTTGTGCATTAAGTT	1
atp4	Quercus variabilis	59	20	UCU->UUU	Ser->Phe	GCTATTTGCTGCTATTCCAT	C	TATTTGTGCATTAAGTTCGA	0.995
atp4	Quercus variabilis	89	30	UCA->UUA	Ser->Leu	ATTAAGTTCGAAGAAGATCT	C	AATCTATAATGAAGAAATTA	0.999
atp4	Quercus variabilis	118	40	CGU->UGU	Arg->Cys	ATGAAGAAATTATAGTAGCT	C	GTTGTTTTATAGGCTTTATC	0.988
atp4	Quercus variabilis	138	46	AUC->AUU	Ile->Ile	CGTTGTTTTATAGGCTTTAT	C	ATATTCAGTCGGAAAAGTTT	0.982
atp4	Quercus variabilis	215	72	UCG->UUG	Ser->Leu	CCAGGCTATTCAGGAAGAAT	C	GCAGCAATTCCTCAATCCTA	0.999
atp4	Quercus variabilis	248	83	CCU->CUU	Pro->Leu	CAATCCTAACGAAGTAGTTC	C	TCCGGAATCCAATGAACAAC	1
atp4	Quercus variabilis	250	84	CCG->UUG	Pro->Leu	ATCCTAACGAAGTAGTTCCT	C	CGGAATCCAATGAACAACAA	0.903
atp4	Quercus variabilis	251	84			TCCTAACGAAGTAGTTCCTC	C	GGAATCCAATGAACAACAAC	1
atp4	Quercus variabilis	395	132	UCA->UUA	Ser->Leu	CCGAAACCTAAATGTTAAGT	C	AGCAACACTTCCAAATGCCA	0.999
atp4	Quercus variabilis	407	136	CCA->CUA	Pro->Leu	TGTTAAGTCAGCAACACTTC	C	AAATGCCACTTCTTCCCGTC	0.993
atp4	Quercus variabilis	416	139	ACU->AUU	Thr->Ile	AGCAACACTTCCAAATGCCA	C	TTCTTCCCGTCGCATCCGTC	0.987
atp6	Castanea henryi	37	13	CCA->UCA	Pro->Ser	TGTATTTCTCATTCACAAAT	C	CATCTTTGTTTATGCTGCTA	1
atp6	Castanea henryi	116	39	UCA->UUA	Ser->Leu	TAAAAACGGAGGAGGAAACT	C	AGTACCAAATGCTTGGCAAT	0.999
atp6	Castanea henryi	167	56	CCG->CUG	Pro->Leu	ACTTATTTATGATTTCGTGC	C	GAACCTGGTAAACGAACAAA	1
atp6	Castanea henryi	236	79	UCG->UUG	Ser->Leu	AAAGTTTTTCCCTTGCATCT	C	GGTCACTTTTACTTTTTCGT	0.998
atp6	Castanea henryi	254	85	UCG->UUG	Ser->Leu	CTCGGTCACTTTTACTTTTT	C	GTTATTTCGTAATCCCCAGG	0.998
atp6	Castanea henryi	262	88	CGU->UGU	Arg->Cys	CTTTTACTTTTTCGTTATTT	C	GTAATCCCCAGGGTATGATA	0.999
atp6	Castanea henryi	269	90	CCC->CUU	Pro->Leu	TTTTTCGTTATTTCGTAATC	C	CCAGGGTATGATACCTTATA	0.997
atp6	Castanea henryi	270	90			TTTTCGTTATTTCGTAATCC	C	CAGGGTATGATACCTTATAG	0.968
atp6	Castanea henryi	401	134	UCA->UUA	Ser->Leu	GCTTCATTTTTTAAGCTTTT	C	ATTACCCGCAGGAGTCCCAC	1
atp6	Castanea henryi	460	154	CCU->UCU	Pro->Ser	TAGTACTCCTTGAGCTAATC	C	CTCATTGTTTTCGCGCATTA	0.999
atp6	Castanea henryi	463	155	CAU->UAU	His->Tyr	TACTCCTTGAGCTAATCCCT	C	ATTGTTTTCGCGCATTAAGC	1
atp6	Castanea henryi	548	183	UCC->UUC	Ser->Phe	AGTAAAGATTTTAAGTGGGT	C	CGCTTGGACTATGCTATGTA	1
atp6	Castanea henryi	635	212	CCG->CUG	Pro->Leu	AGTTCTTGCATTAACCGGCC	C	GGAATTAGGTGTAGCTATAT	0.999
atp6	Castanea henryi	664	222	CAU->UAU	His->Tyr	GTGTAGCTATATTACAAGCT	C	ATGTTTCTACGATCTCAATC	0.995
atp6	Castanea henryi	671	224	UCU->UUU	Ser->Phe	TATATTACAAGCTCATGTTT	C	TACGATCTCAATCTGTATTT	0.998
atp6	Castanea henryi	680	227	UCA->UUA	Ser->Leu	AGCTCATGTTTCTACGATCT	C	AATCTGTATTTACTTGAATG	1
atp6	Castanea henryi	707	236	ACA->AUA	Thr->Ile	TATTTACTTGAATGACGCTA	C	AAATCTCCATCAAAGTGGGT	0.999
atp6	Castanea mollissima	37	13	CCA->UCA	Pro->Ser	TGTATTTCTCATTCACAAAT	C	CATCTTTGTTTATGCTGCTA	1
atp6	Castanea mollissima	116	39	UCA->UUA	Ser->Leu	TAAAAACGGAGGAGGAAACT	C	AGTACCAAATGCTTGGCAAT	0.999
atp6	Castanea mollissima	167	56	CCG->CUG	Pro->Leu	ACTTATTTATGATTTCGTGC	C	GAACCTGGTAAACGAACAAA	1
atp6	Castanea mollissima	236	79	UCG->UUG	Ser->Leu	AAAGTTTTTCCCTTGCATCT	C	GGTCACTTTTACTTTTTCGT	0.998
atp6	Castanea mollissima	254	85	UCG->UUG	Ser->Leu	CTCGGTCACTTTTACTTTTT	C	GTTATTTCGTAATCCCCAGG	0.998
atp6	Castanea mollissima	262	88	CGU->UGU	Arg->Cys	CTTTTACTTTTTCGTTATTT	C	GTAATCCCCAGGGTATGATA	0.999
atp6	Castanea mollissima	269	90	CCC->CUU	Pro->Leu	TTTTTCGTTATTTCGTAATC	C	CCAGGGTATGATACCTTATA	0.997
atp6	Castanea mollissima	270	90			TTTTCGTTATTTCGTAATCC	C	CAGGGTATGATACCTTATAG	0.968
atp6	Castanea mollissima	401	134	UCA->UUA	Ser->Leu	GCTTCATTTTTTAAGCTTTT	C	ATTACCCGCAGGAGTCCCAC	1
atp6	Castanea mollissima	460	154	CCU->UCU	Pro->Ser	TAGTACTCCTTGAGCTAATC	C	CTCATTGTTTTCGCGCATTA	0.999
atp6	Castanea mollissima	463	155	CAU->UAU	His->Tyr	TACTCCTTGAGCTAATCCCT	C	ATTGTTTTCGCGCATTAAGC	1
atp6	Castanea mollissima	548	183	UCC->UUC	Ser->Phe	AGTAAAGATTTTAAGTGGGT	C	CGCTTGGACTATGCTATGTA	1
atp6	Castanea mollissima	635	212	CCG->CUG	Pro->Leu	AGTTCTTGCATTAACCGGCC	C	GGAATTAGGTGTAGCTATAT	0.999
atp6	Castanea mollissima	664	222	CAU->UAU	His->Tyr	GTGTAGCTATATTACAAGCT	C	ATGTTTCTACGATCTCAATC	0.995
atp6	Castanea mollissima	671	224	UCU->UUU	Ser->Phe	TATATTACAAGCTCATGTTT	C	TACGATCTCAATCTGTATTT	0.998
atp6	Castanea mollissima	680	227	UCA->UUA	Ser->Leu	AGCTCATGTTTCTACGATCT	C	AATCTGTATTTACTTGAATG	1
atp6	Castanea mollissima	707	236	ACA->AUA	Thr->Ile	TATTTACTTGAATGACGCTA	C	AAATCTCCATCAAAGTGGGT	0.999
atp6	Castanopsis carlesii	37	13	CCA->UCA	Pro->Ser	TGTATTTCTCATTCACAAAT	C	CATCTTTGTTTATGCTGCTA	1
atp6	Castanopsis carlesii	116	39	UCA->UUA	Ser->Leu	TAAAAACGGAGGAGGAAACT	C	AGTACCAAATGCTTGGCAAT	0.999
atp6	Castanopsis carlesii	167	56	CCG->CUG	Pro->Leu	ACTTATTTATGATTTCGTGC	C	GAACCTGGTAAACGAACAAA	1
atp6	Castanopsis carlesii	236	79	UCG->UUG	Ser->Leu	AAAGTTTTTCCCTTGCATCT	C	GGTCACTTTTACTTTTTCGT	0.998
atp6	Castanopsis carlesii	254	85	UCG->UUG	Ser->Leu	CTCGGTCACTTTTACTTTTT	C	GTTATTTCGTAATCCCCAGG	0.998
atp6	Castanopsis carlesii	262	88	CGU->UGU	Arg->Cys	CTTTTACTTTTTCGTTATTT	C	GTAATCCCCAGGGTATGATA	0.999
atp6	Castanopsis carlesii	269	90	CCC->CUU	Pro->Leu	TTTTTCGTTATTTCGTAATC	C	CCAGGGTATGATACCTTATA	0.997
atp6	Castanopsis carlesii	270	90			TTTTCGTTATTTCGTAATCC	C	CAGGGTATGATACCTTATAG	0.968
atp6	Castanopsis carlesii	401	134	UCA->UUA	Ser->Leu	GCTTCATTTTTTAAGCTTTT	C	ATTACCCGCAGGAGTCCCAC	1
atp6	Castanopsis carlesii	460	154	CCU->UCU	Pro->Ser	TAGTACTCCTTGAGCTAATC	C	CTCATTGTTTTCGCGCATTA	0.999
atp6	Castanopsis carlesii	463	155	CAU->UAU	His->Tyr	TACTCCTTGAGCTAATCCCT	C	ATTGTTTTCGCGCATTAAGC	1
atp6	Castanopsis carlesii	548	183	UCC->UUC	Ser->Phe	AGTAAAGATTTTAAGTGGGT	C	CGCTTGGACTATGCTATGTA	1
atp6	Castanopsis carlesii	635	212	CCG->CUG	Pro->Leu	AGTTCTTGCATTAACCGGCC	C	GGAATTAGGTGTAGCTATAT	0.999
atp6	Castanopsis carlesii	664	222	CAU->UAU	His->Tyr	GTGTAGCTATATTACAAGCT	C	ATGTTTCTACGATCTCAATC	0.995
atp6	Castanopsis carlesii	671	224	UCU->UUU	Ser->Phe	TATATTACAAGCTCATGTTT	C	TACGATCTCAATCTGTATTT	0.998
atp6	Castanopsis carlesii	680	227	UCA->UUA	Ser->Leu	AGCTCATGTTTCTACGATCT	C	AATCTGTATTTACTTGAATG	1
atp6	Castanopsis carlesii	707	236	ACA->AUA	Thr->Ile	TATTTACTTGAATGACGCTA	C	AAATCTCCATCAAAGTGGGT	0.999
atp6	Fagus sylvatica	37	13	CCC->UCC	Pro->Ser	TGTCTTTCTCATTCACAAAT	C	CCTCTTTGTTTATGCTGCTA	0.989
atp6	Fagus sylvatica	116	39	UCA->UUA	Ser->Leu	TAAAAACGGAGGAGGAAACT	C	AGTACCAAATGCTTGGCAAT	0.999
atp6	Fagus sylvatica	167	56	CCG->CUG	Pro->Leu	GCTTATTTATGATTTCGTGC	C	GAACCTGGTAAACGAACAAA	1
atp6	Fagus sylvatica	229	77	CGC->UGC	Arg->Cys	TGAAACAAAAGTTTTTCCCT	C	GCATCTCGGTCACTTTTACT	0.998
atp6	Fagus sylvatica	236	79	UCG->UUG	Ser->Leu	AAAGTTTTTCCCTCGCATCT	C	GGTCACTTTTACTTTTTCGT	0.99
atp6	Fagus sylvatica	254	85	UCG->UUG	Ser->Leu	CTCGGTCACTTTTACTTTTT	C	GTTATTTCGTAATCCCCAGG	0.998
atp6	Fagus sylvatica	262	88	CGU->UGU	Arg->Cys	CTTTTACTTTTTCGTTATTT	C	GTAATCCCCAGGGTATGATA	0.999
atp6	Fagus sylvatica	269	90	CCC->CUU	Pro->Leu	TTTTTCGTTATTTCGTAATC	C	CCAGGGTATGATACCTTATA	0.997
atp6	Fagus sylvatica	270	90			TTTTCGTTATTTCGTAATCC	C	CAGGGTATGATACCTTATAG	0.968
atp6	Fagus sylvatica	401	134	UCA->UUA	Ser->Leu	GCTTCATTTTTTAAGCTTCT	C	ATTACCCGCAGGAGTCCCAC	0.999
atp6	Fagus sylvatica	460	154	CCU->UCU	Pro->Ser	TAGTACTCCTTGAGCTAATC	C	CTCATTGTTTTCGCGCATTA	0.999
atp6	Fagus sylvatica	463	155	CAU->UAU	His->Tyr	TACTCCTTGAGCTAATCCCT	C	ATTGTTTTCGCGCATTAAGC	1
atp6	Fagus sylvatica	527	176	UCA->UUA	Ser->Leu	TATGATGGCCGGTCATAGTT	C	AGTAAAGATTTTAAGTGGGT	1
atp6	Fagus sylvatica	548	183	UCC->UUC	Ser->Phe	AGTAAAGATTTTAAGTGGGT	C	CGCTTGGACTATGCTATGTA	1
atp6	Fagus sylvatica	664	222	CAU->UAU	His->Tyr	GTGTAGCTATATTACAAGCT	C	ATGTTTCTACGATCTCAATC	0.995
atp6	Fagus sylvatica	671	224	UCU->UUU	Ser->Phe	TATATTACAAGCTCATGTTT	C	TACGATCTCAATCTGTATTT	0.998
atp6	Fagus sylvatica	680	227	UCA->UUA	Ser->Leu	AGCTCATGTTTCTACGATCT	C	AATCTGTATTTACTTGAATG	1
atp6	Fagus sylvatica	707	236	ACA->AUA	Thr->Ile	TATTTACTTGAATGATGCTA	C	AAATCTCCATCAAAGTGGGT	1
atp6	Fagus sylvatica	718	240	CAA->UAA	Gln->End	ATGATGCTACAAATCTCCAT	C	AAAGTGGGTATTTATTTATA	0.932
atp6	Lithocarpus litseifolius	22	8	CCC->UCC	Pro->Ser	TGTATTTCTCATTCACAAAT	C	CCTCTTTGTTTATGCTGCTA	1
atp6	Lithocarpus litseifolius	101	34	UCA->UUA	Ser->Leu	TAAAAACGGAGGAGGAAACT	C	AGTACCAAATGCTTGGCAAT	0.999
atp6	Lithocarpus litseifolius	152	51	CCG->CUG	Pro->Leu	GCTTATTTATGATTTCGTGC	C	GAACCTGGTAAACGAACAAA	1
atp6	Lithocarpus litseifolius	214	72	CGC->UGC	Arg->Cys	TGAAACAAAAGTTTTTCCCT	C	GCATCTCGGTCACTTTTACT	0.998
atp6	Lithocarpus litseifolius	221	74	UCG->UUG	Ser->Leu	AAAGTTTTTCCCTCGCATCT	C	GGTCACTTTTACTTTTTCGT	0.99
atp6	Lithocarpus litseifolius	239	80	UCG->UUG	Ser->Leu	CTCGGTCACTTTTACTTTTT	C	GTTATTTCGTAATCCCCAGG	0.998
atp6	Lithocarpus litseifolius	247	83	CGU->UGU	Arg->Cys	CTTTTACTTTTTCGTTATTT	C	GTAATCCCCAGGGTATGATA	0.999
atp6	Lithocarpus litseifolius	254	85	CCC->CUU	Pro->Leu	TTTTTCGTTATTTCGTAATC	C	CCAGGGTATGATACCTTATA	0.997
atp6	Lithocarpus litseifolius	255	85			TTTTCGTTATTTCGTAATCC	C	CAGGGTATGATACCTTATAG	0.968
atp6	Lithocarpus litseifolius	386	129	UCA->UUA	Ser->Leu	GCTTCATTTTTTAAGCTTCT	C	ATTACCCGCAGGAGTCCCAC	0.999
atp6	Lithocarpus litseifolius	445	149	CCU->UCU	Pro->Ser	TAGTACTCCTTGAGCTAATC	C	CTCATTGTTTTCGCGCATTA	0.999
atp6	Lithocarpus litseifolius	448	150	CAU->UAU	His->Tyr	TACTCCTTGAGCTAATCCCT	C	ATTGTTTTCGCGCATTAAGC	1
atp6	Lithocarpus litseifolius	533	178	UCC->UUC	Ser->Phe	AGTAAAGATTTTAAGTGGGT	C	CGCTTGGACTATGCTATGTA	1
atp6	Lithocarpus litseifolius	620	207	CCG->CUG	Pro->Leu	AGTTCTTGCATTAACCGGCC	C	GGAATTAGGTGTAGCTATAT	0.999
atp6	Lithocarpus litseifolius	649	217	CAU->UAU	His->Tyr	GTGTAGCTATATTACAAGCT	C	ATGTTTCTACGATCTCAATC	0.995
atp6	Lithocarpus litseifolius	656	219	UCU->UUU	Ser->Phe	TATATTACAAGCTCATGTTT	C	TACGATCTCAATCTGTATTT	0.998
atp6	Lithocarpus litseifolius	665	222	UCA->UUA	Ser->Leu	AGCTCATGTTTCTACGATCT	C	AATCTGTATTTACTTGAATG	1
atp6	Lithocarpus litseifolius	692	231	ACA->AUA	Thr->Ile	TATTTACTTGAATGACGCTA	C	AAATCTCCATCAAAGTGGGT	0.999
atp6	Quercus acutissima	212	71	UCU->UUU	Ser->Phe	TAATTTGCAGGAAGTGGTCT	C	TAACATCCCCAGCCCACTTG	0.97
atp6	Quercus acutissima	298	100	CCC->UCC	Pro->Ser	TGTATTTCTCATTCACAAAT	C	CCTCTTTGTTTATGCTGCTA	1
atp6	Quercus acutissima	377	126	UCA->UUA	Ser->Leu	TAAAAACGGAGGAGGAAACT	C	AGTACCAAATGCTTGGCAAT	0.999
atp6	Quercus acutissima	428	143	CCG->CUG	Pro->Leu	ACTTATTTATGATTTCGTGC	C	GAACCTGGTAAACGAACAAA	1
atp6	Quercus acutissima	497	166	UCG->UUG	Ser->Leu	AAAGTTTTTCCCTTGCATCT	C	GGTCACTTTTACTTTTTCGT	0.998
atp6	Quercus acutissima	515	172	UCG->UUG	Ser->Leu	CTCGGTCACTTTTACTTTTT	C	GTTATTTCGTAATCCCCAGG	0.998
atp6	Quercus acutissima	523	175	CGU->UGU	Arg->Cys	CTTTTACTTTTTCGTTATTT	C	GTAATCCCCAGGGTATGATA	0.999
atp6	Quercus acutissima	530	177	CCC->CUU	Pro->Leu	TTTTTCGTTATTTCGTAATC	C	CCAGGGTATGATACCTTATA	0.997
atp6	Quercus acutissima	531	177			TTTTCGTTATTTCGTAATCC	C	CAGGGTATGATACCTTATAG	0.968
atp6	Quercus acutissima	662	221	UCA->UUA	Ser->Leu	GCTTCATTTTTTAAGCTTTT	C	ATTACCCGCAGGAGTCCCAC	1
atp6	Quercus acutissima	809	270	UCC->UUC	Ser->Phe	AGTAAAGATTTTAAGTGGGT	C	CGCTTGGACTATGCTATGTA	1
atp6	Quercus acutissima	896	299	CCG->CUG	Pro->Leu	AGTTCTTGCATTAACCGGCC	C	GGAATTAGGTGTAGCTATAT	0.999
atp6	Quercus acutissima	925	309	CAU->UAU	His->Tyr	GTGTAGCTATATTACAAGCT	C	ATGTTTCTACGATCTCAATC	0.995
atp6	Quercus acutissima	932	311	UCU->UUU	Ser->Phe	TATATTACAAGCTCATGTTT	C	TACGATCTCAATCTGTATTT	0.998
atp6	Quercus acutissima	941	314	UCA->UUA	Ser->Leu	AGCTCATGTTTCTACGATCT	C	AATCTGTATTTACTTGAATG	1
atp6	Quercus acutissima	968	323	ACA->AUA	Thr->Ile	TATTTACTTGAATGACGCTA	C	AAATCTCCATCAAAGTGGGT	0.999
atp6	Quercus variabilis	212	71	UCU->UUU	Ser->Phe	TAATTTGCAGGAAGTGGTCT	C	TAACATCCCCAGCCCACTTG	0.97
atp6	Quercus variabilis	298	100	CCC->UCC	Pro->Ser	TGTATTTCTCATTCACAAAT	C	CCTCTTTGTTTATGCTGCTA	1
atp6	Quercus variabilis	377	126	UCA->UUA	Ser->Leu	TAAAAACGGAGGAGGAAACT	C	AGTACCAAATGCTTGGCAAT	0.999
atp6	Quercus variabilis	428	143	CCG->CUG	Pro->Leu	ACTTATTTATGATTTCGTGC	C	GAACCTGGTAAACGAACAAA	1
atp6	Quercus variabilis	497	166	UCG->UUG	Ser->Leu	AAAGTTTTTCCCTTGCATCT	C	GGTCACTTTTACTTTTTCGT	0.998
atp6	Quercus variabilis	515	172	UCG->UUG	Ser->Leu	CTCGGTCACTTTTACTTTTT	C	GTTATTTCGTAATCCCCAGG	0.998
atp6	Quercus variabilis	523	175	CGU->UGU	Arg->Cys	CTTTTACTTTTTCGTTATTT	C	GTAATCCCCAGGGTATGATA	0.999
atp6	Quercus variabilis	530	177	CCC->CUU	Pro->Leu	TTTTTCGTTATTTCGTAATC	C	CCAGGGTATGATACCTTATA	0.997
atp6	Quercus variabilis	531	177			TTTTCGTTATTTCGTAATCC	C	CAGGGTATGATACCTTATAG	0.968
atp6	Quercus variabilis	662	221	UCA->UUA	Ser->Leu	GCTTCATTTTTTAAGCTTTT	C	ATTACCCGCAGGAGTCCCAC	1
atp6	Quercus variabilis	809	270	UCC->UUC	Ser->Phe	AGTAAAGATTTTAAGTGGGT	C	CGCTTGGACTATGCTATGTA	1
atp6	Quercus variabilis	896	299	CCG->CUG	Pro->Leu	AGTTCTTGCATTAACCGGCC	C	GGAATTAGGTGTAGCTATAT	0.999
atp6	Quercus variabilis	925	309	CAU->UAU	His->Tyr	GTGTAGCTATATTACAAGCT	C	ATGTTTCTACGATCTCAATC	0.995
atp6	Quercus variabilis	932	311	UCU->UUU	Ser->Phe	TATATTACAAGCTCATGTTT	C	TACGATCTCAATCTGTATTT	0.998
atp6	Quercus variabilis	941	314	UCA->UUA	Ser->Leu	AGCTCATGTTTCTACGATCT	C	AATCTGTATTTACTTGAATG	1
atp6	Quercus variabilis	968	323	ACA->AUA	Thr->Ile	TATTTACTTGAATGACGCTA	C	AAATCTCCATCAAAGTGGGT	0.999
atp8	Castanea henryi	30	10	UUC->UUU	Phe->Phe	CTGGATAAATTCACTTATTT	C	ACACAATTCTTCTGGTCATG	0.937
atp8	Castanea henryi	47	16	UCA->UUA	Ser->Leu	TTTCACACAATTCTTCTGGT	C	ATGCCTTTTCTTCTTTACTT	0.999
atp8	Castanea henryi	76	26	CCC->UCC	Pro->Ser	TCTTCTTTACTTTCTATATT	C	CCATATGCAATGATGGAGAT	0.997
atp8	Castanea henryi	452	151	CCA->CUA	Pro->Leu	CATAATGCTAATCCATGTTC	C	ACACGGCCAAGGAAGCATCG	1
atp8	Castanea mollissima	30	10	UUC->UUU	Phe->Phe	CTGGATAAATTCACTTATTT	C	ACACAATTCTTCTGGTCATG	0.937
atp8	Castanea mollissima	47	16	UCA->UUA	Ser->Leu	TTTCACACAATTCTTCTGGT	C	ATGCCTTTTCTTCTTTACTT	0.999
atp8	Castanea mollissima	76	26	CCC->UCC	Pro->Ser	TCTTCTTTACTTTCTATATT	C	CCATATGCAATGATGGAGAT	0.997
atp8	Castanea mollissima	452	151	CCA->CUA	Pro->Leu	CATAATGCTAATCCATGTTC	C	ACACGGCCAAGGAAGCATCG	1
atp8	Castanopsis carlesii	30	10	UUC->UUU	Phe->Phe	CTGGATAAATTCACTTATTT	C	ACACAATTCTTCTGGTCATG	0.937
atp8	Castanopsis carlesii	47	16	UCA->UUA	Ser->Leu	TTTCACACAATTCTTCTGGT	C	ATGCCTTTTCTTCTTTACTT	0.999
atp8	Castanopsis carlesii	76	26	CCC->UCC	Pro->Ser	TCTTCTTTACTTTCTATATT	C	CCATATGCAATGATGGAGAT	0.997
atp8	Castanopsis carlesii	452	151	CCA->CUA	Pro->Leu	CATAATGCTAATCCATGTTC	C	ACACGGCCAAGGAAGCATCG	1
atp8	Fagus sylvatica	30	10	UUC->UUU	Phe->Phe	CTGGATAAATTCACTTATTT	C	ACACAATTCTTCTGGTCATG	0.937
atp8	Fagus sylvatica	47	16	UCA->UUA	Ser->Leu	TTTCACACAATTCTTCTGGT	C	ATGCCTTTTCCTCTTTACTT	0.996
atp8	Fagus sylvatica	58	20	CUC->UUC	Leu->Phe	TCTTCTGGTCATGCCTTTTC	C	TCTTTACTTTCTATATTCCC	0.998
atp8	Fagus sylvatica	76	26	CCC->UCC	Pro->Ser	TCCTCTTTACTTTCTATATT	C	CCATATGCAATGATGGAGAT	0.997
atp8	Fagus sylvatica	452	151	CCA->CUA	Pro->Leu	CATAATGCTAATCCATGTTC	C	ACACGGCCAAGGAAGCATCG	1
atp8	Lithocarpus litseifolius	30	10	UUC->UUU	Phe->Phe	CTGGATAAATTCACTTATTT	C	ACACAATTCTTCTGGTCATG	0.937
atp8	Lithocarpus litseifolius	47	16	UCA->UUA	Ser->Leu	TTTCACACAATTCTTCTGGT	C	ATGCCTTTTCTTCTTTACTT	0.999
atp8	Lithocarpus litseifolius	76	26	CCC->UCC	Pro->Ser	TCTTCTTTACTTTCTATATT	C	CCATATGCAATGATGGAGAT	0.997
atp8	Lithocarpus litseifolius	452	151	CCA->CUA	Pro->Leu	CATAATGCTAATCCATGTTC	C	ACACGGCCAAGGAAGCATCG	1
atp8	Quercus acutissima	30	10	UUC->UUU	Phe->Phe	CTGGATAAATTCACTTATTT	C	ACACAATTCTTCTGGTCATG	0.937
atp8	Quercus acutissima	47	16	UCA->UUA	Ser->Leu	TTTCACACAATTCTTCTGGT	C	ATGCCTTTTCTTCTTTACTT	0.999
atp8	Quercus acutissima	76	26	CCC->UCC	Pro->Ser	TCTTCTTTACTTTCTATATT	C	CCATATGCAATGATGGAGAT	0.997
atp8	Quercus acutissima	452	151	CCA->CUA	Pro->Leu	CATAATGCTAATCCATGTTC	C	ACACGGCCAAGGAAGCATCG	1
atp8	Quercus variabilis	30	10	UUC->UUU	Phe->Phe	CTGGATAAATTCACTTATTT	C	ACACAATTCTTCTGGTCATG	0.937
atp8	Quercus variabilis	47	16	UCA->UUA	Ser->Leu	TTTCACACAATTCTTCTGGT	C	ATGCCTTTTCTTCTTTACTT	0.999
atp8	Quercus variabilis	76	26	CCC->UCC	Pro->Ser	TCTTCTTTACTTTCTATATT	C	CCATATGCAATGATGGAGAT	0.997
atp8	Quercus variabilis	452	151	CCA->CUA	Pro->Leu	CATAATGCTAATCCATGTTC	C	ACACGGCCAAGGAAGCATCG	1
atp9	Castanea henryi	20	7	UCA->UUA	Ser->Leu	NATGTTAGAAGGTGCAAAAT	C	AATGGGTGCCGGAGCTGCTA	1
atp9	Castanea henryi	50	17	UCA->UUA	Ser->Leu	CGGAGCTGCTACAATTGCTT	C	AGCGGGAGCTGCTGTCGGTA	1
atp9	Castanea henryi	96	32	AUC->AUU	Ile->Ile	AACGTGTTCAGTTCTTTGAT	C	CATTCCGTGGCGCGAAATCC	0.983
atp9	Castanea henryi	182	61	UCG->UUG	Ser->Leu	TCTAACCGAAGCTATTGCAT	C	GTTTGCCTCAATGATGGCCT	1
atp9	Castanea henryi	191	64	UCA->UUA	Ser->Leu	AGCTATTGCATCGTTTGCCT	C	AATGATGGCCTTTTTGATTT	0.999
atp9	Castanea henryi	212	71	UCA->UUA	Ser->Leu	AATGATGGCCTTTTTGATTT	C	ATCCGTATTCTGANNNNNNN	0.999
atp9	Castanea henryi	215	72	UCC->UUC	Ser->Phe	GATGGCCTTTTTGATTTCAT	C	CGTATTCTGANNNNNNNNNN	0.994
atp9	Castanea mollissima	87	29	AUC->AUU	Ile->Ile	AACGTGTTCAGTTCTTTGAT	C	CATTCCGTGGCGCGAAATCC	0.983
atp9	Castanea mollissima	173	58	UCG->UUG	Ser->Leu	TCTAACCGAAGCTATTGCAT	C	GTTTGCCTCAATGATGGCCT	1
atp9	Castanea mollissima	182	61	UCA->UUA	Ser->Leu	AGCTATTGCATCGTTTGCCT	C	AATGATGGCCTTTTTGATTT	0.999
atp9	Castanea mollissima	203	68	UCA->UUA	Ser->Leu	AATGATGGCCTTTTTGATTT	C	ATTCGTATTCTGANNNNNNN	1
atp9	Castanopsis carlesii	20	7	UCA->UUA	Ser->Leu	NATGTTAGAAGGTGCAAAAT	C	AATGGGTGCCGGAGCTGCTA	1
atp9	Castanopsis carlesii	50	17	UCA->UUA	Ser->Leu	CGGAGCTGCTACAATTGCTT	C	AGCGGGAGCTGCTGTCGGTA	1
atp9	Castanopsis carlesii	96	32	AUC->AUU	Ile->Ile	AACGTGTTCAGTTCTTTGAT	C	CATTCCGTGGCGCGAAATCC	0.983
atp9	Castanopsis carlesii	182	61	UCG->UUG	Ser->Leu	TCTAACCGAAGCTATTGCAT	C	GTTTGCCTCAATGATGGCCT	1
atp9	Castanopsis carlesii	191	64	UCA->UUA	Ser->Leu	AGCTATTGCATCGTTTGCCT	C	AATGATGGCCTTTTTGATTT	0.999
atp9	Castanopsis carlesii	212	71	UCA->UUA	Ser->Leu	AATGATGGCCTTTTTGATTT	C	ATTCGTATTCTGANNNNNNN	1
atp9	Fagus sylvatica	20	7	UCA->UUA	Ser->Leu	NATGTTAGAAGGTGCAAAAT	C	AATGGGTGCCGGAGCTGCTA	1
atp9	Fagus sylvatica	96	32	AUC->AUU	Ile->Ile	AACGTGTTCAGTTCTTTGAT	C	CATTCCGTGGCGCGAAATCC	0.983
atp9	Fagus sylvatica	134	45	UCA->UUA	Ser->Leu	TCCATCATTGGCTAAACAAT	C	ATTTGGTTATGCCATTTTGG	1
atp9	Fagus sylvatica	182	61	UCG->UUG	Ser->Leu	TCTAACCGAAGCTATTGCAT	C	GTTTGCCTCAATGATGGCCT	1
atp9	Fagus sylvatica	191	64	UCA->UUA	Ser->Leu	AGCTATTGCATCGTTTGCCT	C	AATGATGGCCTTTTTGATTT	0.999
atp9	Fagus sylvatica	212	71	UCA->UUA	Ser->Leu	AATGATGGCCTTTTTGATTT	C	ATCCGTATTCCGATCGAAGA	0.998
atp9	Fagus sylvatica	215	72	UCC->UUC	Ser->Phe	GATGGCCTTTTTGATTTCAT	C	CGTATTCCGATCGAAGAAAG	0.991
atp9	Lithocarpus litseifolius	20	7	UCA->UUA	Ser->Leu	NATGTTAGAAGGTGCAAAAT	C	AATGGGTGCCGGAGCTGCTA	1
atp9	Lithocarpus litseifolius	50	17	UCA->UUA	Ser->Leu	CGGAGCTGCTACAATTGCTT	C	AGCGGGAGCTGCTGTCGGTA	1
atp9	Lithocarpus litseifolius	96	32	AUC->AUU	Ile->Ile	AACGTGTTCAGTTCTTTGAT	C	CATTCCGTGGCGCGAAATCC	0.983
atp9	Lithocarpus litseifolius	182	61	UCG->UUG	Ser->Leu	TCTAACCGAAGCTATTGCAT	C	GTTTGCCTCAATGATGGCCT	1
atp9	Lithocarpus litseifolius	191	64	UCA->UUA	Ser->Leu	AGCTATTGCATCGTTTGCCT	C	AATGATGGCCTTTTTGATTT	0.999
atp9	Lithocarpus litseifolius	212	71	UCA->UUA	Ser->Leu	AATGATGGCCTTTTTGATTT	C	ATCCGTATTCTGANNNNNNN	0.999
atp9	Lithocarpus litseifolius	215	72	UCC->UUC	Ser->Phe	GATGGCCTTTTTGATTTCAT	C	CGTATTCTGANNNNNNNNNN	0.994
atp9	Quercus acutissima	20	7	UCA->UUA	Ser->Leu	NATGTTAGAAGGTGCAAAAT	C	AATGGGTGCCGGAGCTGCTA	1
atp9	Quercus acutissima	50	17	UCA->UUA	Ser->Leu	CGGAGCTGCTACAATTGCTT	C	AGCGGGAGCTGCTGTCGGTA	1
atp9	Quercus acutissima	96	32	AUC->AUU	Ile->Ile	AACGTGTTCAGTTCTTTGAT	C	CATTCCGTGGCGCGAAATCC	0.983
atp9	Quercus acutissima	182	61	UCG->UUG	Ser->Leu	TCTAACCGAAGCTATTGCAT	C	GTTTGCCTCAATGATGGCCT	1
atp9	Quercus acutissima	191	64	UCA->UUA	Ser->Leu	AGCTATTGCATCGTTTGCCT	C	AATGATGGCCTTTTTGATTT	0.999
atp9	Quercus acutissima	212	71	UCA->UUA	Ser->Leu	AATGATGGCCTTTTTGATTT	C	ATCCGTATTCTGANNNNNNN	0.999
atp9	Quercus acutissima	215	72	UCC->UUC	Ser->Phe	GATGGCCTTTTTGATTTCAT	C	CGTATTCTGANNNNNNNNNN	0.994
atp9	Quercus variabilis	20	7	UCA->UUA	Ser->Leu	NATGTTAGAAGGTGCAAAAT	C	AATGGGTGCCGGAGCTGCTA	1
atp9	Quercus variabilis	50	17	UCA->UUA	Ser->Leu	CGGAGCTGCTACAATTGCTT	C	AGCGGGAGCTGCTGTCGGTA	1
atp9	Quercus variabilis	96	32	AUC->AUU	Ile->Ile	AACGTGTTCAGTTCTTTGAT	C	CATTCCGTGGCGCGAAATCC	0.983
atp9	Quercus variabilis	182	61	UCG->UUG	Ser->Leu	TCTAACCGAAGCTATTGCAT	C	GTTTGCCTCAATGATGGCCT	1
atp9	Quercus variabilis	191	64	UCA->UUA	Ser->Leu	AGCTATTGCATCGTTTGCCT	C	AATGATGGCCTTTTTGATTT	0.999
atp9	Quercus variabilis	212	71	UCA->UUA	Ser->Leu	AATGATGGCCTTTTTGATTT	C	ATCCGTATTCTGANNNNNNN	0.999
atp9	Quercus variabilis	215	72	UCC->UUC	Ser->Phe	GATGGCCTTTTTGATTTCAT	C	CGTATTCTGANNNNNNNNNN	0.994
ccmB	Castanea henryi	28	10	CAU->UAU	His->Tyr	GACTCTTTCTTGAACTATAT	C	ATAAACAGATCTTCCCCTTC	0.979
ccmB	Castanea henryi	43	15	CCC->UCC	Pro->Ser	TATATCATAAACAGATCTTC	C	CCTTCACACCAATCACGAGT	0.983
ccmB	Castanea henryi	71	24	UCA->UUA	Ser->Leu	ACCAATCACGAGTTTTTCTT	C	ATTCCTCTCGTATATCGTCG	0.986
ccmB	Castanea henryi	80	27	UCG->UUG	Ser->Leu	GAGTTTTTCTTCATTCCTCT	C	GTATATCGTCGTAACGCCCT	0.979
ccmB	Castanea henryi	87	29	AUC->AUU	Ile->Ile	TCTTCATTCCTCTCGTATAT	C	GTCGTAACGCCCTTAATGCT	0.97
ccmB	Castanea henryi	128	43	UCA->UUA	Ser->Leu	AGGTTTTGAAAAAGACTTTT	C	ATGTCATTCCCATTTAGGTC	0.998
ccmB	Castanea henryi	137	46	UCC->UUC	Ser->Phe	AAAAGACTTTTCATGTCATT	C	CCATTTAGGTCCGATTCGGA	0.988
ccmB	Castanea henryi	148	50	CCG->UUG	Pro->Leu	CATGTCATTCCCATTTAGGT	C	CGATTCGGATCCCTCCGTTG	0.989
ccmB	Castanea henryi	149	50			ATGTCATTCCCATTTAGGTC	C	GATTCGGATCCCTCCGTTGT	0.996
ccmB	Castanea henryi	154	52	CGG->UGG	Arg->Trp	ATTCCCATTTAGGTCCGATT	C	GGATCCCTCCGTTGTTTTCT	0.975
ccmB	Castanea henryi	160	54	CCU->UCU	Pro->Ser	ATTTAGGTCCGATTCGGATC	C	CTCCGTTGTTTTCTTTTCCT	0.993
ccmB	Castanea henryi	164	55	CCG->CUG	Pro->Leu	AGGTCCGATTCGGATCCCTC	C	GTTGTTTTCTTTTCCTCCCG	0.989
ccmB	Castanea henryi	179	60	CCU->CUU	Pro->Leu	CCCTCCGTTGTTTTCTTTTC	C	TCCCGCACCTTTTCCTCGAA	0.994
ccmB	Castanea henryi	181	61	CCC->UCC	Pro->Ser	CTCCGTTGTTTTCTTTTCCT	C	CCGCACCTTTTCCTCGAAAT	0.982
ccmB	Castanea henryi	193	65	CCU->UUU	Pro->Phe	CTTTTCCTCCCGCACCTTTT	C	CTCGAAATGAGAAAGAAGAT	0.954
ccmB	Castanea henryi	194	65			TTTTCCTCCCGCACCTTTTC	C	TCGAAATGAGAAAGAAGATG	0.997
ccmB	Castanea henryi	286	96	CGG->UGG	Arg->Trp	TTCTACAATTGGTAGGTCAC	C	GGGTTATTCAAATAAGTTGT	0.999
ccmB	Castanea henryi	313	105	CGU->UGU	Arg->Cys	TTCAAATAAGTTGTGTTTTC	C	GTGGTTTTCCCATGTTACAA	0.998
ccmB	Castanea henryi	338	113	CCG->CUG	Pro->Leu	TTTTCCCATGTTACAACTTC	C	GTACCAATTCGGTCGATCCG	0.997
ccmB	Castanea henryi	367	123	CGG->UGG	Arg->Trp	TCGGTCGATCCGGAATGGAT	C	GGTTAAACATTCCATTAGGG	0.979
ccmB	Castanea henryi	379	127	CCA->UUA	Pro->Leu	GAATGGATCGGTTAAACATT	C	CATTAGGGAGCCTGGTCTTG	0.919
ccmB	Castanea henryi	380	127			AATGGATCGGTTAAACATTC	C	ATTAGGGAGCCTGGTCTTGA	0.999
ccmB	Castanea henryi	424	142	CGU->UGU	Arg->Cys	TTTTGTGTGGTATTCATTCT	C	GTTCGGCTCTTGGAATCACA	0.998
ccmB	Castanea henryi	428	143	UCG->UUG	Ser->Leu	GTGTGGTATTCATTCTCGTT	C	GGCTCTTGGAATCACATCCG	0.992
ccmB	Castanea henryi	475	159	CCA->UUA	Pro->Leu	GTTGGAACAGCTCGCAAAAT	C	CAACCACTTCACCTACTTCA	0.997
ccmB	Castanea henryi	476	159			TTGGAACAGCTCGCAAAATC	C	AACCACTTCACCTACTTCAT	0.996
ccmB	Castanea henryi	485	162	UCA->UUA	Ser->Leu	CTCGCAAAATCCAACCACTT	C	ACCTACTTCATTGCCCCCAA	0.985
ccmB	Castanea henryi	494	165	UCA->UUA	Ser->Leu	TCCAACCACTTCACCTACTT	C	ATTGCCCCCAACCGTTTCTT	0.992
ccmB	Castanea henryi	503	168	CCA->CUA	Pro->Leu	TTCACCTACTTCATTGCCCC	C	AACCGTTTCTTGTACCTCTA	0.975
ccmB	Castanea henryi	512	171	UCU->UUU	Ser->Phe	TTCATTGCCCCCAACCGTTT	C	TTGTACCTCTATTGAAACAG	0.985
ccmB	Castanea henryi	548	183	CCU->CUU	Pro->Leu	AACAGAATGGTTTCATGTTC	C	TTTATTGATTGGTTATTCCT	0.999
ccmB	Castanea henryi	566	189	UCC->UUC	Ser->Phe	TCCTTTATTGATTGGTTATT	C	CTCTCTGTTTGTATCTCTTT	0.968
ccmB	Castanea henryi	569	190	UCU->UUU	Ser->Phe	TTTATTGATTGGTTATTCCT	C	TCTGTTTGTATCTCTTTTTC	0.993
ccmB	Castanea henryi	596	199	UCG->UUG	Ser->Leu	TGTATCTCTTTTTCCAATTT	C	GGTCTCGATTAGTTTACAAG	0.998
ccmB	Castanea mollissima	28	10	CAU->UAU	His->Tyr	GACTCTTTCTTGAACTATAT	C	ATAAACAGATCTTCCCCTTC	0.979
ccmB	Castanea mollissima	43	15	CCC->UCC	Pro->Ser	TATATCATAAACAGATCTTC	C	CCTTCACACCAATCACGAGT	0.983
ccmB	Castanea mollissima	71	24	UCA->UUA	Ser->Leu	ACCAATCACGAGTTTTTCTT	C	ATTCCTCTCGTATATCGTCG	0.986
ccmB	Castanea mollissima	80	27	UCG->UUG	Ser->Leu	GAGTTTTTCTTCATTCCTCT	C	GTATATCGTCGTAACGCCCT	0.979
ccmB	Castanea mollissima	87	29	AUC->AUU	Ile->Ile	TCTTCATTCCTCTCGTATAT	C	GTCGTAACGCCCTTAATGCT	0.97
ccmB	Castanea mollissima	128	43	UCA->UUA	Ser->Leu	AGGTTTTGAAAAAGACTTTT	C	ATGTCATTCCCATTTAGGTC	0.998
ccmB	Castanea mollissima	137	46	UCC->UUC	Ser->Phe	AAAAGACTTTTCATGTCATT	C	CCATTTAGGTCCGATTCGGA	0.988
ccmB	Castanea mollissima	148	50	CCG->UUG	Pro->Leu	CATGTCATTCCCATTTAGGT	C	CGATTCGGATCCCTCCGTTG	0.989
ccmB	Castanea mollissima	149	50			ATGTCATTCCCATTTAGGTC	C	GATTCGGATCCCTCCGTTGT	0.996
ccmB	Castanea mollissima	154	52	CGG->UGG	Arg->Trp	ATTCCCATTTAGGTCCGATT	C	GGATCCCTCCGTTGTTTTCT	0.975
ccmB	Castanea mollissima	160	54	CCU->UCU	Pro->Ser	ATTTAGGTCCGATTCGGATC	C	CTCCGTTGTTTTCTTTTCCT	0.993
ccmB	Castanea mollissima	164	55	CCG->CUG	Pro->Leu	AGGTCCGATTCGGATCCCTC	C	GTTGTTTTCTTTTCCTCCCG	0.989
ccmB	Castanea mollissima	179	60	CCU->CUU	Pro->Leu	CCCTCCGTTGTTTTCTTTTC	C	TCCCGCACCTTTTCCTCGAA	0.994
ccmB	Castanea mollissima	181	61	CCC->UCC	Pro->Ser	CTCCGTTGTTTTCTTTTCCT	C	CCGCACCTTTTCCTCGAAAT	0.982
ccmB	Castanea mollissima	193	65	CCU->UUU	Pro->Phe	CTTTTCCTCCCGCACCTTTT	C	CTCGAAATGAGAAAGAAGAT	0.954
ccmB	Castanea mollissima	194	65			TTTTCCTCCCGCACCTTTTC	C	TCGAAATGAGAAAGAAGATG	0.997
ccmB	Castanea mollissima	286	96	CGG->UGG	Arg->Trp	TTCTACAATTGGTAGGTCAC	C	GGGTTATTCAAATAAGTTGT	0.999
ccmB	Castanea mollissima	313	105	CGU->UGU	Arg->Cys	TTCAAATAAGTTGTGTTTTC	C	GTGGTTTTCCCATGTTACAA	0.998
ccmB	Castanea mollissima	338	113	CCG->CUG	Pro->Leu	TTTTCCCATGTTACAACTTC	C	GTACCAATTCGGTCGATCCG	0.997
ccmB	Castanea mollissima	367	123	CGG->UGG	Arg->Trp	TCGGTCGATCCGGAATGGAT	C	GGTTAAACATTCCATTAGGG	0.979
ccmB	Castanea mollissima	379	127	CCA->UUA	Pro->Leu	GAATGGATCGGTTAAACATT	C	CATTAGGGAGCCTGGTCTTG	0.919
ccmB	Castanea mollissima	380	127			AATGGATCGGTTAAACATTC	C	ATTAGGGAGCCTGGTCTTGA	0.999
ccmB	Castanea mollissima	424	142	CGU->UGU	Arg->Cys	TTTTGTGTGGTATTCATTCT	C	GTTCGGCTCTTGGAATCACA	0.998
ccmB	Castanea mollissima	428	143	UCG->UUG	Ser->Leu	GTGTGGTATTCATTCTCGTT	C	GGCTCTTGGAATCACATCCG	0.992
ccmB	Castanea mollissima	475	159	CCA->UUA	Pro->Leu	GTTGGAACAGCTCGCAAAAT	C	CAACCACTTCACCTACTTCA	0.997
ccmB	Castanea mollissima	476	159			TTGGAACAGCTCGCAAAATC	C	AACCACTTCACCTACTTCAT	0.996
ccmB	Castanea mollissima	485	162	UCA->UUA	Ser->Leu	CTCGCAAAATCCAACCACTT	C	ACCTACTTCATTGCCCCCAA	0.985
ccmB	Castanea mollissima	494	165	UCA->UUA	Ser->Leu	TCCAACCACTTCACCTACTT	C	ATTGCCCCCAACCGTTTCTT	0.992
ccmB	Castanea mollissima	503	168	CCA->CUA	Pro->Leu	TTCACCTACTTCATTGCCCC	C	AACCGTTTCTTGTACCTCTA	0.975
ccmB	Castanea mollissima	512	171	UCU->UUU	Ser->Phe	TTCATTGCCCCCAACCGTTT	C	TTGTACCTCTATTGAAACAG	0.985
ccmB	Castanea mollissima	548	183	CCU->CUU	Pro->Leu	AACAGAATGGTTTCATGTTC	C	TTTATTGATTGGTTATTCCT	0.999
ccmB	Castanea mollissima	566	189	UCC->UUC	Ser->Phe	TCCTTTATTGATTGGTTATT	C	CTCTCTGTTTGTATCTCTTT	0.968
ccmB	Castanea mollissima	569	190	UCU->UUU	Ser->Phe	TTTATTGATTGGTTATTCCT	C	TCTGTTTGTATCTCTTTTTC	0.993
ccmB	Castanea mollissima	596	199	UCG->UUG	Ser->Leu	TGTATCTCTTTTTCCAATTT	C	GGTCTCGATTAGTTTACAAG	0.998
ccmB	Castanopsis carlesii	28	10	CAU->UAU	His->Tyr	GACTCTTTCTTGAACTATAT	C	ATAAACAGATCTTCCCCTTC	0.979
ccmB	Castanopsis carlesii	43	15	CCC->UCC	Pro->Ser	TATATCATAAACAGATCTTC	C	CCTTCACACCAATCACGAGT	0.983
ccmB	Castanopsis carlesii	71	24	UCA->UUA	Ser->Leu	ACCAATCACGAGTTTTTCTT	C	ATTCCTCTCGTATATCGTCG	0.986
ccmB	Castanopsis carlesii	80	27	UCG->UUG	Ser->Leu	GAGTTTTTCTTCATTCCTCT	C	GTATATCGTCGTAACGCCCT	0.979
ccmB	Castanopsis carlesii	87	29	AUC->AUU	Ile->Ile	TCTTCATTCCTCTCGTATAT	C	GTCGTAACGCCCTTAATGCT	0.97
ccmB	Castanopsis carlesii	128	43	UCA->UUA	Ser->Leu	AGGTTTTGAAAAAGACTTTT	C	ATGTCATTCCCATTTAGGTC	0.998
ccmB	Castanopsis carlesii	137	46	UCC->UUC	Ser->Phe	AAAAGACTTTTCATGTCATT	C	CCATTTAGGTCCGATTCGGA	0.988
ccmB	Castanopsis carlesii	148	50	CCG->UUG	Pro->Leu	CATGTCATTCCCATTTAGGT	C	CGATTCGGATCCCTCCGTTG	0.989
ccmB	Castanopsis carlesii	149	50			ATGTCATTCCCATTTAGGTC	C	GATTCGGATCCCTCCGTTGT	0.996
ccmB	Castanopsis carlesii	154	52	CGG->UGG	Arg->Trp	ATTCCCATTTAGGTCCGATT	C	GGATCCCTCCGTTGTTTTCT	0.975
ccmB	Castanopsis carlesii	160	54	CCU->UCU	Pro->Ser	ATTTAGGTCCGATTCGGATC	C	CTCCGTTGTTTTCTTTTCCT	0.993
ccmB	Castanopsis carlesii	164	55	CCG->CUG	Pro->Leu	AGGTCCGATTCGGATCCCTC	C	GTTGTTTTCTTTTCCTCCCG	0.989
ccmB	Castanopsis carlesii	179	60	CCU->CUU	Pro->Leu	CCCTCCGTTGTTTTCTTTTC	C	TCCCGCACCTTTTCCTCGAA	0.994
ccmB	Castanopsis carlesii	181	61	CCC->UCC	Pro->Ser	CTCCGTTGTTTTCTTTTCCT	C	CCGCACCTTTTCCTCGAAAT	0.982
ccmB	Castanopsis carlesii	193	65	CCU->UUU	Pro->Phe	CTTTTCCTCCCGCACCTTTT	C	CTCGAAATGAGAAAGAAGAT	0.954
ccmB	Castanopsis carlesii	194	65			TTTTCCTCCCGCACCTTTTC	C	TCGAAATGAGAAAGAAGATG	0.997
ccmB	Castanopsis carlesii	286	96	CGG->UGG	Arg->Trp	TTCTACAATTGGTAGGTCAC	C	GGGTTATTCAAATAAGTTGT	0.999
ccmB	Castanopsis carlesii	313	105	CGU->UGU	Arg->Cys	TTCAAATAAGTTGTGTTTTC	C	GTGGTTTTCCCATGTTACAA	0.998
ccmB	Castanopsis carlesii	338	113	CCG->CUG	Pro->Leu	TTTTCCCATGTTACAACTTC	C	GTACCAATTCGGTCGATCCG	0.997
ccmB	Castanopsis carlesii	367	123	CGG->UGG	Arg->Trp	TCGGTCGATCCGGAATGGAT	C	GGTTAAACATTCCATTAGGG	0.979
ccmB	Castanopsis carlesii	379	127	CCA->UUA	Pro->Leu	GAATGGATCGGTTAAACATT	C	CATTAGGGAGCCTGGTCTTG	0.919
ccmB	Castanopsis carlesii	380	127			AATGGATCGGTTAAACATTC	C	ATTAGGGAGCCTGGTCTTGA	0.999
ccmB	Castanopsis carlesii	424	142	CGU->UGU	Arg->Cys	TTTTGTGTGGTATTCATTCT	C	GTTCGGCTCTTGGAATCACA	0.998
ccmB	Castanopsis carlesii	428	143	UCG->UUG	Ser->Leu	GTGTGGTATTCATTCTCGTT	C	GGCTCTTGGAATCACATCCG	0.992
ccmB	Castanopsis carlesii	475	159	CCA->UUA	Pro->Leu	GTTGGAACAGCTCGCAAAAT	C	CAACCACTTCACCTACTTCA	0.997
ccmB	Castanopsis carlesii	476	159			TTGGAACAGCTCGCAAAATC	C	AACCACTTCACCTACTTCAT	0.996
ccmB	Castanopsis carlesii	485	162	UCA->UUA	Ser->Leu	CTCGCAAAATCCAACCACTT	C	ACCTACTTCATTGCCCCCAA	0.985
ccmB	Castanopsis carlesii	494	165	UCA->UUA	Ser->Leu	TCCAACCACTTCACCTACTT	C	ATTGCCCCCAACCGTTTCTT	0.992
ccmB	Castanopsis carlesii	503	168	CCA->CUA	Pro->Leu	TTCACCTACTTCATTGCCCC	C	AACCGTTTCTTGTACCTCTA	0.975
ccmB	Castanopsis carlesii	512	171	UCU->UUU	Ser->Phe	TTCATTGCCCCCAACCGTTT	C	TTGTACCTCTATTGAAACAG	0.985
ccmB	Castanopsis carlesii	548	183	CCU->CUU	Pro->Leu	AACAGAATGGTTTCATGTTC	C	TTTATTGATTGGTTATTCCT	0.999
ccmB	Castanopsis carlesii	566	189	UCC->UUC	Ser->Phe	TCCTTTATTGATTGGTTATT	C	CTCTCTGTTTGTATCTCTTT	0.968
ccmB	Castanopsis carlesii	569	190	UCU->UUU	Ser->Phe	TTTATTGATTGGTTATTCCT	C	TCTGTTTGTATCTCTTTTTC	0.993
ccmB	Castanopsis carlesii	596	199	UCG->UUG	Ser->Leu	TGTATCTCTTTTTCCAATTT	C	GGTCTCGATTAGTTTACAAG	0.998
ccmB	Fagus sylvatica	28	10	CAU->UAU	His->Tyr	GACTCTTTCTTGAACTATAT	C	ATAAACAGATCTTCCCCTCC	0.988
ccmB	Fagus sylvatica	43	15	CCC->UCC	Pro->Ser	TATATCATAAACAGATCTTC	C	CCTCCACACCAATCACGAGT	0.995
ccmB	Fagus sylvatica	71	24	UCA->UUA	Ser->Leu	ACCAATCACGAGTTTTTCTT	C	ATTCCTCTCGTATATCGTCG	0.986
ccmB	Fagus sylvatica	80	27	UCG->UUG	Ser->Leu	GAGTTTTTCTTCATTCCTCT	C	GTATATCGTCGTAACGCCCT	0.979
ccmB	Fagus sylvatica	87	29	AUC->AUU	Ile->Ile	TCTTCATTCCTCTCGTATAT	C	GTCGTAACGCCCTTAATGCT	0.97
ccmB	Fagus sylvatica	128	43	UCA->UUA	Ser->Leu	AGGTTTTGAAAAAGACTTTT	C	ATGTCATTCCCATTTAGGTC	0.998
ccmB	Fagus sylvatica	137	46	UCC->UUC	Ser->Phe	AAAAGACTTTTCATGTCATT	C	CCATTTAGGTCCGATTCGGA	0.988
ccmB	Fagus sylvatica	148	50	CCG->UUG	Pro->Leu	CATGTCATTCCCATTTAGGT	C	CGATTCGGATCCCTCCGTTG	0.989
ccmB	Fagus sylvatica	149	50			ATGTCATTCCCATTTAGGTC	C	GATTCGGATCCCTCCGTTGT	0.996
ccmB	Fagus sylvatica	154	52	CGG->UGG	Arg->Trp	ATTCCCATTTAGGTCCGATT	C	GGATCCCTCCGTTGTTTTCT	0.975
ccmB	Fagus sylvatica	160	54	CCU->UCU	Pro->Ser	ATTTAGGTCCGATTCGGATC	C	CTCCGTTGTTTTCTTTTCCT	0.993
ccmB	Fagus sylvatica	164	55	CCG->CUG	Pro->Leu	AGGTCCGATTCGGATCCCTC	C	GTTGTTTTCTTTTCCTCCCG	0.989
ccmB	Fagus sylvatica	179	60	CCU->CUU	Pro->Leu	CCCTCCGTTGTTTTCTTTTC	C	TCCCGCACCTTTTCCTCGAA	0.994
ccmB	Fagus sylvatica	181	61	CCC->UCC	Pro->Ser	CTCCGTTGTTTTCTTTTCCT	C	CCGCACCTTTTCCTCGAAAT	0.982
ccmB	Fagus sylvatica	193	65	CCU->UUU	Pro->Phe	CTTTTCCTCCCGCACCTTTT	C	CTCGAAATGAGAAAGAAGAT	0.954
ccmB	Fagus sylvatica	194	65			TTTTCCTCCCGCACCTTTTC	C	TCGAAATGAGAAAGAAGATG	0.997
ccmB	Fagus sylvatica	286	96	CGG->UGG	Arg->Trp	TTCTACAATTGGTAGGTCAC	C	GGGTTATTCAAATAAGTTGT	0.999
ccmB	Fagus sylvatica	313	105	CGU->UGU	Arg->Cys	TTCAAATAAGTTGTGTTTTC	C	GTGGTTTTCCCATGTTACAA	0.998
ccmB	Fagus sylvatica	338	113	CCG->CUG	Pro->Leu	TTTTCCCATGTTACAACTTC	C	GTACCAATTCGGTCGATCCG	0.997
ccmB	Fagus sylvatica	367	123	CGG->UGG	Arg->Trp	TCGGTCGATCCGGAATGGAT	C	GGTTAAACATTCCATTAGGG	0.979
ccmB	Fagus sylvatica	379	127	CCA->UUA	Pro->Leu	GAATGGATCGGTTAAACATT	C	CATTAGGGAGCCTGGTCTTG	0.919
ccmB	Fagus sylvatica	380	127			AATGGATCGGTTAAACATTC	C	ATTAGGGAGCCTGGTCTTGA	0.999
ccmB	Fagus sylvatica	424	142	CGU->UGU	Arg->Cys	TTCTGTGTGGTATTCATTCT	C	GTTCGGCTCTTGGAATCACA	0.994
ccmB	Fagus sylvatica	428	143	UCG->UUG	Ser->Leu	GTGTGGTATTCATTCTCGTT	C	GGCTCTTGGAATCACATCCG	0.992
ccmB	Fagus sylvatica	475	159	CCA->UUA	Pro->Leu	GTTGGAACAGCTCGCAAAAT	C	CAACCACTTCACCTACCTCA	0.995
ccmB	Fagus sylvatica	476	159			TTGGAACAGCTCGCAAAATC	C	AACCACTTCACCTACCTCAT	0.996
ccmB	Fagus sylvatica	485	162	UCA->UUA	Ser->Leu	CTCGCAAAATCCAACCACTT	C	ACCTACCTCATTGCCCCCAA	0.929
ccmB	Fagus sylvatica	494	165	UCA->UUA	Ser->Leu	TCCAACCACTTCACCTACCT	C	ATTGCCCCCAACCGTTTCTC	0.994
ccmB	Fagus sylvatica	503	168	CCA->CUA	Pro->Leu	TTCACCTACCTCATTGCCCC	C	AACCGTTTCTCGTACCTCTA	0.984
ccmB	Fagus sylvatica	512	171	UCU->UUU	Ser->Phe	CTCATTGCCCCCAACCGTTT	C	TCGTACCTCTATTGAAACAG	0.99
ccmB	Fagus sylvatica	514	172	CGU->UGU	Arg->Cys	CATTGCCCCCAACCGTTTCT	C	GTACCTCTATTGAAACAGAA	0.981
ccmB	Fagus sylvatica	548	183	CCU->CUU	Pro->Leu	AACAGAATGGTTTCATGTTC	C	TTCATTGATTGGTTATTCCT	1
ccmB	Fagus sylvatica	551	184	UCA->UUA	Ser->Leu	AGAATGGTTTCATGTTCCTT	C	ATTGATTGGTTATTCCTCTC	0.996
ccmB	Fagus sylvatica	566	189	UCC->UUC	Ser->Phe	TCCTTCATTGATTGGTTATT	C	CTCTCCGTTCGTATCTCTTT	0.954
ccmB	Fagus sylvatica	569	190	UCU->UUU	Ser->Phe	TTCATTGATTGGTTATTCCT	C	TCCGTTCGTATCTCTTTTTC	0.985
ccmB	Fagus sylvatica	572	191	CCG->CUG	Pro->Leu	ATTGATTGGTTATTCCTCTC	C	GTTCGTATCTCTTTTTCCAA	0.998
ccmB	Fagus sylvatica	596	199	UCG->UUG	Ser->Leu	CGTATCTCTTTTTCCAATTT	C	GGTCTCGATTAGTTTACAAG	0.999
ccmB	Lithocarpus litseifolius	28	10	CAU->UAU	His->Tyr	GACTCTTTCTTGAACTATAT	C	ATAAACAGATCTTCCCCTTC	0.979
ccmB	Lithocarpus litseifolius	43	15	CCC->UCC	Pro->Ser	TATATCATAAACAGATCTTC	C	CCTTCACACCAATCACGAGT	0.983
ccmB	Lithocarpus litseifolius	71	24	UCA->UUA	Ser->Leu	ACCAATCACGAGTTTTTCTT	C	ATTCCTCTCGTATATCGTCG	0.986
ccmB	Lithocarpus litseifolius	80	27	UCG->UUG	Ser->Leu	GAGTTTTTCTTCATTCCTCT	C	GTATATCGTCGTAACGCCCT	0.979
ccmB	Lithocarpus litseifolius	87	29	AUC->AUU	Ile->Ile	TCTTCATTCCTCTCGTATAT	C	GTCGTAACGCCCTTAATGCT	0.97
ccmB	Lithocarpus litseifolius	128	43	UCA->UUA	Ser->Leu	AGGTTTTGAAAAAGACTTTT	C	ATGTCATTCCCATTTAGGTC	0.998
ccmB	Lithocarpus litseifolius	137	46	UCC->UUC	Ser->Phe	AAAAGACTTTTCATGTCATT	C	CCATTTAGGTCCGATTCGGA	0.988
ccmB	Lithocarpus litseifolius	148	50	CCG->UUG	Pro->Leu	CATGTCATTCCCATTTAGGT	C	CGATTCGGATCCCTCCGTTG	0.989
ccmB	Lithocarpus litseifolius	149	50			ATGTCATTCCCATTTAGGTC	C	GATTCGGATCCCTCCGTTGT	0.996
ccmB	Lithocarpus litseifolius	154	52	CGG->UGG	Arg->Trp	ATTCCCATTTAGGTCCGATT	C	GGATCCCTCCGTTGTTTTCT	0.975
ccmB	Lithocarpus litseifolius	160	54	CCU->UCU	Pro->Ser	ATTTAGGTCCGATTCGGATC	C	CTCCGTTGTTTTCTTTTCCT	0.993
ccmB	Lithocarpus litseifolius	164	55	CCG->CUG	Pro->Leu	AGGTCCGATTCGGATCCCTC	C	GTTGTTTTCTTTTCCTCCCG	0.989
ccmB	Lithocarpus litseifolius	179	60	CCU->CUU	Pro->Leu	CCCTCCGTTGTTTTCTTTTC	C	TCCCGCACCTTTTCCTCGAA	0.994
ccmB	Lithocarpus litseifolius	181	61	CCC->UCC	Pro->Ser	CTCCGTTGTTTTCTTTTCCT	C	CCGCACCTTTTCCTCGAAAT	0.982
ccmB	Lithocarpus litseifolius	193	65	CCU->UUU	Pro->Phe	CTTTTCCTCCCGCACCTTTT	C	CTCGAAATGAGAAAGAAGAT	0.954
ccmB	Lithocarpus litseifolius	194	65			TTTTCCTCCCGCACCTTTTC	C	TCGAAATGAGAAAGAAGATG	0.997
ccmB	Lithocarpus litseifolius	286	96	CGG->UGG	Arg->Trp	TTCTACAATTGGTAGGTCAC	C	GGGTTATTCAAATAAGTTGT	0.999
ccmB	Lithocarpus litseifolius	313	105	CGU->UGU	Arg->Cys	TTCAAATAAGTTGTGTTTTC	C	GTGGTTTTCCCATGTTACAA	0.998
ccmB	Lithocarpus litseifolius	338	113	CCG->CUG	Pro->Leu	TTTTCCCATGTTACAACTTC	C	GTACCAATTCGGTCGATCCG	0.997
ccmB	Lithocarpus litseifolius	367	123	CGG->UGG	Arg->Trp	TCGGTCGATCCGGAATGGAT	C	GGTTAAACATTCCATTAGGG	0.979
ccmB	Lithocarpus litseifolius	379	127	CCA->UUA	Pro->Leu	GAATGGATCGGTTAAACATT	C	CATTAGGGAGCCTGGTCTTG	0.919
ccmB	Lithocarpus litseifolius	380	127			AATGGATCGGTTAAACATTC	C	ATTAGGGAGCCTGGTCTTGA	0.999
ccmB	Lithocarpus litseifolius	424	142	CGU->UGU	Arg->Cys	TTTTGTGTGGTATTCATTCT	C	GTTCGGCTCTTGGAATCACA	0.998
ccmB	Lithocarpus litseifolius	428	143	UCG->UUG	Ser->Leu	GTGTGGTATTCATTCTCGTT	C	GGCTCTTGGAATCACATCCG	0.992
ccmB	Lithocarpus litseifolius	475	159	CCA->UUA	Pro->Leu	GTTGGAACAGCTCGCAAAAT	C	CAACCACTTCACCTACTTCA	0.997
ccmB	Lithocarpus litseifolius	476	159			TTGGAACAGCTCGCAAAATC	C	AACCACTTCACCTACTTCAT	0.996
ccmB	Lithocarpus litseifolius	485	162	UCA->UUA	Ser->Leu	CTCGCAAAATCCAACCACTT	C	ACCTACTTCATTGCCCCCAA	0.985
ccmB	Lithocarpus litseifolius	494	165	UCA->UUA	Ser->Leu	TCCAACCACTTCACCTACTT	C	ATTGCCCCCAACCGTTTCTT	0.992
ccmB	Lithocarpus litseifolius	503	168	CCA->CUA	Pro->Leu	TTCACCTACTTCATTGCCCC	C	AACCGTTTCTTGTACCTCTA	0.975
ccmB	Lithocarpus litseifolius	512	171	UCU->UUU	Ser->Phe	TTCATTGCCCCCAACCGTTT	C	TTGTACCTCTATTGAAACAG	0.985
ccmB	Lithocarpus litseifolius	548	183	CCU->CUU	Pro->Leu	AACAGAATGGTTTCATGTTC	C	TTCATTGATTGGTTATTCCT	1
ccmB	Lithocarpus litseifolius	551	184	UCA->UUA	Ser->Leu	AGAATGGTTTCATGTTCCTT	C	ATTGATTGGTTATTCCTCTC	0.996
ccmB	Lithocarpus litseifolius	566	189	UCC->UUC	Ser->Phe	TCCTTCATTGATTGGTTATT	C	CTCTCTGTTTGTATCTCTTT	0.958
ccmB	Lithocarpus litseifolius	569	190	UCU->UUU	Ser->Phe	TTCATTGATTGGTTATTCCT	C	TCTGTTTGTATCTCTTTTTC	0.991
ccmB	Lithocarpus litseifolius	596	199	UCG->UUG	Ser->Leu	TGTATCTCTTTTTCCAATTT	C	GGTCTCGATTAGTTTACAAG	0.998
ccmB	Quercus acutissima	28	10	CAU->UAU	His->Tyr	GACTCTTTCTTGAACTATAT	C	ATAAACAGATCTTCCCCTTC	0.979
ccmB	Quercus acutissima	43	15	CCC->UCC	Pro->Ser	TATATCATAAACAGATCTTC	C	CCTTCACACCAATCACGAGT	0.983
ccmB	Quercus acutissima	71	24	UCA->UUA	Ser->Leu	ACCAATCACGAGTTTTTCTT	C	ATTCCTCTCGTATATCGTCG	0.986
ccmB	Quercus acutissima	80	27	UCG->UUG	Ser->Leu	GAGTTTTTCTTCATTCCTCT	C	GTATATCGTCGTAACGCCCT	0.979
ccmB	Quercus acutissima	87	29	AUC->AUU	Ile->Ile	TCTTCATTCCTCTCGTATAT	C	GTCGTAACGCCCTTAATGCT	0.97
ccmB	Quercus acutissima	128	43	UCA->UUA	Ser->Leu	AGGTTTTGAAAAAGACTTTT	C	ATGTCATTCCCATTTAGGTC	0.998
ccmB	Quercus acutissima	137	46	UCC->UUC	Ser->Phe	AAAAGACTTTTCATGTCATT	C	CCATTTAGGTCCGATTCGGA	0.988
ccmB	Quercus acutissima	148	50	CCG->UUG	Pro->Leu	CATGTCATTCCCATTTAGGT	C	CGATTCGGATCCCTCCGTTG	0.989
ccmB	Quercus acutissima	149	50			ATGTCATTCCCATTTAGGTC	C	GATTCGGATCCCTCCGTTGT	0.996
ccmB	Quercus acutissima	154	52	CGG->UGG	Arg->Trp	ATTCCCATTTAGGTCCGATT	C	GGATCCCTCCGTTGTTTTCT	0.975
ccmB	Quercus acutissima	160	54	CCU->UCU	Pro->Ser	ATTTAGGTCCGATTCGGATC	C	CTCCGTTGTTTTCTTTTCCT	0.993
ccmB	Quercus acutissima	164	55	CCG->CUG	Pro->Leu	AGGTCCGATTCGGATCCCTC	C	GTTGTTTTCTTTTCCTCCCG	0.989
ccmB	Quercus acutissima	179	60	CCU->CUU	Pro->Leu	CCCTCCGTTGTTTTCTTTTC	C	TCCCGCACCCTTTCCTCGAA	0.968
ccmB	Quercus acutissima	181	61	CCC->UCC	Pro->Ser	CTCCGTTGTTTTCTTTTCCT	C	CCGCACCCTTTCCTCGAAAT	0.915
ccmB	Quercus acutissima	194	65	CCU->CUU	Pro->Leu	TTTTCCTCCCGCACCCTTTC	C	TCGAAATGAGAAAGAAGATG	0.991
ccmB	Quercus acutissima	286	96	CGG->UGG	Arg->Trp	TTCTACAATTGGTAGGTCAC	C	GGGTTATTCAAATAAGTTGT	0.999
ccmB	Quercus acutissima	313	105	CGU->UGU	Arg->Cys	TTCAAATAAGTTGTGTTTTC	C	GTGGTTTTCCCATGTTACAA	0.998
ccmB	Quercus acutissima	338	113	CCG->CUG	Pro->Leu	TTTTCCCATGTTACAACTTC	C	GTACCAATTCGGTCGATCCG	0.997
ccmB	Quercus acutissima	367	123	CGG->UGG	Arg->Trp	TCGGTCGATCCGGAATGGAT	C	GGTTAAACATTCCATTAGGG	0.979
ccmB	Quercus acutissima	379	127	CCA->UUA	Pro->Leu	GAATGGATCGGTTAAACATT	C	CATTAGGGAGCCTGGTCTTG	0.919
ccmB	Quercus acutissima	380	127			AATGGATCGGTTAAACATTC	C	ATTAGGGAGCCTGGTCTTGA	0.999
ccmB	Quercus acutissima	424	142	CGU->UGU	Arg->Cys	TTTTGTGTGGTATTCATTCT	C	GTTCGGCTCTTGGAATCACA	0.998
ccmB	Quercus acutissima	428	143	UCG->UUG	Ser->Leu	GTGTGGTATTCATTCTCGTT	C	GGCTCTTGGAATCACATCCG	0.992
ccmB	Quercus acutissima	475	159	CCA->UUA	Pro->Leu	GTTGGAACAGCTCGCAAAAT	C	CAACCACTTCACCTACTTCA	0.997
ccmB	Quercus acutissima	476	159			TTGGAACAGCTCGCAAAATC	C	AACCACTTCACCTACTTCAT	0.996
ccmB	Quercus acutissima	485	162	UCA->UUA	Ser->Leu	CTCGCAAAATCCAACCACTT	C	ACCTACTTCATTGCCCCCAA	0.985
ccmB	Quercus acutissima	494	165	UCA->UUA	Ser->Leu	TCCAACCACTTCACCTACTT	C	ATTGCCCCCAACCGTTTCTT	0.992
ccmB	Quercus acutissima	503	168	CCA->CUA	Pro->Leu	TTCACCTACTTCATTGCCCC	C	AACCGTTTCTTGTACCTCTA	0.975
ccmB	Quercus acutissima	512	171	UCU->UUU	Ser->Phe	TTCATTGCCCCCAACCGTTT	C	TTGTACCTCTATTGAAACAG	0.985
ccmB	Quercus acutissima	548	183	CCU->CUU	Pro->Leu	AACAGAATGGTTTCATGTTC	C	TTCATTGATTGGTTATTCCT	1
ccmB	Quercus acutissima	551	184	UCA->UUA	Ser->Leu	AGAATGGTTTCATGTTCCTT	C	ATTGATTGGTTATTCCTCTC	0.996
ccmB	Quercus acutissima	566	189	UCC->UUC	Ser->Phe	TCCTTCATTGATTGGTTATT	C	CTCTCTGTTTGTATCTCTTT	0.958
ccmB	Quercus acutissima	569	190	UCU->UUU	Ser->Phe	TTCATTGATTGGTTATTCCT	C	TCTGTTTGTATCTCTTTTTC	0.991
ccmB	Quercus acutissima	596	199	UCG->UUG	Ser->Leu	TGTATCTCTTTTTCCAATTT	C	GGTCTCGATTAGTTTACAAG	0.998
ccmB	Quercus variabilis	28	10	CAU->UAU	His->Tyr	GACTCTTTCTTGAACTATAT	C	ATAAACAGATCTTCCCCTTC	0.979
ccmB	Quercus variabilis	43	15	CCC->UCC	Pro->Ser	TATATCATAAACAGATCTTC	C	CCTTCACACCAATCACGAGT	0.983
ccmB	Quercus variabilis	71	24	UCA->UUA	Ser->Leu	ACCAATCACGAGTTTTTCTT	C	ATTCCTCTCGTATATCGTCG	0.986
ccmB	Quercus variabilis	80	27	UCG->UUG	Ser->Leu	GAGTTTTTCTTCATTCCTCT	C	GTATATCGTCGTAACGCCCT	0.979
ccmB	Quercus variabilis	87	29	AUC->AUU	Ile->Ile	TCTTCATTCCTCTCGTATAT	C	GTCGTAACGCCCTTAATGCT	0.97
ccmB	Quercus variabilis	128	43	UCA->UUA	Ser->Leu	AGGTTTTGAAAAAGACTTTT	C	ATGTCATTCCCATTTAGGTC	0.998
ccmB	Quercus variabilis	137	46	UCC->UUC	Ser->Phe	AAAAGACTTTTCATGTCATT	C	CCATTTAGGTCCGATTCGGA	0.988
ccmB	Quercus variabilis	148	50	CCG->UUG	Pro->Leu	CATGTCATTCCCATTTAGGT	C	CGATTCGGATCCCTCCGTTG	0.989
ccmB	Quercus variabilis	149	50			ATGTCATTCCCATTTAGGTC	C	GATTCGGATCCCTCCGTTGT	0.996
ccmB	Quercus variabilis	154	52	CGG->UGG	Arg->Trp	ATTCCCATTTAGGTCCGATT	C	GGATCCCTCCGTTGTTTTCT	0.975
ccmB	Quercus variabilis	160	54	CCU->UCU	Pro->Ser	ATTTAGGTCCGATTCGGATC	C	CTCCGTTGTTTTCTTTTCCT	0.993
ccmB	Quercus variabilis	164	55	CCG->CUG	Pro->Leu	AGGTCCGATTCGGATCCCTC	C	GTTGTTTTCTTTTCCTCCCG	0.989
ccmB	Quercus variabilis	179	60	CCU->CUU	Pro->Leu	CCCTCCGTTGTTTTCTTTTC	C	TCCCGCACCCTTTCCTCGAA	0.968
ccmB	Quercus variabilis	181	61	CCC->UCC	Pro->Ser	CTCCGTTGTTTTCTTTTCCT	C	CCGCACCCTTTCCTCGAAAT	0.915
ccmB	Quercus variabilis	194	65	CCU->CUU	Pro->Leu	TTTTCCTCCCGCACCCTTTC	C	TCGAAATGAGAAAGAAGATG	0.991
ccmB	Quercus variabilis	286	96	CGG->UGG	Arg->Trp	TTCTACAATTGGTAGGTCAC	C	GGGTTATTCAAATAAGTTGT	0.999
ccmB	Quercus variabilis	313	105	CGU->UGU	Arg->Cys	TTCAAATAAGTTGTGTTTTC	C	GTGGTTTTCCCATGTTACAA	0.998
ccmB	Quercus variabilis	338	113	CCG->CUG	Pro->Leu	TTTTCCCATGTTACAACTTC	C	GTACCAATTCGGTCGATCCG	0.997
ccmB	Quercus variabilis	367	123	CGG->UGG	Arg->Trp	TCGGTCGATCCGGAATGGAT	C	GGTTAAACATTCCATTAGGG	0.979
ccmB	Quercus variabilis	379	127	CCA->UUA	Pro->Leu	GAATGGATCGGTTAAACATT	C	CATTAGGGAGCCTGGTCTTG	0.919
ccmB	Quercus variabilis	380	127			AATGGATCGGTTAAACATTC	C	ATTAGGGAGCCTGGTCTTGA	0.999
ccmB	Quercus variabilis	424	142	CGU->UGU	Arg->Cys	TTTTGTGTGGTATTCATTCT	C	GTTCGGCTCTTGGAATCACA	0.998
ccmB	Quercus variabilis	428	143	UCG->UUG	Ser->Leu	GTGTGGTATTCATTCTCGTT	C	GGCTCTTGGAATCACATCCG	0.992
ccmB	Quercus variabilis	475	159	CCA->UUA	Pro->Leu	GTTGGAACAGCTCGCAAAAT	C	CAACCACTTCACCTACTTCA	0.997
ccmB	Quercus variabilis	476	159			TTGGAACAGCTCGCAAAATC	C	AACCACTTCACCTACTTCAT	0.996
ccmB	Quercus variabilis	485	162	UCA->UUA	Ser->Leu	CTCGCAAAATCCAACCACTT	C	ACCTACTTCATTGCCCCCAA	0.985
ccmB	Quercus variabilis	494	165	UCA->UUA	Ser->Leu	TCCAACCACTTCACCTACTT	C	ATTGCCCCCAACCGTTTCTT	0.992
ccmB	Quercus variabilis	503	168	CCA->CUA	Pro->Leu	TTCACCTACTTCATTGCCCC	C	AACCGTTTCTTGTACCTCTA	0.975
ccmB	Quercus variabilis	512	171	UCU->UUU	Ser->Phe	TTCATTGCCCCCAACCGTTT	C	TTGTACCTCTATTGAAACAG	0.985
ccmB	Quercus variabilis	548	183	CCU->CUU	Pro->Leu	AACAGAATGGTTTCATGTTC	C	TTCATTGATTGGTTATTCCT	1
ccmB	Quercus variabilis	551	184	UCA->UUA	Ser->Leu	AGAATGGTTTCATGTTCCTT	C	ATTGATTGGTTATTCCTCTC	0.996
ccmB	Quercus variabilis	566	189	UCC->UUC	Ser->Phe	TCCTTCATTGATTGGTTATT	C	CTCTCTGTTTGTATCTCTTT	0.958
ccmB	Quercus variabilis	569	190	UCU->UUU	Ser->Phe	TTCATTGATTGGTTATTCCT	C	TCTGTTTGTATCTCTTTTTC	0.991
ccmB	Quercus variabilis	596	199	UCG->UUG	Ser->Leu	TGTATCTCTTTTTCCAATTT	C	GGTCTCGATTAGTTTACAAG	0.998
ccmC	Castanea henryi	76	26	CGG->UGG	Arg->Trp	CGCAAATTCTTATTGGATCT	C	GGTTGTTCTTAACAGCGATG	0.999
ccmC	Castanea henryi	103	35	CAU->UAU	His->Tyr	TCTTAACAGCGATGGCTATT	C	ATTTAAGTCTTCGGGTAGCA	0.999
ccmC	Castanea henryi	115	39	CGG->UGG	Arg->Trp	TGGCTATTCATTTAAGTCTT	C	GGGTAGCACCACTAGATCTT	0.991
ccmC	Castanea henryi	133	45	CUU->UUU	Leu->Phe	TTCGGGTAGCACCACTAGAT	C	TTCAACAAGGTGGAAATTCT	0.987
ccmC	Castanea henryi	179	60	GCG->GUG	Ala->Val	TCTGTATGTACATGTTCCTG	C	GGCTCGGATGAGTATTCTTG	1
ccmC	Castanea henryi	184	62	CGG->UGG	Arg->Trp	ATGTACATGTTCCTGCGGCT	C	GGATGAGTATTCTTGTTTAT	0.994
ccmC	Castanea henryi	281	94	ACA->AUA	Thr->Ile	TCGCTCTTCCGGAACCGGTA	C	AGAAATGGGTGCTTTTTTTA	0.986
ccmC	Castanea henryi	331	111	CGG->UGG	Arg->Trp	CCTTAGTTACTGGGGGGTTT	C	GGGGAAGACCTATGTGGGGC	0.999
ccmC	Castanea henryi	395	132	UCG->UUG	Ser->Leu	TTTAACCTCCGTATTCATCT	C	GTTTCTTATTTACCTGGGTG	0.989
ccmC	Castanea henryi	400	134	CUU->UUU	Leu->Phe	CCTCCGTATTCATCTCGTTT	C	TTATTTACCTGGGTGCACTG	0.991
ccmC	Castanea henryi	418	140	CUG->UUG	Leu->Leu	TTCTTATTTACCTGGGTGCA	C	TGCGTTTTCAAAAGCTTCCT	0.956
ccmC	Castanea henryi	421	141	CGU->UGU	Arg->Cys	TTATTTACCTGGGTGCACTG	C	GTTTTCAAAAGCTTCCTGTC	0.999
ccmC	Castanea henryi	436	146	CCU->UCU	Pro->Ser	CACTGCGTTTTCAAAAGCTT	C	CTGTCGAACCGGCTTCTATT	0.999
ccmC	Castanea henryi	446	149	CCG->CUG	Pro->Leu	TCAAAAGCTTCCTGTCGAAC	C	GGCTTCTATTTCAATCCGTG	0.996
ccmC	Castanea henryi	458	153	UCA->UUA	Ser->Leu	TGTCGAACCGGCTTCTATTT	C	AATCCGTGCTGGACCGATCG	0.979
ccmC	Castanea henryi	463	155	CGU->UGU	Arg->Cys	AACCGGCTTCTATTTCAATC	C	GTGCTGGACCGATCGATATA	0.999
ccmC	Castanea henryi	467	156	GCU->GUU	Ala->Val	GGCTTCTATTTCAATCCGTG	C	TGGACCGATCGATATACCAA	0.997
ccmC	Castanea henryi	473	158	CCG->CUG	Pro->Leu	TATTTCAATCCGTGCTGGAC	C	GATCGATATACCAATAATAA	0.998
ccmC	Castanea henryi	497	166	UCU->UUU	Ser->Phe	CGATATACCAATAATAAAGT	C	TTCAGTAAACTGGTGGAATA	0.998
ccmC	Castanea henryi	521	174	UCG->UUG	Ser->Leu	AGTAAACTGGTGGAATACAT	C	GCATCAACCTGGGAGCATTA	0.995
ccmC	Castanea henryi	548	183	UCU->UUU	Ser->Phe	ACCTGGGAGCATTAGCCGAT	C	TGGTACATCAATACATGTTC	0.994
ccmC	Castanea henryi	568	190	CCU->UCU	Pro->Ser	CTGGTACATCAATACATGTT	C	CTATGCTCATTCCAATCTTG	0.999
ccmC	Castanea henryi	608	203	CCC->CUC	Pro->Leu	GTCTAACTTTGCTAACTTCC	C	CTTCTCAACCCGTATCTTCT	0.998
ccmC	Castanea henryi	614	205	UCA->UUA	Ser->Leu	CTTTGCTAACTTCCCCTTCT	C	AACCCGTATCTTCTTTGTTC	0.997
ccmC	Castanea henryi	619	207	CGU->UGU	Arg->Cys	CTAACTTCCCCTTCTCAACC	C	GTATCTTCTTTGTTCTGGAA	0.962
ccmC	Castanea henryi	656	219	CCA->CUA	Pro->Leu	GGAAACACGTCTTCTTATTC	C	ATCTTTTCTCGAATCTCCCT	0.99
ccmC	Castanea henryi	673	225	CCC->UCC	Pro->Ser	TTCCATCTTTTCTCGAATCT	C	CCTTAACGGAAGAAATAGAA	0.997
ccmC	Castanea mollissima	76	26	CGG->UGG	Arg->Trp	CGCAAATTCTTATTGGATCT	C	GGTTGTTCTTAACAGCGATG	0.999
ccmC	Castanea mollissima	103	35	CAU->UAU	His->Tyr	TCTTAACAGCGATGGCTATT	C	ATTTAAGTCTTCGGGTAGCA	0.999
ccmC	Castanea mollissima	115	39	CGG->UGG	Arg->Trp	TGGCTATTCATTTAAGTCTT	C	GGGTAGCACCACTAGATCTT	0.991
ccmC	Castanea mollissima	133	45	CUU->UUU	Leu->Phe	TTCGGGTAGCACCACTAGAT	C	TTCAACAAGGTGGAAATTCT	0.987
ccmC	Castanea mollissima	179	60	GCG->GUG	Ala->Val	TCTGTATGTACATGTTCCTG	C	GGCTCGGATGAGTATTCTTG	1
ccmC	Castanea mollissima	184	62	CGG->UGG	Arg->Trp	ATGTACATGTTCCTGCGGCT	C	GGATGAGTATTCTTGTTTAT	0.994
ccmC	Castanea mollissima	281	94	ACA->AUA	Thr->Ile	TCGCTCTTCCGGAACCGGTA	C	AGAAATGGGTGCTTTTTTTA	0.986
ccmC	Castanea mollissima	331	111	CGG->UGG	Arg->Trp	CCTTAGTTACTGGGGGGTTT	C	GGGGAAGACCTATGTGGGGC	0.999
ccmC	Castanea mollissima	395	132	UCG->UUG	Ser->Leu	TTTAACCTCCGTATTCATCT	C	GTTTCTTATTTACCTGGGTG	0.989
ccmC	Castanea mollissima	400	134	CUU->UUU	Leu->Phe	CCTCCGTATTCATCTCGTTT	C	TTATTTACCTGGGTGCACTG	0.991
ccmC	Castanea mollissima	418	140	CUG->UUG	Leu->Leu	TTCTTATTTACCTGGGTGCA	C	TGCGTTTTCAAAAGCTTCCT	0.956
ccmC	Castanea mollissima	421	141	CGU->UGU	Arg->Cys	TTATTTACCTGGGTGCACTG	C	GTTTTCAAAAGCTTCCTGTC	0.999
ccmC	Castanea mollissima	436	146	CCU->UCU	Pro->Ser	CACTGCGTTTTCAAAAGCTT	C	CTGTCGAACCGGCTTCTATT	0.999
ccmC	Castanea mollissima	446	149	CCG->CUG	Pro->Leu	TCAAAAGCTTCCTGTCGAAC	C	GGCTTCTATTTCAATCCGTG	0.996
ccmC	Castanea mollissima	458	153	UCA->UUA	Ser->Leu	TGTCGAACCGGCTTCTATTT	C	AATCCGTGCTGGACCGATCG	0.979
ccmC	Castanea mollissima	463	155	CGU->UGU	Arg->Cys	AACCGGCTTCTATTTCAATC	C	GTGCTGGACCGATCGATATA	0.999
ccmC	Castanea mollissima	467	156	GCU->GUU	Ala->Val	GGCTTCTATTTCAATCCGTG	C	TGGACCGATCGATATACCAA	0.997
ccmC	Castanea mollissima	473	158	CCG->CUG	Pro->Leu	TATTTCAATCCGTGCTGGAC	C	GATCGATATACCAATAATAA	0.998
ccmC	Castanea mollissima	497	166	UCU->UUU	Ser->Phe	CGATATACCAATAATAAAGT	C	TTCAGTAAACTGGTGGAATA	0.998
ccmC	Castanea mollissima	521	174	UCG->UUG	Ser->Leu	AGTAAACTGGTGGAATACAT	C	GCATCAACCTGGGAGCATTA	0.995
ccmC	Castanea mollissima	548	183	UCU->UUU	Ser->Phe	ACCTGGGAGCATTAGCCGAT	C	TGGTACATCAATACATGTTC	0.994
ccmC	Castanea mollissima	568	190	CCU->UCU	Pro->Ser	CTGGTACATCAATACATGTT	C	CTATGCTCATTCCAATCTTG	0.999
ccmC	Castanea mollissima	608	203	CCC->CUC	Pro->Leu	GTCTAACTTTGCTAACTTCC	C	CTTCTCAACCCGTATCTTCT	0.998
ccmC	Castanea mollissima	614	205	UCA->UUA	Ser->Leu	CTTTGCTAACTTCCCCTTCT	C	AACCCGTATCTTCTTTGTTC	0.997
ccmC	Castanea mollissima	619	207	CGU->UGU	Arg->Cys	CTAACTTCCCCTTCTCAACC	C	GTATCTTCTTTGTTCTGGAA	0.962
ccmC	Castanea mollissima	656	219	CCA->CUA	Pro->Leu	GGAAACACGTCTTCTTATTC	C	ATCTTTTCTCGAATCTCCCT	0.99
ccmC	Castanea mollissima	673	225	CCC->UCC	Pro->Ser	TTCCATCTTTTCTCGAATCT	C	CCTTAACGGAAGAAATAGAA	0.997
ccmC	Castanopsis carlesii	76	26	CGG->UGG	Arg->Trp	CGCAAATTCTTATTGGATCT	C	GGTTGTTCTTAACAGCGATG	0.999
ccmC	Castanopsis carlesii	103	35	CAU->UAU	His->Tyr	TCTTAACAGCGATGGCTATT	C	ATTTAAGTCTTCGGGTAGCA	0.999
ccmC	Castanopsis carlesii	115	39	CGG->UGG	Arg->Trp	TGGCTATTCATTTAAGTCTT	C	GGGTAGCACCACTAGATCTT	0.991
ccmC	Castanopsis carlesii	133	45	CUU->UUU	Leu->Phe	TTCGGGTAGCACCACTAGAT	C	TTCAACAAGGTGGAAATTCT	0.987
ccmC	Castanopsis carlesii	179	60	GCG->GUG	Ala->Val	TCTGTATGTACATGTTCCTG	C	GGCTCGGATGAGTATTCTTG	1
ccmC	Castanopsis carlesii	184	62	CGG->UGG	Arg->Trp	ATGTACATGTTCCTGCGGCT	C	GGATGAGTATTCTTGTTTAT	0.994
ccmC	Castanopsis carlesii	281	94	ACA->AUA	Thr->Ile	TCGCTCTTCCGGAACCGGTA	C	AGAAATGGGTGCTTTTTTTA	0.986
ccmC	Castanopsis carlesii	331	111	CGG->UGG	Arg->Trp	CCTTAGTTACTGGGGGGTTT	C	GGGGAAGACCTATGTGGGGC	0.999
ccmC	Castanopsis carlesii	395	132	UCG->UUG	Ser->Leu	TTTAACCTCCGTATTCATCT	C	GTTTCTTATTTACCTGGGTG	0.989
ccmC	Castanopsis carlesii	400	134	CUU->UUU	Leu->Phe	CCTCCGTATTCATCTCGTTT	C	TTATTTACCTGGGTGCACTG	0.991
ccmC	Fagus sylvatica	76	26	CGG->UGG	Arg->Trp	CGCAAATTATTATTGGATCT	C	GGTTGTTCTTAACAGCGATG	0.998
ccmC	Fagus sylvatica	103	35	CAU->UAU	His->Tyr	TCTTAACAGCGATGGCTATT	C	ATTTAAGTCTTCGGGTAGCA	0.999
ccmC	Fagus sylvatica	115	39	CGG->UGG	Arg->Trp	TGGCTATTCATTTAAGTCTT	C	GGGTAGCACCACTAGATCTT	0.991
ccmC	Fagus sylvatica	133	45	CUU->UUU	Leu->Phe	TTCGGGTAGCACCACTAGAT	C	TTCAACAAGGTGGAAATTCT	0.987
ccmC	Fagus sylvatica	161	54	CCG->CUG	Pro->Leu	AGGTGGAAATTCTCGTATTC	C	GTATGTACATGTTCCTGCGG	1
ccmC	Fagus sylvatica	179	60	GCG->GUG	Ala->Val	TCCGTATGTACATGTTCCTG	C	GGCTCGGATGAGTATTCTTG	0.999
ccmC	Fagus sylvatica	184	62	CGG->UGG	Arg->Trp	ATGTACATGTTCCTGCGGCT	C	GGATGAGTATTCTTGTTTAT	0.994
ccmC	Fagus sylvatica	281	94	ACA->AUA	Thr->Ile	TCGCTCTTCCGGAACCGGTA	C	AGAAATGGGTGCTTTTTTTA	0.986
ccmC	Fagus sylvatica	331	111	CGG->UGG	Arg->Trp	CCTTAGTTACTGGGGGGTTT	C	GGGGAAGACCTATGTGGGGC	0.999
ccmC	Fagus sylvatica	395	132	UCG->UUG	Ser->Leu	TTTAACCTCTGTATTCATCT	C	GTTTCTTATTTACCTGGGTG	0.996
ccmC	Fagus sylvatica	400	134	CUU->UUU	Leu->Phe	CCTCTGTATTCATCTCGTTT	C	TTATTTACCTGGGTGCACTG	0.999
ccmC	Fagus sylvatica	418	140	CUG->UUG	Leu->Leu	TTCTTATTTACCTGGGTGCA	C	TGCGTTTTCAAAAGCTTCCT	0.956
ccmC	Fagus sylvatica	421	141	CGU->UGU	Arg->Cys	TTATTTACCTGGGTGCACTG	C	GTTTTCAAAAGCTTCCTGTC	0.999
ccmC	Fagus sylvatica	436	146	CCU->UCU	Pro->Ser	CACTGCGTTTTCAAAAGCTT	C	CTGTCGAACCGGCTTCTATT	0.999
ccmC	Fagus sylvatica	446	149	CCG->CUG	Pro->Leu	TCAAAAGCTTCCTGTCGAAC	C	GGCTTCTATTTCAATCCGTG	0.996
ccmC	Fagus sylvatica	458	153	UCA->UUA	Ser->Leu	TGTCGAACCGGCTTCTATTT	C	AATCCGTGCTGGACCGATCG	0.979
ccmC	Fagus sylvatica	463	155	CGU->UGU	Arg->Cys	AACCGGCTTCTATTTCAATC	C	GTGCTGGACCGATCGATATA	0.999
ccmC	Fagus sylvatica	467	156	GCU->GUU	Ala->Val	GGCTTCTATTTCAATCCGTG	C	TGGACCGATCGATATACCAA	0.997
ccmC	Fagus sylvatica	473	158	CCG->CUG	Pro->Leu	TATTTCAATCCGTGCTGGAC	C	GATCGATATACCAATAATCA	0.995
ccmC	Fagus sylvatica	497	166	UCU->UUU	Ser->Phe	CGATATACCAATAATCAAGT	C	TTCAGTCAACTGGTGGAATA	0.999
ccmC	Fagus sylvatica	521	174	UCG->UUG	Ser->Leu	AGTCAACTGGTGGAATACAT	C	GCATCAACCTGGGAGCATTA	0.999
ccmC	Fagus sylvatica	548	183	UCU->UUU	Ser->Phe	ACCTGGGAGCATTAGCCGAT	C	TGGTACATCAATACATGTTC	0.994
ccmC	Fagus sylvatica	568	190	CCU->UCU	Pro->Ser	CTGGTACATCAATACATGTT	C	CTATGCTCATTCCAATCTTG	0.999
ccmC	Fagus sylvatica	608	203	CCC->CUC	Pro->Leu	GTCTAACTTTGCTAACTTCC	C	CTTCTCAACCCGTATCTTCT	0.998
ccmC	Fagus sylvatica	614	205	UCA->UUA	Ser->Leu	CTTTGCTAACTTCCCCTTCT	C	AACCCGTATCTTCTTTGTTC	0.997
ccmC	Fagus sylvatica	619	207	CGU->UGU	Arg->Cys	CTAACTTCCCCTTCTCAACC	C	GTATCTTCTTTGTTCTGGAA	0.962
ccmC	Fagus sylvatica	650	217	CCU->CUU	Pro->Leu	TGTTCTGGAAACACGTCTTC	C	TATTCCATCTTTTCTCGAAT	0.997
ccmC	Fagus sylvatica	656	219	CCA->CUA	Pro->Leu	GGAAACACGTCTTCCTATTC	C	ATCTTTTCTCGAATCTCCCT	0.994
ccmC	Fagus sylvatica	673	225	CCC->UCC	Pro->Ser	TTCCATCTTTTCTCGAATCT	C	CCTTAACGGAAGAAATAGAA	0.997
ccmC	Lithocarpus litseifolius	76	26	CGG->UGG	Arg->Trp	CGCAAATTCTTATTGGATCT	C	GGTTGTTCTTAACAGCGATG	0.999
ccmC	Lithocarpus litseifolius	103	35	CAU->UAU	His->Tyr	TCTTAACAGCGATGGCTATT	C	ATTTAAGTCTTCGGGTAGCA	0.999
ccmC	Lithocarpus litseifolius	115	39	CGG->UGG	Arg->Trp	TGGCTATTCATTTAAGTCTT	C	GGGTAGCACCACTAGATCTT	0.991
ccmC	Lithocarpus litseifolius	133	45	CUU->UUU	Leu->Phe	TTCGGGTAGCACCACTAGAT	C	TTCAACAAGGTGGAAATTCT	0.987
ccmC	Lithocarpus litseifolius	179	60	GCG->GUG	Ala->Val	TCTGTATGTACATGTTCCTG	C	GGCTCGGATGAGTATTCTTG	1
ccmC	Lithocarpus litseifolius	184	62	CGG->UGG	Arg->Trp	ATGTACATGTTCCTGCGGCT	C	GGATGAGTATTCTTGTTTAT	0.994
ccmC	Lithocarpus litseifolius	281	94	ACA->AUA	Thr->Ile	TCGCTCTTCCGGAACCGGTA	C	AGAAATGGGTGCTTTTTTTA	0.986
ccmC	Lithocarpus litseifolius	331	111	CGG->UGG	Arg->Trp	CCTTAGTTACTGGGGGGTTT	C	GGGGAAGACCTATGTGGGGC	0.999
ccmC	Lithocarpus litseifolius	395	132	UCG->UUG	Ser->Leu	TTTAACCTCCGTATTCATCT	C	GTTTCTTATTTACCTGGGTG	0.989
ccmC	Lithocarpus litseifolius	400	134	CUU->UUU	Leu->Phe	CCTCCGTATTCATCTCGTTT	C	TTATTTACCTGGGTGCACTG	0.991
ccmC	Lithocarpus litseifolius	418	140	CUG->UUG	Leu->Leu	TTCTTATTTACCTGGGTGCA	C	TGCGTTTTCAAAAGCTTCCT	0.956
ccmC	Lithocarpus litseifolius	421	141	CGU->UGU	Arg->Cys	TTATTTACCTGGGTGCACTG	C	GTTTTCAAAAGCTTCCTGTC	0.999
ccmC	Lithocarpus litseifolius	436	146	CCU->UCU	Pro->Ser	CACTGCGTTTTCAAAAGCTT	C	CTGTCGAACCGGCTTCTATT	0.999
ccmC	Lithocarpus litseifolius	446	149	CCG->CUG	Pro->Leu	TCAAAAGCTTCCTGTCGAAC	C	GGCTTCTATTTCAATCCGTG	0.996
ccmC	Lithocarpus litseifolius	458	153	UCA->UUA	Ser->Leu	TGTCGAACCGGCTTCTATTT	C	AATCCGTGCTGGACCGATCG	0.979
ccmC	Lithocarpus litseifolius	463	155	CGU->UGU	Arg->Cys	AACCGGCTTCTATTTCAATC	C	GTGCTGGACCGATCGATATA	0.999
ccmC	Lithocarpus litseifolius	467	156	GCU->GUU	Ala->Val	GGCTTCTATTTCAATCCGTG	C	TGGACCGATCGATATACCAA	0.997
ccmC	Lithocarpus litseifolius	473	158	CCG->CUG	Pro->Leu	TATTTCAATCCGTGCTGGAC	C	GATCGATATACCAATAATAA	0.998
ccmC	Lithocarpus litseifolius	497	166	UCU->UUU	Ser->Phe	CGATATACCAATAATAAAGT	C	TTCAGTCAACTGGTGGAATA	0.999
ccmC	Lithocarpus litseifolius	521	174	UCG->UUG	Ser->Leu	AGTCAACTGGTGGAATACAT	C	GCATCAACCTGGGAGCATTA	0.999
ccmC	Lithocarpus litseifolius	548	183	UCU->UUU	Ser->Phe	ACCTGGGAGCATTAGCCGAT	C	TGGTACATCAATACATGTTC	0.994
ccmC	Lithocarpus litseifolius	568	190	CCU->UCU	Pro->Ser	CTGGTACATCAATACATGTT	C	CTATGCTCATTCCAATTTTG	0.999
ccmC	Lithocarpus litseifolius	608	203	CCC->CUC	Pro->Leu	GTCTAACTTTGCTAACTTCC	C	CTTCTCAACCCGTATCTTCT	0.998
ccmC	Lithocarpus litseifolius	614	205	UCA->UUA	Ser->Leu	CTTTGCTAACTTCCCCTTCT	C	AACCCGTATCTTCTTTGTTC	0.997
ccmC	Lithocarpus litseifolius	619	207	CGU->UGU	Arg->Cys	CTAACTTCCCCTTCTCAACC	C	GTATCTTCTTTGTTCTGGAA	0.962
ccmC	Lithocarpus litseifolius	656	219	CCA->CUA	Pro->Leu	GGAAACACGTCTTCTTATTC	C	ATCTTTTCTCGAATCTCCCT	0.99
ccmC	Lithocarpus litseifolius	673	225	CCC->UCC	Pro->Ser	TTCCATCTTTTCTCGAATCT	C	CCTTAACGGAGGAAATAGAA	0.997
ccmC	Quercus acutissima	76	26	CGG->UGG	Arg->Trp	CGCAAATTCTTATTGGATCT	C	GGTTGTTCTTAACAGCGATG	0.999
ccmC	Quercus acutissima	103	35	CAU->UAU	His->Tyr	TCTTAACAGCGATGGCTATT	C	ATTTAAGTCTTCGGGTAGCA	0.999
ccmC	Quercus acutissima	115	39	CGG->UGG	Arg->Trp	TGGCTATTCATTTAAGTCTT	C	GGGTAGCACCACTAGATCTT	0.991
ccmC	Quercus acutissima	133	45	CUU->UUU	Leu->Phe	TTCGGGTAGCACCACTAGAT	C	TTCAACAAGGTGGAAATTCT	0.987
ccmC	Quercus acutissima	179	60	GCG->GUG	Ala->Val	TCTGTATGTACATGTTCCTG	C	GGCTCGGATGAGTATTCTTG	1
ccmC	Quercus acutissima	184	62	CGG->UGG	Arg->Trp	ATGTACATGTTCCTGCGGCT	C	GGATGAGTATTCTTGTTTAT	0.994
ccmC	Quercus acutissima	281	94	ACA->AUA	Thr->Ile	TCGCTCTTCCGGAACCGGTA	C	AGAAATGGGTGCTTTTTTTA	0.986
ccmC	Quercus acutissima	331	111	CGG->UGG	Arg->Trp	CCTTAGTTACTGGGGGGTTT	C	GGGGAAGACCTATGTGGGGC	0.999
ccmC	Quercus acutissima	395	132	UCG->UUG	Ser->Leu	TTTAACCTCCGTATTCATCT	C	GTTTCTTATTTACCTGGGTG	0.989
ccmC	Quercus acutissima	400	134	CUU->UUU	Leu->Phe	CCTCCGTATTCATCTCGTTT	C	TTATTTACCTGGGTGCACTG	0.991
ccmC	Quercus acutissima	418	140	CUG->UUG	Leu->Leu	TTCTTATTTACCTGGGTGCA	C	TGCGTTTTCAAAAGCTTCCT	0.956
ccmC	Quercus acutissima	421	141	CGU->UGU	Arg->Cys	TTATTTACCTGGGTGCACTG	C	GTTTTCAAAAGCTTCCTGTC	0.999
ccmC	Quercus acutissima	436	146	CCU->UCU	Pro->Ser	CACTGCGTTTTCAAAAGCTT	C	CTGTCGAACCGGCTTCTATT	0.999
ccmC	Quercus acutissima	446	149	CCG->CUG	Pro->Leu	TCAAAAGCTTCCTGTCGAAC	C	GGCTTCTATTTCAATCCGTG	0.996
ccmC	Quercus acutissima	458	153	UCA->UUA	Ser->Leu	TGTCGAACCGGCTTCTATTT	C	AATCCGTGCTGGACCGATCG	0.979
ccmC	Quercus acutissima	463	155	CGU->UGU	Arg->Cys	AACCGGCTTCTATTTCAATC	C	GTGCTGGACCGATCGATATA	0.999
ccmC	Quercus acutissima	467	156	GCU->GUU	Ala->Val	GGCTTCTATTTCAATCCGTG	C	TGGACCGATCGATATACCAA	0.997
ccmC	Quercus acutissima	473	158	CCG->CUG	Pro->Leu	TATTTCAATCCGTGCTGGAC	C	GATCGATATACCAATAATAA	0.998
ccmC	Quercus acutissima	497	166	UCU->UUU	Ser->Phe	CGATATACCAATAATAAAGT	C	TTCAGTCAACTGGTGGAATA	0.999
ccmC	Quercus acutissima	521	174	UCG->UUG	Ser->Leu	AGTCAACTGGTGGAATACAT	C	GCATCAACCTGGGAGCATTA	0.999
ccmC	Quercus acutissima	548	183	UCU->UUU	Ser->Phe	ACCTGGGAGCATTAGCCGAT	C	TGGTACATCAATACATGTTC	0.994
ccmC	Quercus acutissima	568	190	CCU->UCU	Pro->Ser	CTGGTACATCAATACATGTT	C	CTATGCTCATTCCAATCTTG	0.999
ccmC	Quercus acutissima	608	203	CCC->CUC	Pro->Leu	GTCTAACTTTGCTAACTTCC	C	CTTCTCAACCCGTATCTTCT	0.998
ccmC	Quercus acutissima	614	205	UCA->UUA	Ser->Leu	CTTTGCTAACTTCCCCTTCT	C	AACCCGTATCTTCTTTGTTC	0.997
ccmC	Quercus acutissima	619	207	CGU->UGU	Arg->Cys	CTAACTTCCCCTTCTCAACC	C	GTATCTTCTTTGTTCTGGAA	0.962
ccmC	Quercus acutissima	656	219	CCA->CUA	Pro->Leu	GGAAACACGTCTTCTTATTC	C	ATCTTTTCTCGAATCTCCCT	0.99
ccmC	Quercus acutissima	673	225	CCC->UCC	Pro->Ser	TTCCATCTTTTCTCGAATCT	C	CCTTAACGGAAGAAATAGAA	0.997
ccmC	Quercus variabilis	76	26	CGG->UGG	Arg->Trp	CGCAAATTCTTATTGGATCT	C	GGTTGTTCTTAACAGCGATG	0.999
ccmC	Quercus variabilis	103	35	CAU->UAU	His->Tyr	TCTTAACAGCGATGGCTATT	C	ATTTAAGTCTTCGGGTAGCA	0.999
ccmC	Quercus variabilis	115	39	CGG->UGG	Arg->Trp	TGGCTATTCATTTAAGTCTT	C	GGGTAGCACCACTAGATCTT	0.991
ccmC	Quercus variabilis	133	45	CUU->UUU	Leu->Phe	TTCGGGTAGCACCACTAGAT	C	TTCAACAAGGTGGAAATTCT	0.987
ccmC	Quercus variabilis	179	60	GCG->GUG	Ala->Val	TCTGTATGTACATGTTCCTG	C	GGCTCGGATGAGTATTCTTG	1
ccmC	Quercus variabilis	184	62	CGG->UGG	Arg->Trp	ATGTACATGTTCCTGCGGCT	C	GGATGAGTATTCTTGTTTAT	0.994
ccmC	Quercus variabilis	281	94	ACA->AUA	Thr->Ile	TCGCTCTTCCGGAACCGGTA	C	AGAAATGGGTGCTTTTTTTA	0.986
ccmC	Quercus variabilis	331	111	CGG->UGG	Arg->Trp	CCTTAGTTACTGGGGGGTTT	C	GGGGAAGACCTATGTGGGGC	0.999
ccmC	Quercus variabilis	395	132	UCG->UUG	Ser->Leu	TTTAACCTCCGTATTCATCT	C	GTTTCTTATTTACCTGGGTG	0.989
ccmC	Quercus variabilis	400	134	CUU->UUU	Leu->Phe	CCTCCGTATTCATCTCGTTT	C	TTATTTACCTGGGTGCACTG	0.991
ccmC	Quercus variabilis	418	140	CUG->UUG	Leu->Leu	TTCTTATTTACCTGGGTGCA	C	TGCGTTTTCAAAAGCTTCCT	0.956
ccmC	Quercus variabilis	421	141	CGU->UGU	Arg->Cys	TTATTTACCTGGGTGCACTG	C	GTTTTCAAAAGCTTCCTGTC	0.999
ccmC	Quercus variabilis	436	146	CCU->UCU	Pro->Ser	CACTGCGTTTTCAAAAGCTT	C	CTGTCGAACCGGCTTCTATT	0.999
ccmC	Quercus variabilis	446	149	CCG->CUG	Pro->Leu	TCAAAAGCTTCCTGTCGAAC	C	GGCTTCTATTTCAATCCGTG	0.996
ccmC	Quercus variabilis	458	153	UCA->UUA	Ser->Leu	TGTCGAACCGGCTTCTATTT	C	AATCCGTGCTGGACCGATCG	0.979
ccmC	Quercus variabilis	463	155	CGU->UGU	Arg->Cys	AACCGGCTTCTATTTCAATC	C	GTGCTGGACCGATCGATATA	0.999
ccmC	Quercus variabilis	467	156	GCU->GUU	Ala->Val	GGCTTCTATTTCAATCCGTG	C	TGGACCGATCGATATACCAA	0.997
ccmC	Quercus variabilis	473	158	CCG->CUG	Pro->Leu	TATTTCAATCCGTGCTGGAC	C	GATCGATATACCAATAATAA	0.998
ccmC	Quercus variabilis	497	166	UCU->UUU	Ser->Phe	CGATATACCAATAATAAAGT	C	TTCAGTCAACTGGTGGAATA	0.999
ccmC	Quercus variabilis	521	174	UCG->UUG	Ser->Leu	AGTCAACTGGTGGAATACAT	C	GCATCAACCTGGGAGCATTA	0.999
ccmC	Quercus variabilis	548	183	UCU->UUU	Ser->Phe	ACCTGGGAGCATTAGCCGAT	C	TGGTACATCAATACATGTTC	0.994
ccmC	Quercus variabilis	568	190	CCU->UCU	Pro->Ser	CTGGTACATCAATACATGTT	C	CTATGCTCATTCCAATCTTG	0.999
ccmC	Quercus variabilis	608	203	CCC->CUC	Pro->Leu	GTCTAACTTTGCTAACTTCC	C	CTTCTCAACCCGTATCTTCT	0.998
ccmC	Quercus variabilis	614	205	UCA->UUA	Ser->Leu	CTTTGCTAACTTCCCCTTCT	C	AACCCGTATCTTCTTTGTTC	0.997
ccmC	Quercus variabilis	619	207	CGU->UGU	Arg->Cys	CTAACTTCCCCTTCTCAACC	C	GTATCTTCTTTGTTCTGGAA	0.962
ccmC	Quercus variabilis	656	219	CCA->CUA	Pro->Leu	GGAAACACGTCTTCTTATTC	C	ATCTTTTCTCGAATCTCCCT	0.99
ccmC	Quercus variabilis	673	225	CCC->UCC	Pro->Ser	TTCCATCTTTTCTCGAATCT	C	CCTTAACGGAAGAAATAGAA	0.997
ccmFC	Castanea henryi	38	13	UCC->UUC	Ser->Phe	TTTTTTCTTTTTTATTACTT	C	CATGGTCGTGCCTTGTGGCA	0.988
ccmFC	Castanea henryi	50	17	CCU->CUU	Pro->Leu	TATTACTTCCATGGTCGTGC	C	TTGTGGCACGGCAGCACCCG	1
ccmFC	Castanea henryi	103	35	CCC->UCC	Pro->Ser	GGTTCGTCAGTAGAGATGTT	C	CCACAGGTGCCCCTTCTTCC	0.999
ccmFC	Castanea henryi	119	40	UCU->UUU	Ser->Phe	TGTTCCCACAGGTGCCCCTT	C	TTCCAATGGTACTATAATTC	0.987
ccmFC	Castanea henryi	122	41	UCC->UUC	Ser->Phe	TCCCACAGGTGCCCCTTCTT	C	CAATGGTACTATAATTCCTA	1
ccmFC	Castanea henryi	146	49	CCU->CUU	Pro->Leu	TGGTACTATAATTCCTATTC	C	TATCTCTTCATTCCCTCTTT	0.987
ccmFC	Castanea henryi	155	52	UCA->UUA	Ser->Leu	AATTCCTATTCCTATCTCTT	C	ATTCCCTCTTTTGGTCTATC	0.988
ccmFC	Castanea henryi	310	104	CGU->UGU	Arg->Cys	GAGCTAGAAACGCCTTATTT	C	GTTTCGTTCCCGTTCTTCAT	0.996
ccmFC	Castanea henryi	334	112	CUU->UUU	Leu->Phe	TCGTTCCCGTTCTTCATTTC	C	TTCTTCTCGAATCCAAGGGG	0.938
ccmFC	Castanea henryi	406	136	CGU->UGU	Arg->Cys	TGCTCTGTTTACTATTCTTT	C	GTACTCTCTTCTCTTTACCA	0.998
ccmFC	Castanea henryi	1139	380	CCA->CUA	Pro->Leu	AGTGGCTATACATACAAATC	C	ATTTACGGATCTATATGCTT	0.996
ccmFC	Castanea henryi	1160	387	UCA->UUA	Ser->Leu	ATTTACGGATCTATATGCTT	C	AATTGGAACTTCCAGTTCCA	0.983
ccmFC	Castanea henryi	1234	412	CGG->UGG	Arg->Trp	TGCCTTTTCTTTTTTTTATT	C	GGATAGGATTTATGTTGGCT	0.967
ccmFC	Castanea henryi	1259	420	UCG->UUG	Ser->Leu	AGGATTTATGTTGGCTTCGT	C	GGGAGGCTCGCGTAGTTTGT	0.995
ccmFC	Castanea henryi	1268	423	UCG->UUG	Ser->Leu	GTTGGCTTCGTCGGGAGGCT	C	GCGTAGTTTGTTACGTCAGC	0.983
ccmFC	Castanea henryi	1315	439	CGA->UGA	Arg->End	AGGATAAGTTGCGTTGGAAT	C	GANNNNNNNNNNNNNNNNNN	0.991
ccmFC	Castanea mollissima	38	13	UCC->UUC	Ser->Phe	TTTTTTCTTTTTTATTACTT	C	CATGGTCGTGCCTTGTGGCA	0.988
ccmFC	Castanea mollissima	50	17	CCU->CUU	Pro->Leu	TATTACTTCCATGGTCGTGC	C	TTGTGGCACGGCAGCACCCG	1
ccmFC	Castanea mollissima	103	35	CCC->UCC	Pro->Ser	GGTTCGTCAGTAGAGATGTT	C	CCACAGGTGCCCCTTCTTCC	0.999
ccmFC	Castanea mollissima	119	40	UCU->UUU	Ser->Phe	TGTTCCCACAGGTGCCCCTT	C	TTCCAATGGTACTATAATTC	0.987
ccmFC	Castanea mollissima	122	41	UCC->UUC	Ser->Phe	TCCCACAGGTGCCCCTTCTT	C	CAATGGTACTATAATTCCTA	1
ccmFC	Castanea mollissima	146	49	CCU->CUU	Pro->Leu	TGGTACTATAATTCCTATTC	C	TATCTCTTCATTCCCTCTTT	0.987
ccmFC	Castanea mollissima	155	52	UCA->UUA	Ser->Leu	AATTCCTATTCCTATCTCTT	C	ATTCCCTCTTTTGGTCTATC	0.988
ccmFC	Castanea mollissima	310	104	CGU->UGU	Arg->Cys	GAGCTAGAAACGCCTTATTT	C	GTTTCGTTCCCGTTCTTCAT	0.996
ccmFC	Castanea mollissima	334	112	CUU->UUU	Leu->Phe	TCGTTCCCGTTCTTCATTTC	C	TTCTTCTCGAATCCAAGGGG	0.938
ccmFC	Castanea mollissima	406	136	CGU->UGU	Arg->Cys	TGCTCTGTTTACTATTCTTT	C	GTACTCTCTTCTCTTTACCA	0.998
ccmFC	Castanea mollissima	1139	380	CCA->CUA	Pro->Leu	AGTGGCTATACATACAAATC	C	ATTTACGGATCTATATGCTT	0.996
ccmFC	Castanea mollissima	1160	387	UCA->UUA	Ser->Leu	ATTTACGGATCTATATGCTT	C	AATTGGAACTTCCAGTTCCA	0.983
ccmFC	Castanea mollissima	1234	412	CGG->UGG	Arg->Trp	TGCCTTTTCTTTTTTTTATT	C	GGATAGGATTTATGTTGGCT	0.967
ccmFC	Castanea mollissima	1259	420	UCG->UUG	Ser->Leu	AGGATTTATGTTGGCTTCGT	C	GGGAGGCTCGCGTAGTTTGT	0.995
ccmFC	Castanea mollissima	1268	423	UCG->UUG	Ser->Leu	GTTGGCTTCGTCGGGAGGCT	C	GCGTAGTTTGTTACGTCAGC	0.983
ccmFC	Castanea mollissima	1315	439	CGA->UGA	Arg->End	AGGATAAGTTGCGTTGGAAT	C	GANNNNNNNNNNNNNNNNNN	0.991
ccmFC	Castanopsis carlesii	38	13	UCC->UUC	Ser->Phe	TTTTTTCTTTTTTATTACTT	C	CATGGTCGTGCCTTGTGGCA	0.988
ccmFC	Castanopsis carlesii	50	17	CCU->CUU	Pro->Leu	TATTACTTCCATGGTCGTGC	C	TTGTGGCACGGCAGCACCCG	1
ccmFC	Castanopsis carlesii	103	35	CCC->UCC	Pro->Ser	GGTTCGTCAGTAGAGATGTT	C	CCACAGGTGCCCCTTCTTCC	0.999
ccmFC	Castanopsis carlesii	119	40	UCU->UUU	Ser->Phe	TGTTCCCACAGGTGCCCCTT	C	TTCCAATGGTACTATAATTC	0.987
ccmFC	Castanopsis carlesii	122	41	UCC->UUC	Ser->Phe	TCCCACAGGTGCCCCTTCTT	C	CAATGGTACTATAATTCCTA	1
ccmFC	Castanopsis carlesii	146	49	CCU->CUU	Pro->Leu	TGGTACTATAATTCCTATTC	C	TATCTCTTCATTCCCTCTTT	0.987
ccmFC	Castanopsis carlesii	155	52	UCA->UUA	Ser->Leu	AATTCCTATTCCTATCTCTT	C	ATTCCCTCTTTTGGTCTATC	0.988
ccmFC	Castanopsis carlesii	310	104	CGU->UGU	Arg->Cys	GAGCTAGAAACGCCTTATTT	C	GTTTCGTTCCCGTTCTTCAT	0.996
ccmFC	Castanopsis carlesii	334	112	CUU->UUU	Leu->Phe	TCGTTCCCGTTCTTCATTTC	C	TTCTTCTCGAATCCAAGGGG	0.938
ccmFC	Castanopsis carlesii	406	136	CGU->UGU	Arg->Cys	TGCTCTGTTTACTATTCTTT	C	GTACTCTCTTCTCTTTACCA	0.998
ccmFC	Castanopsis carlesii	1139	380	CCA->CUA	Pro->Leu	AGTGGCTATACATACAAATC	C	ATTTACGGATCTATATGCTT	0.996
ccmFC	Castanopsis carlesii	1160	387	UCA->UUA	Ser->Leu	ATTTACGGATCTATATGCTT	C	AATTGGAACTGGAAGTTCCA	0.999
ccmFC	Castanopsis carlesii	1234	412	CGG->UGG	Arg->Trp	TGCCTTTTCTTTTTTTTATT	C	GGATAGGATTTATGTTGGCT	0.967
ccmFC	Castanopsis carlesii	1259	420	UCG->UUG	Ser->Leu	AGGATTTATGTTGGCTTCGT	C	GGGAGGCTCGCGTAGTTTGT	0.995
ccmFC	Castanopsis carlesii	1268	423	UCG->UUG	Ser->Leu	GTTGGCTTCGTCGGGAGGCT	C	GCGTAGTTTGTTACGTCAGC	0.983
ccmFC	Castanopsis carlesii	1315	439	CGA->UGA	Arg->End	AGGATAAGTTGCGTTGGAAT	C	GANNNNNNNNNNNNNNNNNN	0.991
ccmFC	Fagus sylvatica	38	13	UCC->UUC	Ser->Phe	CTTTTTCTTTTTCATTACTT	C	CATGGTCGTGCCTTGTGGCA	0.999
ccmFC	Fagus sylvatica	50	17	CCU->CUU	Pro->Leu	CATTACTTCCATGGTCGTGC	C	TTGTGGCACGGCAGCACCCG	1
ccmFC	Fagus sylvatica	103	35	CCC->UCC	Pro->Ser	GGTTCGTCAGTAGAGATGTT	C	CCATAGGTGCCCCTTCTTCC	0.998
ccmFC	Fagus sylvatica	122	41	UCC->UUC	Ser->Phe	TCCCATAGGTGCCCCTTCTT	C	CAATGGTACTATAATTCCTA	1
ccmFC	Fagus sylvatica	146	49	CCU->CUU	Pro->Leu	TGGTACTATAATTCCTATTC	C	TATCCCTTCATTCCCTCTTT	0.992
ccmFC	Fagus sylvatica	151	51	CCU->UCU	Pro->Ser	CTATAATTCCTATTCCTATC	C	CTTCATTCCCTCTTTTGGTC	0.993
ccmFC	Fagus sylvatica	155	52	UCA->UUA	Ser->Leu	AATTCCTATTCCTATCCCTT	C	ATTCCCTCTTTTGGTCTATC	0.941
ccmFC	Fagus sylvatica	305	102	UCA->UUA	Ser->Leu	AACTAGAGCTAGAAACGCCT	C	ATTTCGTTTCGTTCCCGTTC	1
ccmFC	Fagus sylvatica	310	104	CGU->UGU	Arg->Cys	GAGCTAGAAACGCCTCATTT	C	GTTTCGTTCCCGTTCTTCAT	0.99
ccmFC	Fagus sylvatica	334	112	CUU->UUU	Leu->Phe	TCGTTCCCGTTCTTCATTTC	C	TTCTTCTCGAATCCAAGGGG	0.938
ccmFC	Fagus sylvatica	406	136	CGU->UGU	Arg->Cys	TGCTCTGTTTACTATTCTTT	C	GTACTCTCTTCTCTTTACCA	0.998
ccmFC	Fagus sylvatica	1139	380	CCA->CUA	Pro->Leu	AGTGGCTATACATACAAATC	C	ATTTACGGATCTATATGCTT	0.996
ccmFC	Fagus sylvatica	1160	387	UCA->UUA	Ser->Leu	ATTTACGGATCTATATGCTT	C	AATTGGAACTTCCAGTTCCA	0.983
ccmFC	Fagus sylvatica	1234	412	CGG->UGG	Arg->Trp	TGCCTTTTATTTTTTTTATT	C	GGATAGGATTTATGTTGGCT	0.982
ccmFC	Fagus sylvatica	1259	420	UCG->UUG	Ser->Leu	AGGATTTATGTTGGCTTCGT	C	GGGAGGCTCGCGTAGTTTGT	0.995
ccmFC	Fagus sylvatica	1268	423	UCG->UUG	Ser->Leu	GTTGGCTTCGTCGGGAGGCT	C	GCGTAGTTTGTTACGTCAGC	0.983
ccmFC	Fagus sylvatica	1315	439	CGA->UGA	Arg->End	AGGATAAGTTGCGTTGGAAT	C	GANNNNNNNNNNNNNNNNNN	0.991
ccmFC	Lithocarpus litseifolius	38	13	UCC->UUC	Ser->Phe	TTTTTTCTTTTTTATTACTT	C	CATGGTCGTGCCTTGTGGCA	0.988
ccmFC	Lithocarpus litseifolius	50	17	CCU->CUU	Pro->Leu	TATTACTTCCATGGTCGTGC	C	TTGTGGCACGGCAGCACCCG	1
ccmFC	Lithocarpus litseifolius	103	35	CCC->UCC	Pro->Ser	GGTTCGTCAGTAGAGATGTT	C	CCACAGGTGCCCCTTCTTCC	0.999
ccmFC	Lithocarpus litseifolius	119	40	UCU->UUU	Ser->Phe	TGTTCCCACAGGTGCCCCTT	C	TTCCAATGGTACTATAATTC	0.987
ccmFC	Lithocarpus litseifolius	122	41	UCC->UUC	Ser->Phe	TCCCACAGGTGCCCCTTCTT	C	CAATGGTACTATAATTCCTA	1
ccmFC	Lithocarpus litseifolius	146	49	CCU->CUU	Pro->Leu	TGGTACTATAATTCCTATTC	C	TATCTCTTCATTCCCTCTTT	0.987
ccmFC	Lithocarpus litseifolius	155	52	UCA->UUA	Ser->Leu	AATTCCTATTCCTATCTCTT	C	ATTCCCTCTTTTGGTCTATC	0.988
ccmFC	Lithocarpus litseifolius	310	104	CGU->UGU	Arg->Cys	GAGCTAGAAACGCCTTATTT	C	GTTTCGTTCCCGTTCTTCAT	0.996
ccmFC	Lithocarpus litseifolius	334	112	CUU->UUU	Leu->Phe	TCGTTCCCGTTCTTCATTTC	C	TTCTTCTCGAATCCAAGGGG	0.938
ccmFC	Lithocarpus litseifolius	406	136	CGU->UGU	Arg->Cys	TGCTCTGTTTACTATTCTTT	C	GTACTCTCTTCTCTTTACCA	0.998
ccmFC	Lithocarpus litseifolius	1139	380	CCA->CUA	Pro->Leu	AGTGGCTATACATACAAATC	C	ATTTACGGATCTATATGCTT	0.996
ccmFC	Lithocarpus litseifolius	1160	387	UCA->UUA	Ser->Leu	ATTTACGGATCTATATGCTT	C	AATTGGAACTGGAAGTTCCA	0.999
ccmFC	Lithocarpus litseifolius	1234	412	CGG->UGG	Arg->Trp	TGCCTTTTCTTTTTTTTATT	C	GGATAGGATTTATGTTGGCT	0.967
ccmFC	Lithocarpus litseifolius	1259	420	UCG->UUG	Ser->Leu	AGGATTTATGTTGGCTTCGT	C	GGGAGGCTCGCGTAGTTTGT	0.995
ccmFC	Lithocarpus litseifolius	1268	423	UCG->UUG	Ser->Leu	GTTGGCTTCGTCGGGAGGCT	C	GCGTAGTTTGTTACGTCAGC	0.983
ccmFC	Lithocarpus litseifolius	1315	439	CGA->UGA	Arg->End	AGGATAAGTTGCGTTGGAAT	C	GANNNNNNNNNNNNNNNNNN	0.991
ccmFC	Quercus acutissima	38	13	UCC->UUC	Ser->Phe	TTTTTTCTTTTTTATTACTT	C	CATGGTCGTGCCTTGTGGCA	0.988
ccmFC	Quercus acutissima	50	17	CCU->CUU	Pro->Leu	TATTACTTCCATGGTCGTGC	C	TTGTGGCACGGCAGCACCCG	1
ccmFC	Quercus acutissima	103	35	CCC->UCC	Pro->Ser	GGTTCGTCAGTAGAGATGTT	C	CCACAGGTGCCCCTTCTTCC	0.999
ccmFC	Quercus acutissima	119	40	UCU->UUU	Ser->Phe	TGTTCCCACAGGTGCCCCTT	C	TTCCAATGGTACTATAATTC	0.987
ccmFC	Quercus acutissima	122	41	UCC->UUC	Ser->Phe	TCCCACAGGTGCCCCTTCTT	C	CAATGGTACTATAATTCCTA	1
ccmFC	Quercus acutissima	146	49	CCU->CUU	Pro->Leu	TGGTACTATAATTCCTATTC	C	TATCTCTTCATTCCCTCTTT	0.987
ccmFC	Quercus acutissima	155	52	UCA->UUA	Ser->Leu	AATTCCTATTCCTATCTCTT	C	ATTCCCTCTTTTGGTCTATC	0.988
ccmFC	Quercus acutissima	310	104	CGU->UGU	Arg->Cys	GAGCTAGAAACGCCTTATTT	C	GTTTCGTTCCCGTTCTTCAT	0.996
ccmFC	Quercus acutissima	334	112	CUU->UUU	Leu->Phe	TCGTTCCCGTTCTTCATTTC	C	TTCTTCTCGAATCCAAGGGG	0.938
ccmFC	Quercus acutissima	406	136	CGU->UGU	Arg->Cys	TGCTCTGTTTACTATTCTTT	C	GTACTCTCTTCTCTTTACCA	0.998
ccmFC	Quercus acutissima	1139	380	CCA->CUA	Pro->Leu	AGTGGCTATACATACAAATC	C	ATTTACGGATCTATATGCTT	0.996
ccmFC	Quercus acutissima	1160	387	UCA->UUA	Ser->Leu	ATTTACGGATCTATATGCTT	C	AATTGGAACTTCCAGTTCCA	0.983
ccmFC	Quercus acutissima	1234	412	CGG->UGG	Arg->Trp	TGCCTTTTCTTTTTTTTATT	C	GGATAGGATTTATGTTGGCT	0.967
ccmFC	Quercus acutissima	1259	420	UCG->UUG	Ser->Leu	AGGATTTATGTTGGCTTCGT	C	GGGAGGCTCGCGTAGTTTGT	0.995
ccmFC	Quercus acutissima	1268	423	UCG->UUG	Ser->Leu	GTTGGCTTCGTCGGGAGGCT	C	GCGTAGTTTGTTACGTCAGC	0.983
ccmFC	Quercus acutissima	1315	439	CGA->UGA	Arg->End	AGGATAAGTTGCGTTGGAAT	C	GANNNNNNNNNNNNNNNNNN	0.991
ccmFC	Quercus variabilis	38	13	UCC->UUC	Ser->Phe	TTTTTTCTTTTTTATTACTT	C	CATGGTCGTGCCTTGTGGCA	0.988
ccmFC	Quercus variabilis	50	17	CCU->CUU	Pro->Leu	TATTACTTCCATGGTCGTGC	C	TTGTGGCACGGCAGCACCCG	1
ccmFC	Quercus variabilis	103	35	CCC->UCC	Pro->Ser	GGTTCGTCAGTAGAGATGTT	C	CCACAGGTGCCCCTTCTTCC	0.999
ccmFC	Quercus variabilis	119	40	UCU->UUU	Ser->Phe	TGTTCCCACAGGTGCCCCTT	C	TTCCAATGGTACTATAATTC	0.987
ccmFC	Quercus variabilis	122	41	UCC->UUC	Ser->Phe	TCCCACAGGTGCCCCTTCTT	C	CAATGGTACTATAATTCCTA	1
ccmFC	Quercus variabilis	146	49	CCU->CUU	Pro->Leu	TGGTACTATAATTCCTATTC	C	TATCTCTTCATTCCCTCTTT	0.987
ccmFC	Quercus variabilis	155	52	UCA->UUA	Ser->Leu	AATTCCTATTCCTATCTCTT	C	ATTCCCTCTTTTGGTCTATC	0.988
ccmFC	Quercus variabilis	310	104	CGU->UGU	Arg->Cys	GAGCTAGAAACGCCTTATTT	C	GTTTCGTTCCCGTTCTTCAT	0.996
ccmFC	Quercus variabilis	334	112	CUU->UUU	Leu->Phe	TCGTTCCCGTTCTTCATTTC	C	TTCTTCTCGAATCCAAGGGG	0.938
ccmFC	Quercus variabilis	406	136	CGU->UGU	Arg->Cys	TGCTCTGTTTACTATTCTTT	C	GTACTCTCTTCTCTTTACCA	0.998
ccmFC	Quercus variabilis	1139	380	CCA->CUA	Pro->Leu	AGTGGCTATACATACAAATC	C	ATTTACGGATCTATATGCTT	0.996
ccmFC	Quercus variabilis	1160	387	UCA->UUA	Ser->Leu	ATTTACGGATCTATATGCTT	C	AATTGGAACTGGAAGTTCCA	0.999
ccmFC	Quercus variabilis	1234	412	CGG->UGG	Arg->Trp	TGCCTTTTCTTTTTTTTATT	C	GGATAGGATTTATGTTGGCT	0.967
ccmFC	Quercus variabilis	1259	420	UCG->UUG	Ser->Leu	AGGATTTATGTTGGCTTCGT	C	GGGAGGCTCGCGTAGTTTGT	0.995
ccmFC	Quercus variabilis	1268	423	UCG->UUG	Ser->Leu	GTTGGCTTCGTCGGGAGGCT	C	GCGTAGTTTGTTACGTCAGC	0.983
ccmFC	Quercus variabilis	1315	439	CGA->UGA	Arg->End	AGGATAAGTTGCGTTGGAAT	C	GANNNNNNNNNNNNNNNNNN	0.991
ccmFN	Castanea henryi	38	13	CCG->CUG	Pro->Leu	GTTTCATTATTCGTTATTTC	C	GGGTCTTTTCGTTGCATTCA	0.99
ccmFN	Castanea henryi	98	33	CCU->CUU	Pro->Leu	ACCAGCGTTTGGTGCAGCAC	C	TGCATTTTGGTGCATTCTTC	1
ccmFN	Castanea henryi	137	46	UCG->UUG	Ser->Leu	TCTTTCTTTCCTTGGTCTTT	C	GTTCCGTCATATTCCTAATA	0.981
ccmFN	Castanea henryi	142	48	CGU->UGU	Arg->Cys	CTTTCCTTGGTCTTTCGTTC	C	GTCATATTCCTAATAACTTA	0.987
ccmFN	Castanea henryi	151	51	CCU->UCU	Pro->Ser	GTCTTTCGTTCCGTCATATT	C	CTAATAACTTATCCAATTAC	0.99
ccmFN	Castanea henryi	248	83	UCA->UUA	Ser->Leu	TCATGAGGGTAGTATTTTAT	C	ATGGTGTCGGATCCCAAGTT	0.999
ccmFN	Castanea henryi	256	86	CGG->UGG	Arg->Trp	GTAGTATTTTATCATGGTGT	C	GGATCCCAAGTTTTTATGGA	0.999
ccmFN	Castanea henryi	263	88	CCA->CUA	Pro->Leu	TTTATCATGGTGTCGGATCC	C	AAGTTTTTATGGATTCCTTC	1
ccmFN	Castanea henryi	283	95	CUU->UUU	Leu->Phe	CAAGTTTTTATGGATTCCTT	C	TTTGTTACCGGGGTCGACCC	0.995
ccmFN	Castanea henryi	365	122	UCG->UUG	Ser->Leu	TTTTTTTTATTCCTTTGTCT	C	GAACTTCGTGAAGAACTCCA	0.928
ccmFN	Castanea henryi	372	124	UUC->UUU	Phe->Phe	TATTCCTTTGTCTCGAACTT	C	GTGAAGAACTCCATTCTATC	0.989
ccmFN	Castanea henryi	704	235	CCU->CUU	Pro->Leu	CATTGCTTTGTTTTTCTCTC	C	TTTCCTATCAGCGAGTTCCG	0.999
ccmFN	Castanea henryi	713	238	UCA->UUA	Ser->Leu	GTTTTTCTCTCCTTTCCTAT	C	AGCGAGTTCCGATCCTTTTG	0.991
ccmFN	Castanea henryi	751	251	CGU->UGU	Arg->Cys	TTGTTCGAAATTTCTTCGTT	C	GTACCGAACCGCTTGCAGAA	0.998
ccmFN	Castanea henryi	773	258	UCA->UUA	Ser->Leu	TACCGAACCGCTTGCAGAAT	C	AAATCCTGTTCCACAAGATC	0.981
ccmFN	Castanea henryi	785	262	CCA->CUA	Pro->Leu	TGCAGAATCAAATCCTGTTC	C	ACAAGATCCTATATCAGCTA	0.999
ccmFN	Castanea henryi	800	267	UCA->UUA	Ser->Leu	TGTTCCACAAGATCCTATAT	C	AGCTATACATCCTCCTTGCA	0.991
ccmFN	Castanea henryi	949	317	CGC->UGC	Arg->Cys	AAAAGAATGGAACGCTGCTT	C	GCTCTGCTGGATGCGTCGGA	0.993
ccmFN	Castanea henryi	1267	423	CGG->UGG	Arg->Trp	GAATTTGGATCTTGACATGT	C	GGTGGTTTTTAACCGTAGGC	0.992
ccmFN	Castanea henryi	1295	432	CCA->CUA	Pro->Leu	TTTAACCGTAGGCATCTTGC	C	AGGAAGTTGGTGGGCTCATC	1
ccmFN	Castanea henryi	1312	438	CAU->UAU	His->Tyr	TGCCAGGAAGTTGGTGGGCT	C	ATCATGAATTAGGTCGGGGT	1
ccmFN	Castanea henryi	1327	443	CGG->UGG	Arg->Trp	GGGCTCATCATGAATTAGGT	C	GGGGTGGCTGGTGGTTTCGG	0.999
ccmFN	Castanea henryi	1345	449	CGG->UGG	Arg->Trp	GTCGGGGTGGCTGGTGGTTT	C	GGGATCCCGTAGAAAATGCT	0.999
ccmFN	Castanea henryi	1378	460	CGG->UGG	Arg->Trp	AAAATGCTTCTTTTATGCCT	C	GGGTATTAGCCACAGCTCGT	1
ccmFN	Castanea henryi	1396	466	CGU->UGU	Arg->Cys	CTCGGGTATTAGCCACAGCT	C	GTATTCATTCAGTAATTCTA	0.996
ccmFN	Castanea henryi	1439	480	UCG->UUG	Ser->Leu	CCTTCTTCATTCTTGGACCT	C	GTTTTTAAATATTGTGACTC	0.927
ccmFN	Castanea henryi	1459	487	CUU->UUU	Leu->Phe	CGTTTTTAAATATTGTGACT	C	TTCCATGCTGTGTCTCAGGA	0.997
ccmFN	Castanea henryi	1463	488	CCA->CUA	Pro->Leu	TTTAAATATTGTGACTCTTC	C	ATGCTGTGTCTCAGGAACCT	0.994
ccmFN	Castanea henryi	1475	492	UCA->UUA	Ser->Leu	GACTCTTCCATGCTGTGTCT	C	AGGAACCTTTTCAATACGGT	1
ccmFN	Castanea henryi	1510	504	CCC->UCC	Pro->Ser	TACGGTCCGGATTGCTAGCT	C	CCGTTCATAGTTTTGCTACA	0.999
ccmFN	Castanea mollissima	38	13	CCG->CUG	Pro->Leu	GTTTCATTATTCGTTATTTC	C	GGGTCTTTTCGTTGCATTCA	0.99
ccmFN	Castanea mollissima	98	33	CCU->CUU	Pro->Leu	ACCAGCGTTTGGTGCAGCAC	C	TGCATTTTGGTGCATTCTTC	1
ccmFN	Castanea mollissima	137	46	UCG->UUG	Ser->Leu	TCTTTCTTTCCTTGGTCTTT	C	GTTCCGTCATATTCCTAATA	0.981
ccmFN	Castanea mollissima	142	48	CGU->UGU	Arg->Cys	CTTTCCTTGGTCTTTCGTTC	C	GTCATATTCCTAATAACTTA	0.987
ccmFN	Castanea mollissima	151	51	CCU->UCU	Pro->Ser	GTCTTTCGTTCCGTCATATT	C	CTAATAACTTATCCAATTAC	0.99
ccmFN	Castanea mollissima	248	83	UCA->UUA	Ser->Leu	TCATGAGGGTAGTATTTTAT	C	ATGGTGTCGGATCCCAAGTT	0.999
ccmFN	Castanea mollissima	256	86	CGG->UGG	Arg->Trp	GTAGTATTTTATCATGGTGT	C	GGATCCCAAGTTTTTATGGA	0.999
ccmFN	Castanea mollissima	263	88	CCA->CUA	Pro->Leu	TTTATCATGGTGTCGGATCC	C	AAGTTTTTATGGATTCCTTC	1
ccmFN	Castanea mollissima	283	95	CUU->UUU	Leu->Phe	CAAGTTTTTATGGATTCCTT	C	TTTGTTACCGGGGTCGACCC	0.995
ccmFN	Castanea mollissima	365	122	UCG->UUG	Ser->Leu	TTTTTTTTATTCCTTTGTCT	C	GAACTTCGTGAAGAACTCCA	0.928
ccmFN	Castanea mollissima	372	124	UUC->UUU	Phe->Phe	TATTCCTTTGTCTCGAACTT	C	GTGAAGAACTCCATTCTATC	0.989
ccmFN	Castanea mollissima	704	235	CCU->CUU	Pro->Leu	CATTGCTTTGTTTTTCTCTC	C	TTTCCTATCAGCGAGTTCCG	0.999
ccmFN	Castanea mollissima	713	238	UCA->UUA	Ser->Leu	GTTTTTCTCTCCTTTCCTAT	C	AGCGAGTTCCGATCCTTTTG	0.991
ccmFN	Castanea mollissima	751	251	CGU->UGU	Arg->Cys	TTGTTCGAAATTTCTTCGTT	C	GTACCGAACCGCTTGCAGAA	0.998
ccmFN	Castanea mollissima	773	258	UCA->UUA	Ser->Leu	TACCGAACCGCTTGCAGAAT	C	AAATCCTGTTCCACAAGATC	0.981
ccmFN	Castanea mollissima	785	262	CCA->CUA	Pro->Leu	TGCAGAATCAAATCCTGTTC	C	ACAAGATCCTATATCAGCTA	0.999
ccmFN	Castanea mollissima	800	267	UCA->UUA	Ser->Leu	TGTTCCACAAGATCCTATAT	C	AGCTATACATCCTCCTTGCA	0.991
ccmFN	Castanea mollissima	949	317	CGC->UGC	Arg->Cys	AAAAGAATGGAACGCTGCTT	C	GCTCTGCTGGATGCGTCGGA	0.993
ccmFN	Castanea mollissima	1267	423	CGG->UGG	Arg->Trp	GAATTTGGATCTTGACATGT	C	GGTGGTTTTTAACCGTAGGC	0.992
ccmFN	Castanea mollissima	1295	432	CCA->CUA	Pro->Leu	TTTAACCGTAGGCATCTTGC	C	AGGAAGTTGGTGGGCTCATC	1
ccmFN	Castanea mollissima	1312	438	CAU->UAU	His->Tyr	TGCCAGGAAGTTGGTGGGCT	C	ATCATGAATTAGGTCGGGGT	1
ccmFN	Castanea mollissima	1327	443	CGG->UGG	Arg->Trp	GGGCTCATCATGAATTAGGT	C	GGGGTGGCTGGTGGTTTCGG	0.999
ccmFN	Castanea mollissima	1345	449	CGG->UGG	Arg->Trp	GTCGGGGTGGCTGGTGGTTT	C	GGGATCCCGTAGAAAATGCT	0.999
ccmFN	Castanea mollissima	1378	460	CGG->UGG	Arg->Trp	AAAATGCTTCTTTTATGCCT	C	GGGTATTAGCCACAGCTCGT	1
ccmFN	Castanea mollissima	1396	466	CGU->UGU	Arg->Cys	CTCGGGTATTAGCCACAGCT	C	GTATTCATTCAGTAATTCTA	0.996
ccmFN	Castanea mollissima	1439	480	UCG->UUG	Ser->Leu	CCTTCTTCATTCTTGGACCT	C	GTTTTTAAATATTGTGACTC	0.927
ccmFN	Castanea mollissima	1459	487	CUU->UUU	Leu->Phe	CGTTTTTAAATATTGTGACT	C	TTCCATGCTGTGTCTCAGGA	0.997
ccmFN	Castanea mollissima	1463	488	CCA->CUA	Pro->Leu	TTTAAATATTGTGACTCTTC	C	ATGCTGTGTCTCAGGAACCT	0.994
ccmFN	Castanea mollissima	1475	492	UCA->UUA	Ser->Leu	GACTCTTCCATGCTGTGTCT	C	AGGAACCTTTTCAATACGGT	1
ccmFN	Castanea mollissima	1510	504	CCC->UCC	Pro->Ser	TACGGTCCGGATTGCTAGCT	C	CCGTTCATAGTTTTGCTACA	0.999
ccmFN	Castanopsis carlesii	38	13	CCG->CUG	Pro->Leu	GTTTCATTATTCGTTATTTC	C	GGGTCTTTTCGTTGCATTCA	0.99
ccmFN	Castanopsis carlesii	98	33	CCU->CUU	Pro->Leu	ACCAGCGTTTGGTGCAGCAC	C	TGCATTTTGGTGCATTCTTC	1
ccmFN	Castanopsis carlesii	137	46	UCG->UUG	Ser->Leu	TCTTTCTTTCCTTGGTCTTT	C	GTTCCGTCATATTCCTAATA	0.981
ccmFN	Castanopsis carlesii	142	48	CGU->UGU	Arg->Cys	CTTTCCTTGGTCTTTCGTTC	C	GTCATATTCCTAATAACTTA	0.987
ccmFN	Castanopsis carlesii	151	51	CCU->UCU	Pro->Ser	GTCTTTCGTTCCGTCATATT	C	CTAATAACTTATCCAATTAC	0.99
ccmFN	Castanopsis carlesii	248	83	UCA->UUA	Ser->Leu	TCATGAGGGTAGTATTTTAT	C	ATGGTGTCGGATCCCAAGTT	0.999
ccmFN	Castanopsis carlesii	256	86	CGG->UGG	Arg->Trp	GTAGTATTTTATCATGGTGT	C	GGATCCCAAGTTTTTATGGA	0.999
ccmFN	Castanopsis carlesii	263	88	CCA->CUA	Pro->Leu	TTTATCATGGTGTCGGATCC	C	AAGTTTTTATGGATTCCTTC	1
ccmFN	Castanopsis carlesii	283	95	CUU->UUU	Leu->Phe	CAAGTTTTTATGGATTCCTT	C	TTTGTTACCGGGGTCGACCC	0.995
ccmFN	Castanopsis carlesii	365	122	UCG->UUG	Ser->Leu	TTTTTTTTATTCCTTTGTCT	C	GAACTTCGTGAAGAACTCCA	0.928
ccmFN	Castanopsis carlesii	372	124	UUC->UUU	Phe->Phe	TATTCCTTTGTCTCGAACTT	C	GTGAAGAACTCCATTCTATC	0.989
ccmFN	Castanopsis carlesii	704	235	CCU->CUU	Pro->Leu	CATTGCTTTGTTTTTCTCTC	C	TTTCCTATCAGCGAGTTCCG	0.999
ccmFN	Castanopsis carlesii	713	238	UCA->UUA	Ser->Leu	GTTTTTCTCTCCTTTCCTAT	C	AGCGAGTTCCGATCCTTTTG	0.991
ccmFN	Castanopsis carlesii	751	251	CGU->UGU	Arg->Cys	TTGTTCGAAATTTCTTCGTT	C	GTACCGAACCGCTTGCAGAA	0.998
ccmFN	Castanopsis carlesii	773	258	UCA->UUA	Ser->Leu	TACCGAACCGCTTGCAGAAT	C	AAATCCTGTTCCACAAGATC	0.981
ccmFN	Castanopsis carlesii	785	262	CCA->CUA	Pro->Leu	TGCAGAATCAAATCCTGTTC	C	ACAAGATCCTATATCAGCTA	0.999
ccmFN	Castanopsis carlesii	800	267	UCA->UUA	Ser->Leu	TGTTCCACAAGATCCTATAT	C	AGCTATACATCCTCCTTGCA	0.991
ccmFN	Castanopsis carlesii	949	317	CGC->UGC	Arg->Cys	AAAAGAATGGAACGCTGCTT	C	GCTCTGCTGGATGCGTCGGA	0.993
ccmFN	Castanopsis carlesii	1267	423	CGG->UGG	Arg->Trp	GAATTTGGATCTTGACATGT	C	GGTGGTTTTTAACCGTAGGC	0.992
ccmFN	Castanopsis carlesii	1295	432	CCA->CUA	Pro->Leu	TTTAACCGTAGGCATCTTGC	C	AGGAAGTTGGTGGGCTCATC	1
ccmFN	Castanopsis carlesii	1312	438	CAU->UAU	His->Tyr	TGCCAGGAAGTTGGTGGGCT	C	ATCATGAATTAGGTCGGGGT	1
ccmFN	Castanopsis carlesii	1327	443	CGG->UGG	Arg->Trp	GGGCTCATCATGAATTAGGT	C	GGGGTGGCTGGTGGTTTCGG	0.999
ccmFN	Castanopsis carlesii	1345	449	CGG->UGG	Arg->Trp	GTCGGGGTGGCTGGTGGTTT	C	GGGATCCCGTAGAAAATGCT	0.999
ccmFN	Castanopsis carlesii	1378	460	CGG->UGG	Arg->Trp	AAAATGCTTCTTTTATGCCT	C	GGGTATTAGCCACAGCTCGT	1
ccmFN	Castanopsis carlesii	1396	466	CGU->UGU	Arg->Cys	CTCGGGTATTAGCCACAGCT	C	GTATTCATTCAGTAATTCTA	0.996
ccmFN	Castanopsis carlesii	1439	480	UCG->UUG	Ser->Leu	CCTTCTTCATTCTTGGACCT	C	GTTTTTAAATATTGTGACTC	0.927
ccmFN	Castanopsis carlesii	1459	487	CUU->UUU	Leu->Phe	CGTTTTTAAATATTGTGACT	C	TTCCATGCTGTGTCTCAGGA	0.997
ccmFN	Castanopsis carlesii	1463	488	CCA->CUA	Pro->Leu	TTTAAATATTGTGACTCTTC	C	ATGCTGTGTCTCAGGAACCT	0.994
ccmFN	Castanopsis carlesii	1475	492	UCA->UUA	Ser->Leu	GACTCTTCCATGCTGTGTCT	C	AGGAACCTTTTCAATACGGT	1
ccmFN	Castanopsis carlesii	1510	504	CCC->UCC	Pro->Ser	TACGGTCCGGATTGCTAGCT	C	CCGTTCATAGTTTTGCTACA	0.999
ccmFN	Fagus sylvatica	38	13	CCG->CUG	Pro->Leu	GTTTCATTATTCGTTATTTC	C	GGGTCTTTTCGTTGCATTCA	0.99
ccmFN	Fagus sylvatica	98	33	CCU->CUU	Pro->Leu	GCCAGCTTTTGGTGCAGCAC	C	TGCATTTTGGTGCATTCTTC	0.995
ccmFN	Fagus sylvatica	137	46	UCG->UUG	Ser->Leu	TCTTTCTTTCCTTGGTCTTT	C	GTTCCGTCATATTCCTAATA	0.981
ccmFN	Fagus sylvatica	142	48	CGU->UGU	Arg->Cys	CTTTCCTTGGTCTTTCGTTC	C	GTCATATTCCTAATAACTTA	0.987
ccmFN	Fagus sylvatica	151	51	CCU->UCU	Pro->Ser	GTCTTTCGTTCCGTCATATT	C	CTAATAACTTATCCAATTAC	0.99
ccmFN	Fagus sylvatica	248	83	UCA->UUA	Ser->Leu	TCATGAGGGTAGTATTTTAT	C	ATGGTGTCGGATCCCAAGTT	0.999
ccmFN	Fagus sylvatica	256	86	CGG->UGG	Arg->Trp	GTAGTATTTTATCATGGTGT	C	GGATCCCAAGTTTTTATGGA	0.999
ccmFN	Fagus sylvatica	263	88	CCA->CUA	Pro->Leu	TTTATCATGGTGTCGGATCC	C	AAGTTTTTATGGATTCCTTC	1
ccmFN	Fagus sylvatica	283	95	CUU->UUU	Leu->Phe	CAAGTTTTTATGGATTCCTT	C	TTTGTTACCGGGGTCGACCC	0.995
ccmFN	Fagus sylvatica	365	122	UCG->UUG	Ser->Leu	TTTTTTTTATTCCTTTGTCT	C	GAACTTCGTGAAGAACTCCA	0.928
ccmFN	Fagus sylvatica	372	124	UUC->UUU	Phe->Phe	TATTCCTTTGTCTCGAACTT	C	GTGAAGAACTCCATTCTATC	0.989
ccmFN	Fagus sylvatica	707	236	CCU->CUU	Pro->Leu	CATTGCTTTGTTTTTCTCTC	C	TTTCCTATCAGCGAGTTCCG	0.999
ccmFN	Fagus sylvatica	716	239	UCA->UUA	Ser->Leu	GTTTTTCTCTCCTTTCCTAT	C	AGCGAGTTCCGATCCTTTTG	0.991
ccmFN	Fagus sylvatica	754	252	CGU->UGU	Arg->Cys	TTGTTCGAAATTTCTTCGTT	C	GTACCGAACCGCTTGCAGAA	0.998
ccmFN	Fagus sylvatica	776	259	UCA->UUA	Ser->Leu	TACCGAACCGCTTGCAGAAT	C	AAATCCTGTTCCACAAGATC	0.981
ccmFN	Fagus sylvatica	788	263	CCA->CUA	Pro->Leu	TGCAGAATCAAATCCTGTTC	C	ACAAGATCCTATATCAGCTA	0.999
ccmFN	Fagus sylvatica	803	268	UCA->UUA	Ser->Leu	TGTTCCACAAGATCCTATAT	C	AGCTATACATCCTCCTTGCA	0.991
ccmFN	Fagus sylvatica	952	318	CGC->UGC	Arg->Cys	AAAAGAATGGAACGCTGCTT	C	GCTCTGCTGGATGCGTCGGA	0.993
ccmFN	Fagus sylvatica	1270	424	CGG->UGG	Arg->Trp	GAATTTGGATCTTGACATGT	C	GGTGGTTTTTAACCGTAGGC	0.992
ccmFN	Fagus sylvatica	1298	433	CCA->CUA	Pro->Leu	TTTAACCGTAGGCATCTTGC	C	AGGAAGTTGGTGGGCTCATC	1
ccmFN	Fagus sylvatica	1315	439	CAU->UAU	His->Tyr	TGCCAGGAAGTTGGTGGGCT	C	ATCATGAATTAGGTCGGGGC	1
ccmFN	Fagus sylvatica	1330	444	CGG->UGG	Arg->Trp	GGGCTCATCATGAATTAGGT	C	GGGGCGGCTGGTGGTTTCGG	0.999
ccmFN	Fagus sylvatica	1348	450	CGG->UGG	Arg->Trp	GTCGGGGCGGCTGGTGGTTT	C	GGGATCCCGTAGAAAATGCT	0.998
ccmFN	Fagus sylvatica	1381	461	CGG->UGG	Arg->Trp	AAAATGCTTCTTTTATGCCT	C	GGGTATTAGCCACAGCTTGT	1
ccmFN	Fagus sylvatica	1442	481	UCG->UUG	Ser->Leu	CCTTCTTCATTCTTGGACCT	C	GTTTTTAAATATTGTGACTC	0.927
ccmFN	Fagus sylvatica	1462	488	CUU->UUU	Leu->Phe	CGTTTTTAAATATTGTGACT	C	TTCTATGCTGTGTCTCAGGA	1
ccmFN	Fagus sylvatica	1478	493	UCA->UUA	Ser->Leu	GACTCTTCTATGCTGTGTCT	C	AGGAACCTTTTCAATACGGT	1
ccmFN	Fagus sylvatica	1513	505	CCC->UCC	Pro->Ser	TACGGTCCGGATTGCTAGCT	C	CCGTTCATAGTTTTGCTACA	0.999
ccmFN	Lithocarpus litseifolius	38	13	CCG->CUG	Pro->Leu	GTTTCATTATTCGTTATTTC	C	GGGTCTTTTCGTTGCATTCA	0.99
ccmFN	Lithocarpus litseifolius	98	33	CCU->CUU	Pro->Leu	ACCAGCGTTTGGTGCAGCAC	C	TGCATTTTGGTGCATTCTTC	1
ccmFN	Lithocarpus litseifolius	137	46	UCG->UUG	Ser->Leu	TCTTTCTTTCCTTGGTCTTT	C	GTTCCGTCATATTCCTAATA	0.981
ccmFN	Lithocarpus litseifolius	142	48	CGU->UGU	Arg->Cys	CTTTCCTTGGTCTTTCGTTC	C	GTCATATTCCTAATAACTTA	0.987
ccmFN	Lithocarpus litseifolius	151	51	CCU->UCU	Pro->Ser	GTCTTTCGTTCCGTCATATT	C	CTAATAACTTATCCAATTAC	0.99
ccmFN	Lithocarpus litseifolius	248	83	UCA->UUA	Ser->Leu	TCATGAGGGTAGTATTTTAT	C	ATGGTGTCGGATCCCAAGTT	0.999
ccmFN	Lithocarpus litseifolius	256	86	CGG->UGG	Arg->Trp	GTAGTATTTTATCATGGTGT	C	GGATCCCAAGTTTTTATGGA	0.999
ccmFN	Lithocarpus litseifolius	263	88	CCA->CUA	Pro->Leu	TTTATCATGGTGTCGGATCC	C	AAGTTTTTATGGATTCCTTC	1
ccmFN	Lithocarpus litseifolius	283	95	CUU->UUU	Leu->Phe	CAAGTTTTTATGGATTCCTT	C	TTTGTTACCGGGGTCGACCC	0.995
ccmFN	Lithocarpus litseifolius	365	122	UCG->UUG	Ser->Leu	TTTTTTTTATTCCTTTGTCT	C	GAACTTCGTGAAGAACTCCA	0.928
ccmFN	Lithocarpus litseifolius	372	124	UUC->UUU	Phe->Phe	TATTCCTTTGTCTCGAACTT	C	GTGAAGAACTCCATTCTATC	0.989
ccmFN	Lithocarpus litseifolius	704	235	CCU->CUU	Pro->Leu	CATTGCTTTGTTTTTCTCTC	C	TTTCCTATCAGCGAGTTCCG	0.999
ccmFN	Lithocarpus litseifolius	713	238	UCA->UUA	Ser->Leu	GTTTTTCTCTCCTTTCCTAT	C	AGCGAGTTCCGATCCTTTTG	0.991
ccmFN	Lithocarpus litseifolius	751	251	CGU->UGU	Arg->Cys	TTGTTCGAAATTTCTTCGTT	C	GTACCGAACCGCTTGCAGAA	0.998
ccmFN	Lithocarpus litseifolius	773	258	UCA->UUA	Ser->Leu	TACCGAACCGCTTGCAGAAT	C	AAATCCTGTTCCACAAGATC	0.981
ccmFN	Lithocarpus litseifolius	785	262	CCA->CUA	Pro->Leu	TGCAGAATCAAATCCTGTTC	C	ACAAGATCCTATATCAGCTA	0.999
ccmFN	Lithocarpus litseifolius	800	267	UCA->UUA	Ser->Leu	TGTTCCACAAGATCCTATAT	C	AGCTATACATCCTCCTTGCA	0.991
ccmFN	Lithocarpus litseifolius	949	317	CGC->UGC	Arg->Cys	AAAAGAATGGAACGCTGCTT	C	GCTCTGCTGGATGCGTCGGA	0.993
ccmFN	Lithocarpus litseifolius	1267	423	CGG->UGG	Arg->Trp	GAATTTGGATCTTGACATGT	C	GGTGGTTTTTAACCGTAGGC	0.992
ccmFN	Lithocarpus litseifolius	1295	432	CCA->CUA	Pro->Leu	TTTAACCGTAGGCATCTTGC	C	AGGAAGTTGGTGGGCTCATC	1
ccmFN	Lithocarpus litseifolius	1312	438	CAU->UAU	His->Tyr	TGCCAGGAAGTTGGTGGGCT	C	ATCATGAATTAGGTCGGGGT	1
ccmFN	Lithocarpus litseifolius	1327	443	CGG->UGG	Arg->Trp	GGGCTCATCATGAATTAGGT	C	GGGGTGGCTGGTGGTTTCGG	0.999
ccmFN	Lithocarpus litseifolius	1345	449	CGG->UGG	Arg->Trp	GTCGGGGTGGCTGGTGGTTT	C	GGGATCCCGTAGAAAATGCT	0.999
ccmFN	Lithocarpus litseifolius	1378	460	CGG->UGG	Arg->Trp	AAAATGCTTCTTTTATGCCT	C	GGGTATTAGCCACAGCTCGT	1
ccmFN	Lithocarpus litseifolius	1396	466	CGU->UGU	Arg->Cys	CTCGGGTATTAGCCACAGCT	C	GTATTCATTCAGTAATTCTA	0.996
ccmFN	Lithocarpus litseifolius	1439	480	UCG->UUG	Ser->Leu	CCTTCTTCATTCTTGGACCT	C	GTTTTTAAATATTGTGACTC	0.927
ccmFN	Lithocarpus litseifolius	1459	487	CUU->UUU	Leu->Phe	CGTTTTTAAATATTGTGACT	C	TTCCATGCTGTGTCTCAGGA	0.997
ccmFN	Lithocarpus litseifolius	1463	488	CCA->CUA	Pro->Leu	TTTAAATATTGTGACTCTTC	C	ATGCTGTGTCTCAGGAACCT	0.994
ccmFN	Lithocarpus litseifolius	1475	492	UCA->UUA	Ser->Leu	GACTCTTCCATGCTGTGTCT	C	AGGAACCTTTTCAATACGGT	1
ccmFN	Lithocarpus litseifolius	1510	504	CCC->UCC	Pro->Ser	TACGGTCCGGATTGCTAGCT	C	CCGTTCATAGTTTTGCTACA	0.999
ccmFN	Quercus acutissima	38	13	CCG->CUG	Pro->Leu	GTTTCATTATTCGTTATTTC	C	GGGTCTTTTCGTTGCATTCA	0.99
ccmFN	Quercus acutissima	98	33	CCU->CUU	Pro->Leu	ACCAGCGTTTGGTGCAGCAC	C	TGCATTTTGGTGCATTCTTC	1
ccmFN	Quercus acutissima	137	46	UCG->UUG	Ser->Leu	TCTTTCTTTCCTTGGTCTTT	C	GTTCCGTCATATTCCTAATA	0.981
ccmFN	Quercus acutissima	142	48	CGU->UGU	Arg->Cys	CTTTCCTTGGTCTTTCGTTC	C	GTCATATTCCTAATAACTTA	0.987
ccmFN	Quercus acutissima	151	51	CCU->UCU	Pro->Ser	GTCTTTCGTTCCGTCATATT	C	CTAATAACTTATCCAATTAC	0.99
ccmFN	Quercus acutissima	248	83	UCA->UUA	Ser->Leu	TCATGAGGGTAGTATTTTAT	C	ATGGTGTCGGATCCCAAGTT	0.999
ccmFN	Quercus acutissima	256	86	CGG->UGG	Arg->Trp	GTAGTATTTTATCATGGTGT	C	GGATCCCAAGTTTTTATGGA	0.999
ccmFN	Quercus acutissima	263	88	CCA->CUA	Pro->Leu	TTTATCATGGTGTCGGATCC	C	AAGTTTTTATGGATTCCTTC	1
ccmFN	Quercus acutissima	283	95	CUU->UUU	Leu->Phe	CAAGTTTTTATGGATTCCTT	C	TTTGTTACCGGGGTCGACCC	0.995
ccmFN	Quercus acutissima	365	122	UCG->UUG	Ser->Leu	TTTTTTTTATTCCTTTGTCT	C	GAACTTCGTGAAGAACTCCA	0.928
ccmFN	Quercus acutissima	372	124	UUC->UUU	Phe->Phe	TATTCCTTTGTCTCGAACTT	C	GTGAAGAACTCCATTCTATC	0.989
ccmFN	Quercus acutissima	704	235	CCU->CUU	Pro->Leu	CATTGCTTTGTTTTTCTCTC	C	TTTCCTATCAGCGAGTTCCG	0.999
ccmFN	Quercus acutissima	713	238	UCA->UUA	Ser->Leu	GTTTTTCTCTCCTTTCCTAT	C	AGCGAGTTCCGATCCTTTTG	0.991
ccmFN	Quercus acutissima	751	251	CGU->UGU	Arg->Cys	TTGTTCGAAATTTCTTCGTT	C	GTACCGAACCGCTTGCAGAA	0.998
ccmFN	Quercus acutissima	773	258	UCA->UUA	Ser->Leu	TACCGAACCGCTTGCAGAAT	C	AAATCCTGTTCCACAAGATC	0.981
ccmFN	Quercus acutissima	785	262	CCA->CUA	Pro->Leu	TGCAGAATCAAATCCTGTTC	C	ACAAGATCCTATATCAGCTA	0.999
ccmFN	Quercus acutissima	800	267	UCA->UUA	Ser->Leu	TGTTCCACAAGATCCTATAT	C	AGCTATACATCCTCCTTGCA	0.991
ccmFN	Quercus acutissima	949	317	CGC->UGC	Arg->Cys	AAAAGAATGGAACGCTGCTT	C	GCTCTGCTGGATGCGTCGGA	0.993
ccmFN	Quercus acutissima	1267	423	CGG->UGG	Arg->Trp	GAATTTGGATCTTGACATGT	C	GGTGGTTTTTAACCGTAGGC	0.992
ccmFN	Quercus acutissima	1295	432	CCA->CUA	Pro->Leu	TTTAACCGTAGGCATCTTGC	C	AGGAAGTTGGTGGGCTCATC	1
ccmFN	Quercus acutissima	1312	438	CAU->UAU	His->Tyr	TGCCAGGAAGTTGGTGGGCT	C	ATCATGAATTAGGTCGGGGT	1
ccmFN	Quercus acutissima	1327	443	CGG->UGG	Arg->Trp	GGGCTCATCATGAATTAGGT	C	GGGGTGGCTGGTGGTTTCGG	0.999
ccmFN	Quercus acutissima	1345	449	CGG->UGG	Arg->Trp	GTCGGGGTGGCTGGTGGTTT	C	GGGATCCCGTAGAAAATGCT	0.999
ccmFN	Quercus acutissima	1378	460	CGG->UGG	Arg->Trp	AAAATGCTTCTTTTATGCCT	C	GGGTATTAGCCACAGCTCGT	1
ccmFN	Quercus acutissima	1396	466	CGU->UGU	Arg->Cys	CTCGGGTATTAGCCACAGCT	C	GTATTCATTCAGTAATTCTA	0.996
ccmFN	Quercus acutissima	1439	480	UCG->UUG	Ser->Leu	CCTTCTTCATTCTTGGACCT	C	GTTTTTAAATATTGTGACTC	0.927
ccmFN	Quercus acutissima	1459	487	CUU->UUU	Leu->Phe	CGTTTTTAAATATTGTGACT	C	TTCCATGCTGTGTCTCAGGA	0.997
ccmFN	Quercus acutissima	1463	488	CCA->CUA	Pro->Leu	TTTAAATATTGTGACTCTTC	C	ATGCTGTGTCTCAGGAACCT	0.994
ccmFN	Quercus acutissima	1475	492	UCA->UUA	Ser->Leu	GACTCTTCCATGCTGTGTCT	C	AGGAACCTTTTCAATACGGT	1
ccmFN	Quercus acutissima	1510	504	CCC->UCC	Pro->Ser	TACGGTCCGGATTGCTAGCT	C	CCGTTCATAGTTTTGCTACA	0.999
ccmFN	Quercus variabilis	38	13	CCG->CUG	Pro->Leu	GTTTCATTATTCGTTATTTC	C	GGGTCTTTTCGTTGCATTCA	0.99
ccmFN	Quercus variabilis	98	33	CCU->CUU	Pro->Leu	ACCAGCGTTTGGTGCAGCAC	C	TGCATTTTGGTGCATTCTTC	1
ccmFN	Quercus variabilis	137	46	UCG->UUG	Ser->Leu	TCTTTCTTTCCTTGGTCTTT	C	GTTCCGTCATATTCCTAATA	0.981
ccmFN	Quercus variabilis	142	48	CGU->UGU	Arg->Cys	CTTTCCTTGGTCTTTCGTTC	C	GTCATATTCCTAATAACTTA	0.987
ccmFN	Quercus variabilis	151	51	CCU->UCU	Pro->Ser	GTCTTTCGTTCCGTCATATT	C	CTAATAACTTATCCAATTAC	0.99
ccmFN	Quercus variabilis	248	83	UCA->UUA	Ser->Leu	TCATGAGGGTAGTATTTTAT	C	ATGGTGTCGGATCCCAAGTT	0.999
ccmFN	Quercus variabilis	256	86	CGG->UGG	Arg->Trp	GTAGTATTTTATCATGGTGT	C	GGATCCCAAGTTTTTATGGA	0.999
ccmFN	Quercus variabilis	263	88	CCA->CUA	Pro->Leu	TTTATCATGGTGTCGGATCC	C	AAGTTTTTATGGATTCCTTC	1
ccmFN	Quercus variabilis	283	95	CUU->UUU	Leu->Phe	CAAGTTTTTATGGATTCCTT	C	TTTGTTACCGGGGTCGACCC	0.995
ccmFN	Quercus variabilis	365	122	UCG->UUG	Ser->Leu	TTTTTTTTATTCCTTTGTCT	C	GAACTTCGTGAAGAACTCCA	0.928
ccmFN	Quercus variabilis	372	124	UUC->UUU	Phe->Phe	TATTCCTTTGTCTCGAACTT	C	GTGAAGAACTCCATTCTATC	0.989
ccmFN	Quercus variabilis	704	235	CCU->CUU	Pro->Leu	CATTGCTTTGTTTTTCTCTC	C	TTTCCTATCAGCGAGTTCCG	0.999
ccmFN	Quercus variabilis	713	238	UCA->UUA	Ser->Leu	GTTTTTCTCTCCTTTCCTAT	C	AGCGAGTTCCGATCCTTTTG	0.991
ccmFN	Quercus variabilis	751	251	CGU->UGU	Arg->Cys	TTGTTCGAAATTTCTTCGTT	C	GTACCGAACCGCTTGCAGAA	0.998
ccmFN	Quercus variabilis	773	258	UCA->UUA	Ser->Leu	TACCGAACCGCTTGCAGAAT	C	AAATCCTGTTCCACAAGATC	0.981
ccmFN	Quercus variabilis	785	262	CCA->CUA	Pro->Leu	TGCAGAATCAAATCCTGTTC	C	ACAAGATCCTATATCAGCTA	0.999
ccmFN	Quercus variabilis	800	267	UCA->UUA	Ser->Leu	TGTTCCACAAGATCCTATAT	C	AGCTATACATCCTCCTTGCA	0.991
ccmFN	Quercus variabilis	949	317	CGC->UGC	Arg->Cys	AAAAGAATGGAACGCTGCTT	C	GCTCTGCTGGATGCGTCGGA	0.993
ccmFN	Quercus variabilis	1267	423	CGG->UGG	Arg->Trp	GAATTTGGATCTTGACATGT	C	GGTGGTTTTTAACCGTAGGC	0.992
ccmFN	Quercus variabilis	1295	432	CCA->CUA	Pro->Leu	TTTAACCGTAGGCATCTTGC	C	AGGAAGTTGGTGGGCTCATC	1
ccmFN	Quercus variabilis	1312	438	CAU->UAU	His->Tyr	TGCCAGGAAGTTGGTGGGCT	C	ATCATGAATTAGGTCGGGGT	1
ccmFN	Quercus variabilis	1327	443	CGG->UGG	Arg->Trp	GGGCTCATCATGAATTAGGT	C	GGGGTGGCTGGTGGTTTCGG	0.999
ccmFN	Quercus variabilis	1345	449	CGG->UGG	Arg->Trp	GTCGGGGTGGCTGGTGGTTT	C	GGGATCCCGTAGAAAATGCT	0.999
ccmFN	Quercus variabilis	1378	460	CGG->UGG	Arg->Trp	AAAATGCTTCTTTTATGCCT	C	GGGTATTAGCCACAGCTCGT	1
ccmFN	Quercus variabilis	1396	466	CGU->UGU	Arg->Cys	CTCGGGTATTAGCCACAGCT	C	GTATTCATTCAGTAATTCTA	0.996
ccmFN	Quercus variabilis	1439	480	UCG->UUG	Ser->Leu	CCTTCTTCATTCTTGGACCT	C	GTTTTTAAATATTGTGACTC	0.927
ccmFN	Quercus variabilis	1459	487	CUU->UUU	Leu->Phe	CGTTTTTAAATATTGTGACT	C	TTCCATGCTGTGTCTCAGGA	0.997
ccmFN	Quercus variabilis	1463	488	CCA->CUA	Pro->Leu	TTTAAATATTGTGACTCTTC	C	ATGCTGTGTCTCAGGAACCT	0.994
ccmFN	Quercus variabilis	1475	492	UCA->UUA	Ser->Leu	GACTCTTCCATGCTGTGTCT	C	AGGAACCTTTTCAATACGGT	1
ccmFN	Quercus variabilis	1510	504	CCC->UCC	Pro->Ser	TACGGTCCGGATTGCTAGCT	C	CCGTTCATAGTTTTGCTACA	0.999
cox1	Castanea henryi	11	4	CCG->CUG	Pro->Leu	NNNNNNNNNNATGACAAATC	C	GGTCCGATGGCTGTTCTCCA	1
cox1	Castanea henryi	15	5	GUC->GUU	Val->Val	NNNNNNATGACAAATCCGGT	C	CGATGGCTGTTCTCCACTAA	0.954
cox1	Castanea henryi	242	81	UCU->UUU	Ser->Phe	GCCGGCGATGATAGGTGGAT	C	TGGTAATTGGTCTGTTCCGA	0.998
cox1	Castanea henryi	254	85	UCU->UUU	Ser->Phe	AGGTGGATCTGGTAATTGGT	C	TGTTCCGATTCTGATAGGTG	1
cox1	Castanea henryi	443	148	UCA->UUA	Ser->Leu	TTCCGGAGGAGCAGTTGATT	C	AGCAATTTCCAGTCTTCATC	0.988
cox1	Castanea henryi	452	151	UCC->UUC	Ser->Phe	AGCAGTTGATTCAGCAATTT	C	CAGTCTTCATCTATCTGGTG	0.999
cox1	Castanea henryi	515	172	UCC->UUC	Ser->Phe	CAATTTTATAACAACTATCT	C	CAACATGCGTGGACCTGGAA	1
cox1	Castanea henryi	551	184	UCA->UUA	Ser->Leu	TGGAATGACTATGCATAGAT	C	ACCTCTATTTGTATGGTCCG	1
cox1	Castanea henryi	590	197	CCA->CUA	Pro->Leu	CGTTCTAGTGACAGCATTCC	C	ACTTTTATTATCACTTCCGG	0.999
cox1	Castanea henryi	668	223	UCU->UUU	Ser->Phe	AAACTTTAATACAACCTTTT	C	TGATCCCGCAGGAGGGGGAG	0.999
cox1	Castanea henryi	746	249	CCC->CUC	Pro->Leu	TCATCCAGAGGTGTATATTC	C	CATTCTGCCTGGATCCGGTA	0.998
cox1	Castanea henryi	761	254	UCC->UUC	Ser->Phe	TATTCCCATTCTGCCTGGAT	C	CGGTATCATAAGTCATATCG	0.996
cox1	Castanea henryi	1037	346	UCC->UUC	Ser->Phe	CATGTTATTTGCTGTAGGGT	C	CATCTTTTTGTTCACCATAG	0.999
cox1	Castanea henryi	1124	375	GCG->GUG	Ala->Val	TCTACATGATACTTATTATG	C	GGTTGCACATTTCCATTATG	0.999
cox1	Castanea henryi	1149	383	CUC->CUU	Leu->Leu	GCACATTTCCATTATGTACT	C	TCTATGGGAGCCGTTTTTGC	0.917
cox1	Castanea henryi	1186	396	CAC->UAC	His->Tyr	TTGCTTTATTTGCAGGATTT	C	ACTATTGGGTGGGTAAAATC	1
cox1	Castanea henryi	1274	425	CCG->CUG	Pro->Leu	CACTTTTTTCGGGGTTAATC	C	GACCCTCTTTCCCATGCATT	0.994
cox1	Castanea henryi	1279	427	CUC->UUC	Leu->Phe	TTTTCGGGGTTAATCCGACC	C	TCTTTCCCATGCATTTCTTA	0.987
cox1	Castanea henryi	1402	468	CGU->UGU	Arg->Cys	ATATATCCGTAGTTGGGATT	C	GTCGTTTCTTCGTGGTCGTA	0.997
cox1	Castanea henryi	1405	469	CGU->UGU	Arg->Cys	TATCCGTAGTTGGGATTCGT	C	GTTTCTTCGTGGTCGTAACA	1
cox1	Castanea henryi	1433	478	UCA->UUA	Ser->Leu	CGTGGTCGTAACAATCACTT	C	AAGCAGTGGAAATAACAAAA	0.999
cox1	Castanea mollissima	11	4	CCG->CUG	Pro->Leu	NNNNNNNNNNATGACAAATC	C	GGTCCGATGGCTGTTCTCCA	1
cox1	Castanea mollissima	15	5	GUC->GUU	Val->Val	NNNNNNATGACAAATCCGGT	C	CGATGGCTGTTCTCCACTAA	0.954
cox1	Castanea mollissima	242	81	UCU->UUU	Ser->Phe	GCCGGCGATGATAGGTGGAT	C	TGGTAATTGGTCTGTTCCGA	0.998
cox1	Castanea mollissima	254	85	UCU->UUU	Ser->Phe	AGGTGGATCTGGTAATTGGT	C	TGTTCCGATTCTGATAGGTG	1
cox1	Castanea mollissima	443	148	UCA->UUA	Ser->Leu	TTCCGGAGGAGCAGTTGATT	C	AGCAATTTCCAGTCTTCATC	0.988
cox1	Castanea mollissima	452	151	UCC->UUC	Ser->Phe	AGCAGTTGATTCAGCAATTT	C	CAGTCTTCATCTATCTGGTG	0.999
cox1	Castanea mollissima	515	172	UCC->UUC	Ser->Phe	CAATTTTATAACAACTATCT	C	CAACATGCGTGGACCTGGAA	1
cox1	Castanea mollissima	551	184	UCA->UUA	Ser->Leu	TGGAATGACTATGCATAGAT	C	ACCTCTATTTGTATGGTCCG	1
cox1	Castanea mollissima	590	197	CCA->CUA	Pro->Leu	CGTTCTAGTGACAGCATTCC	C	ACTTTTATTATCACTTCCGG	0.999
cox1	Castanea mollissima	668	223	UCU->UUU	Ser->Phe	AAACTTTAATACAACCTTTT	C	TGATCCCGCAGGAGGGGGAG	0.999
cox1	Castanea mollissima	746	249	CCC->CUC	Pro->Leu	TCATCCAGAGGTGTATATTC	C	CATTCTGCCTGGATCCGGTA	0.998
cox1	Castanea mollissima	761	254	UCC->UUC	Ser->Phe	TATTCCCATTCTGCCTGGAT	C	CGGTATCATAAGTCATATCG	0.996
cox1	Castanea mollissima	1037	346	UCC->UUC	Ser->Phe	CATGTTATTTGCTGTAGGGT	C	CATCTTTTTGTTCACCATAG	0.999
cox1	Castanea mollissima	1124	375	GCG->GUG	Ala->Val	TCTACATGATACTTATTATG	C	GGTTGCACATTTCCATTATG	0.999
cox1	Castanea mollissima	1149	383	CUC->CUU	Leu->Leu	GCACATTTCCATTATGTACT	C	TCTATGGGAGCCGTTTTTGC	0.917
cox1	Castanea mollissima	1186	396	CAC->UAC	His->Tyr	TTGCTTTATTTGCAGGATTT	C	ACTATTGGGTGGGTAAAATC	1
cox1	Castanea mollissima	1274	425	CCG->CUG	Pro->Leu	CACTTTTTTCGGGGTTAATC	C	GACCCTCTTTCCCATGCATT	0.994
cox1	Castanea mollissima	1279	427	CUC->UUC	Leu->Phe	TTTTCGGGGTTAATCCGACC	C	TCTTTCCCATGCATTTCTTA	0.987
cox1	Castanea mollissima	1402	468	CGU->UGU	Arg->Cys	ATATATCCGTAGTTGGGATT	C	GTCGTTTCTTCGTGGTCGTA	0.997
cox1	Castanea mollissima	1405	469	CGU->UGU	Arg->Cys	TATCCGTAGTTGGGATTCGT	C	GTTTCTTCGTGGTCGTAACA	1
cox1	Castanea mollissima	1433	478	UCA->UUA	Ser->Leu	CGTGGTCGTAACAATCACTT	C	AAGCAGTGGAAATAACAAAA	0.999
cox1	Castanopsis carlesii	11	4	CCG->CUG	Pro->Leu	NNNNNNNNNNATGACAAATC	C	GGTCCGATGGCTGTTCTCCA	1
cox1	Castanopsis carlesii	15	5	GUC->GUU	Val->Val	NNNNNNATGACAAATCCGGT	C	CGATGGCTGTTCTCCACTAA	0.954
cox1	Castanopsis carlesii	242	81	UCU->UUU	Ser->Phe	GCCGGCGATGATAGGTGGAT	C	TGGTAATTGGTCTGTTCCGA	0.998
cox1	Castanopsis carlesii	254	85	UCU->UUU	Ser->Phe	AGGTGGATCTGGTAATTGGT	C	TGTTCCGATTCTGATAGGTG	1
cox1	Castanopsis carlesii	443	148	UCA->UUA	Ser->Leu	TTCCGGAGGAGCAGTTGATT	C	AGCAATTTCCAGTCTTCATC	0.988
cox1	Castanopsis carlesii	452	151	UCC->UUC	Ser->Phe	AGCAGTTGATTCAGCAATTT	C	CAGTCTTCATCTATCTGGTG	0.999
cox1	Castanopsis carlesii	515	172	UCC->UUC	Ser->Phe	CAATTTTATAACAACTATCT	C	CAACATGCGTGGACCTGGAA	1
cox1	Castanopsis carlesii	551	184	UCA->UUA	Ser->Leu	TGGAATGACTATGCATAGAT	C	ACCTCTATTTGTATGGTCCG	1
cox1	Castanopsis carlesii	590	197	CCA->CUA	Pro->Leu	CGTTCTAGTGACAGCATTCC	C	ACTTTTATTATCACTTCCGG	0.999
cox1	Castanopsis carlesii	668	223	UCU->UUU	Ser->Phe	AAACTTTAATACAACCTTTT	C	TGATCCCGCAGGAGGGGGAG	0.999
cox1	Castanopsis carlesii	746	249	CCC->CUC	Pro->Leu	TCATCCAGAGGTGTATATTC	C	CATTCTGCCTGGATCCGGTA	0.998
cox1	Castanopsis carlesii	761	254	UCC->UUC	Ser->Phe	TATTCCCATTCTGCCTGGAT	C	CGGTATCATAAGTCATATCG	0.996
cox1	Castanopsis carlesii	1037	346	UCC->UUC	Ser->Phe	CATGTTATTTGCTGTAGGGT	C	CATCTTTTTGTTCACCATAG	0.999
cox1	Castanopsis carlesii	1124	375	GCG->GUG	Ala->Val	TCTACATGATACTTATTATG	C	GGTTGCACATTTCCATTATG	0.999
cox1	Castanopsis carlesii	1149	383	CUC->CUU	Leu->Leu	GCACATTTCCATTATGTACT	C	TCTATGGGAGCCGTTTTTGC	0.917
cox1	Castanopsis carlesii	1186	396	CAC->UAC	His->Tyr	TTGCTTTATTTGCAGGATTT	C	ACTATTGGGTGGGTAAAATC	1
cox1	Castanopsis carlesii	1274	425	CCG->CUG	Pro->Leu	CACTTTTTTCGGGGTTAATC	C	GACCCTCTTTCCCATGCATT	0.994
cox1	Castanopsis carlesii	1279	427	CUC->UUC	Leu->Phe	TTTTCGGGGTTAATCCGACC	C	TCTTTCCCATGCATTTCTTA	0.987
cox1	Castanopsis carlesii	1402	468	CGU->UGU	Arg->Cys	ATATATCCGTAGTTGGGATT	C	GTCGTTTCTTCGTGGTCGTA	0.997
cox1	Castanopsis carlesii	1405	469	CGU->UGU	Arg->Cys	TATCCGTAGTTGGGATTCGT	C	GTTTCTTCGTGGTCGTAACA	1
cox1	Castanopsis carlesii	1433	478	UCA->UUA	Ser->Leu	CGTGGTCGTAACAATCACTT	C	AAGCAGTGGAAATAACAAAA	0.999
cox1	Fagus sylvatica	221	74	UCU->UUU	Ser->Phe	GCCGGCGATGATAGGTGGAT	C	TGGTAATTGGTCTGTTCCGA	0.998
cox1	Fagus sylvatica	233	78	UCU->UUU	Ser->Phe	AGGTGGATCTGGTAATTGGT	C	TGTTCCGATTCTGATAGGTG	1
cox1	Fagus sylvatica	422	141	UCA->UUA	Ser->Leu	TTCCGGAGGAGCAGTTGATT	C	AGCAATTTCCAGTCTTCATC	0.988
cox1	Fagus sylvatica	431	144	UCC->UUC	Ser->Phe	AGCAGTTGATTCAGCAATTT	C	CAGTCTTCATCTATCTGGTG	0.999
cox1	Fagus sylvatica	494	165	UCC->UUC	Ser->Phe	CAATTTTATAACAACTATCT	C	CAACATGCGTGGACCTGGAA	1
cox1	Fagus sylvatica	530	177	UCA->UUA	Ser->Leu	TGGAATGACTATGCATAGAT	C	ACCCCTATTTGTGTGGTCCG	1
cox1	Fagus sylvatica	569	190	CCA->CUA	Pro->Leu	CGTTCTAGTGACAGCATTCC	C	ACTTTTATTATCACTTCCGG	0.999
cox1	Fagus sylvatica	647	216	UCU->UUU	Ser->Phe	AAACTTTAATACAACCTTTT	C	TGATCCCGCAGGAGGGGGAG	0.999
cox1	Fagus sylvatica	725	242	CCC->CUC	Pro->Leu	TCATCCAGAGGTGTATATTC	C	CATTCTGCCTGGATCCGGTA	0.998
cox1	Fagus sylvatica	740	247	UCC->UUC	Ser->Phe	TATTCCCATTCTGCCTGGAT	C	CGGTATCATAAGTCATATCG	0.996
cox1	Fagus sylvatica	1016	339	UCC->UUC	Ser->Phe	CATGTTATTTGCTGTAGGGT	C	CATCTTTTTGTTCACCATAG	0.999
cox1	Fagus sylvatica	1103	368	GCG->GUG	Ala->Val	TCTACATGATACTTATTATG	C	GGTTGCGCATTTCCATTATG	0.999
cox1	Fagus sylvatica	1165	389	CAC->UAC	His->Tyr	TTGCTTTATTTGCAGGATTT	C	ACTATTGGGTGGGTAAAATC	1
cox1	Fagus sylvatica	1253	418	CCG->CUG	Pro->Leu	CACTTTTTTCGGGGTTAATC	C	GACCCTCTTTCCCATGCATT	0.994
cox1	Fagus sylvatica	1258	420	CUC->UUC	Leu->Phe	TTTTCGGGGTTAATCCGACC	C	TCTTTCCCATGCATTTCTTA	0.987
cox1	Fagus sylvatica	1381	461	CGU->UGU	Arg->Cys	ATATATCCGTAGTTGGGATT	C	GTCGTTTCTTCGTGGTCGTA	0.997
cox1	Fagus sylvatica	1384	462	CGU->UGU	Arg->Cys	TATCCGTAGTTGGGATTCGT	C	GTTTCTTCGTGGTCGTAACA	1
cox1	Fagus sylvatica	1412	471	UCA->UUA	Ser->Leu	CGTGGTCGTAACAATCACTT	C	AAGCAGTGGAAATAACAAAA	0.999
cox1	Fagus sylvatica	1478	493	CCG->CUG	Pro->Leu	TGAACAGAATTCAACCACAC	C	GGAATGGATGGTACAAAGTC	1
cox1	Lithocarpus litseifolius	11	4	CCG->CUG	Pro->Leu	NNNNNNNNNNATGACAAATC	C	GGTCCGATGGCTGTTCTCCA	1
cox1	Lithocarpus litseifolius	15	5	GUC->GUU	Val->Val	NNNNNNATGACAAATCCGGT	C	CGATGGCTGTTCTCCACTAA	0.954
cox1	Lithocarpus litseifolius	242	81	UCU->UUU	Ser->Phe	GCCGGCGATGATAGGTGGAT	C	TGGTAATTGGTCTGTTCCGA	0.998
cox1	Lithocarpus litseifolius	254	85	UCU->UUU	Ser->Phe	AGGTGGATCTGGTAATTGGT	C	TGTTCCGATTCTGATAGGTG	1
cox1	Lithocarpus litseifolius	443	148	UCA->UUA	Ser->Leu	TTCCGGAGGAGCAGTTGATT	C	AGCAATTTCCAGTCTTCATC	0.988
cox1	Lithocarpus litseifolius	452	151	UCC->UUC	Ser->Phe	AGCAGTTGATTCAGCAATTT	C	CAGTCTTCATCTATCTGGTG	0.999
cox1	Lithocarpus litseifolius	515	172	UCC->UUC	Ser->Phe	CAATTTTATAACAACTATCT	C	CAACATGCGTGGACCTGGAA	1
cox1	Lithocarpus litseifolius	551	184	UCA->UUA	Ser->Leu	TGGAATGACTATGCATAGAT	C	ACCTCTATTTGTGTGGTCCG	1
cox1	Lithocarpus litseifolius	590	197	CCA->CUA	Pro->Leu	CGTTCTAGTGACAGCATTCC	C	ACTTTTATTATCACTTCCGG	0.999
cox1	Lithocarpus litseifolius	668	223	UCU->UUU	Ser->Phe	AAACTTTAATACAACCTTTT	C	TGATCCCGCAGGAGGGGGAG	0.999
cox1	Lithocarpus litseifolius	746	249	CCC->CUC	Pro->Leu	TCATCCAGAGGTGTATATTC	C	CATTCTGCCTGGATCCGGTA	0.998
cox1	Lithocarpus litseifolius	761	254	UCC->UUC	Ser->Phe	TATTCCCATTCTGCCTGGAT	C	CGGTATCATAAGTCATATCG	0.996
cox1	Lithocarpus litseifolius	1037	346	UCC->UUC	Ser->Phe	CATGTTATTTGCTGTAGGGT	C	CATCTTTTTGTTCACCATAG	0.999
cox1	Lithocarpus litseifolius	1124	375	GCG->GUG	Ala->Val	TCTACATGATACTTATTATG	C	GGTTGCACATTTCCATTATG	0.999
cox1	Lithocarpus litseifolius	1149	383	CUC->CUU	Leu->Leu	GCACATTTCCATTATGTACT	C	TCTATGGGAGCCGTTTTTGC	0.917
cox1	Lithocarpus litseifolius	1186	396	CAC->UAC	His->Tyr	TTGCTTTATTTGCAGGATTT	C	ACTATTGGGTGGGTAAAATC	1
cox1	Lithocarpus litseifolius	1274	425	CCG->CUG	Pro->Leu	CACTTTTTTCGGGGTTAATC	C	GACCCTCTTTCCCATGCATT	0.994
cox1	Lithocarpus litseifolius	1279	427	CUC->UUC	Leu->Phe	TTTTCGGGGTTAATCCGACC	C	TCTTTCCCATGCATTTCTTA	0.987
cox1	Lithocarpus litseifolius	1402	468	CGU->UGU	Arg->Cys	ATATATCCGTAGTTGGGATT	C	GTCGTTTCTTCGTGGTCGTA	0.997
cox1	Lithocarpus litseifolius	1405	469	CGU->UGU	Arg->Cys	TATCCGTAGTTGGGATTCGT	C	GTTTCTTCGTGGTCGTAACA	1
cox1	Lithocarpus litseifolius	1433	478	UCA->UUA	Ser->Leu	CGTGGTCGTAACAATCACTT	C	AAGCAGTGGAAATAACAAAA	0.999
cox1	Quercus acutissima	11	4	CCG->CUG	Pro->Leu	NNNNNNNNNNATGACAAATC	C	GGTCCGATGGCTGTTCTCCA	1
cox1	Quercus acutissima	15	5	GUC->GUU	Val->Val	NNNNNNATGACAAATCCGGT	C	CGATGGCTGTTCTCCACTAA	0.954
cox1	Quercus acutissima	242	81	UCU->UUU	Ser->Phe	GCCGGCGATGATAGGTGGAT	C	TGGTAATTGGTCTGTTCCGA	0.998
cox1	Quercus acutissima	254	85	UCU->UUU	Ser->Phe	AGGTGGATCTGGTAATTGGT	C	TGTTCCGATTCTGATAGGTG	1
cox1	Quercus acutissima	443	148	UCA->UUA	Ser->Leu	TTCCGGAGGAGCAGTTGATT	C	AGCAATTTCCAGTCTTCATC	0.988
cox1	Quercus acutissima	452	151	UCC->UUC	Ser->Phe	AGCAGTTGATTCAGCAATTT	C	CAGTCTTCATCTATCTGGTG	0.999
cox1	Quercus acutissima	515	172	UCC->UUC	Ser->Phe	CAATTTTATAACAACTATCT	C	CAACATGCGTGGACCTGGAA	1
cox1	Quercus acutissima	551	184	UCA->UUA	Ser->Leu	TGGAATGACTATGCATAGAT	C	ACCTCTATTTGTGTGGTCCG	1
cox1	Quercus acutissima	590	197	CCA->CUA	Pro->Leu	CGTTCTAGTGACAGCATTCC	C	ACTTTTATTATCACTTCCGG	0.999
cox1	Quercus acutissima	668	223	UCU->UUU	Ser->Phe	AAACTTTAATACAACCTTTT	C	TGATCCCGCAGGAGGGGGAG	0.999
cox1	Quercus acutissima	746	249	CCC->CUC	Pro->Leu	TCATCCAGAGGTGTATATTC	C	CATTCTGCCTGGATCCGGTA	0.998
cox1	Quercus acutissima	761	254	UCC->UUC	Ser->Phe	TATTCCCATTCTGCCTGGAT	C	CGGTATCATAAGTCATATCG	0.996
cox1	Quercus acutissima	1037	346	UCC->UUC	Ser->Phe	CATGTTATTTGCTGTAGGGT	C	CATCTTTTTGTTCACCATAG	0.999
cox1	Quercus acutissima	1124	375	GCG->GUG	Ala->Val	TCTACATGATACTTATTATG	C	GGTTGCACATTTCCATTATG	0.999
cox1	Quercus acutissima	1149	383	CUC->CUU	Leu->Leu	GCACATTTCCATTATGTACT	C	TCTATGGGAGCCGTTTTTGC	0.917
cox1	Quercus acutissima	1186	396	CAC->UAC	His->Tyr	TTGCTTTATTTGCAGGATTT	C	ACTATTGGGTGGGTAAAATC	1
cox1	Quercus acutissima	1274	425	CCG->CUG	Pro->Leu	CACTTTTTTCGGGGTTAATC	C	GACCCTCTTTCCCATGCATT	0.994
cox1	Quercus acutissima	1279	427	CUC->UUC	Leu->Phe	TTTTCGGGGTTAATCCGACC	C	TCTTTCCCATGCATTTCTTA	0.987
cox1	Quercus acutissima	1402	468	CGU->UGU	Arg->Cys	ATATATCCGTAGTTGGGATT	C	GTCGTTTCTTCGTGGTCGTA	0.997
cox1	Quercus acutissima	1405	469	CGU->UGU	Arg->Cys	TATCCGTAGTTGGGATTCGT	C	GTTTCTTCGTGGTCGTAACA	1
cox1	Quercus acutissima	1433	478	UCA->UUA	Ser->Leu	CGTGGTCGTAACAATCACTT	C	AAGCAGTGGAAATAACAAAA	0.999
cox1	Quercus variabilis	11	4	CCG->CUG	Pro->Leu	NNNNNNNNNNATGACAAATC	C	GGTCCGATGGCTGTTCTCCA	1
cox1	Quercus variabilis	15	5	GUC->GUU	Val->Val	NNNNNNATGACAAATCCGGT	C	CGATGGCTGTTCTCCACTAA	0.954
cox1	Quercus variabilis	242	81	UCU->UUU	Ser->Phe	GCCGGCGATGATAGGTGGAT	C	TGGTAATTGGTCTGTTCCGA	0.998
cox1	Quercus variabilis	254	85	UCU->UUU	Ser->Phe	AGGTGGATCTGGTAATTGGT	C	TGTTCCGATTCTGATAGGTG	1
cox1	Quercus variabilis	443	148	UCA->UUA	Ser->Leu	TTCCGGAGGAGCAGTTGATT	C	AGCAATTTCCAGTCTTCATC	0.988
cox1	Quercus variabilis	452	151	UCC->UUC	Ser->Phe	AGCAGTTGATTCAGCAATTT	C	CAGTCTTCATCTATCTGGTG	0.999
cox1	Quercus variabilis	515	172	UCC->UUC	Ser->Phe	CAATTTTATAACAACTATCT	C	CAACATGCGTGGACCTGGAA	1
cox1	Quercus variabilis	551	184	UCA->UUA	Ser->Leu	TGGAATGACTATGCATAGAT	C	ACCTCTATTTGTGTGGTCCG	1
cox1	Quercus variabilis	590	197	CCA->CUA	Pro->Leu	CGTTCTAGTGACAGCATTCC	C	ACTTTTATTATCACTTCCGG	0.999
cox1	Quercus variabilis	668	223	UCU->UUU	Ser->Phe	AAACTTTAATACAACCTTTT	C	TGATCCCGCAGGAGGGGGAG	0.999
cox1	Quercus variabilis	746	249	CCC->CUC	Pro->Leu	TCATCCAGAGGTGTATATTC	C	CATTCTGCCTGGATCCGGTA	0.998
cox1	Quercus variabilis	761	254	UCC->UUC	Ser->Phe	TATTCCCATTCTGCCTGGAT	C	CGGTATCATAAGTCATATCG	0.996
cox1	Quercus variabilis	1037	346	UCC->UUC	Ser->Phe	CATGTTATTTGCTGTAGGGT	C	CATCTTTTTGTTCACCATAG	0.999
cox1	Quercus variabilis	1124	375	GCG->GUG	Ala->Val	TCTACATGATACTTATTATG	C	GGTTGCACATTTCCATTATG	0.999
cox1	Quercus variabilis	1149	383	CUC->CUU	Leu->Leu	GCACATTTCCATTATGTACT	C	TCTATGGGAGCCGTTTTTGC	0.917
cox1	Quercus variabilis	1186	396	CAC->UAC	His->Tyr	TTGCTTTATTTGCAGGATTT	C	ACTATTGGGTGGGTAAAATC	1
cox1	Quercus variabilis	1274	425	CCG->CUG	Pro->Leu	CACTTTTTTCGGGGTTAATC	C	GACCCTCTTTCCCATGCATT	0.994
cox1	Quercus variabilis	1279	427	CUC->UUC	Leu->Phe	TTTTCGGGGTTAATCCGACC	C	TCTTTCCCATGCATTTCTTA	0.987
cox1	Quercus variabilis	1402	468	CGU->UGU	Arg->Cys	ATATATCCGTAGTTGGGATT	C	GTCGTTTCTTCGTGGTCGTA	0.997
cox1	Quercus variabilis	1405	469	CGU->UGU	Arg->Cys	TATCCGTAGTTGGGATTCGT	C	GTTTCTTCGTGGTCGTAACA	1
cox1	Quercus variabilis	1433	478	UCA->UUA	Ser->Leu	CGTGGTCGTAACAATCACTT	C	AAGCAGTGGAAATAACAAAA	0.999
cox2	Castanea henryi	71	24	UCU->UUU	Ser->Phe	GGAACCATGGCAATTAGGAT	C	TCAAGACGCAGCAACACCTA	1
cox2	Castanea henryi	107	36	ACA->AUA	Thr->Ile	ACCTATGATGCAAGGAATAA	C	AGACTTACATCACGATATCT	1
cox2	Castanea henryi	161	54	UCA->UUA	Ser->Leu	TCTTATTTTGGTTTTCGTAT	C	ACGGATCTTGGTTCGCGCTT	0.999
cox2	Castanea henryi	163	55	CGG->UGG	Arg->Trp	TTATTTTGGTTTTCGTATCA	C	GGATCTTGGTTCGCGCTTTA	1
cox2	Castanea henryi	253	85	CGG->UGG	Arg->Trp	GAACTACTATCGAGATTCTT	C	GGACCATCTTTCCGAGTATC	0.927
cox2	Castanea henryi	278	93	CCG->CUG	Pro->Leu	CATCTTTCCGAGTATCATCC	C	GATGTTCATTGCTATACCAT	0.972
cox2	Castanea henryi	379	127	CGG->UGG	Arg->Trp	CTATTGGACATCAATGGTAT	C	GGACTTATGAGTATTCAGAC	0.998
cox2	Castanea henryi	443	148	ACG->AUG	Thr->Met	ACTCACTTTTGACAGTTATA	C	GATTCCAGAAGATGATCTAG	0.999
cox2	Castanea henryi	476	159	UCA->UUA	Ser->Leu	TGATCTAGAATTTGGTCAAT	C	ACGTTTATTAGAAGTGGACA	0.991
cox2	Castanea henryi	544	182	CCU->UCU	Pro->Ser	ATCTACGTATTATTGTAACA	C	CTGCTGATGTACCTCATAGT	0.999
cox2	Castanea henryi	557	186	CCU->CUU	Pro->Leu	TGTAACACCTGCTGATGTAC	C	TCATAGTTGGGCTGTACCTT	0.996
cox2	Castanea henryi	581	194	UCA->UUA	Ser->Leu	TAGTTGGGCTGTACCTTCCT	C	AGGTGTCAAATGTGATGCTG	1
cox2	Castanea henryi	632	211	UCG->UUG	Ser->Leu	TTTAAATCAGATCTCTATTT	C	GGTACAACGAGAAGGAGTTT	0.999
cox2	Castanea henryi	698	233	ACG->AUG	Thr->Met	TGGAACTAATCATGCCTTTA	C	GCCTATCGTCGTAGAAGCTG	1
cox2	Castanea henryi	721	241	CCU->UCU	Pro->Ser	CTATCGTCGTAGAAGCTGTT	C	CTAGGAAAGATTATGGTTCT	0.999
cox2	Castanea henryi	742	248	CGG->UGG	Arg->Trp	CTAGGAAAGATTATGGTTCT	C	GGGTATCCAATCAATTAATC	0.999
cox2	Castanea mollissima	71	24	UCU->UUU	Ser->Phe	GGAACCATGGCAATTAGGAT	C	TCAAGACGCAGCAACACCTA	1
cox2	Castanea mollissima	107	36	ACA->AUA	Thr->Ile	ACCTATGATGCAAGGAATAA	C	AGACTTACATCACGATATCT	1
cox2	Castanea mollissima	161	54	UCA->UUA	Ser->Leu	TCTTATTTTGGTTTTCGTAT	C	ACGGATCTTGGTTCGCGCTT	0.999
cox2	Castanea mollissima	163	55	CGG->UGG	Arg->Trp	TTATTTTGGTTTTCGTATCA	C	GGATCTTGGTTCGCGCTTTA	1
cox2	Castanea mollissima	253	85	CGG->UGG	Arg->Trp	GAACTACTATCGAGATTCTT	C	GGACCATCTTTCCGAGTATC	0.927
cox2	Castanea mollissima	278	93	CCG->CUG	Pro->Leu	CATCTTTCCGAGTATCATCC	C	GATGTTCATTGCTATACCAT	0.972
cox2	Castanea mollissima	379	127	CGG->UGG	Arg->Trp	CTATTGGACATCAATGGTAT	C	GGACTTATGAGTATTCAGAC	0.998
cox2	Castanea mollissima	443	148	ACG->AUG	Thr->Met	ACTCACTTTTGACAGTTATA	C	GATTCCAGAAGATGATCTAG	0.999
cox2	Castanea mollissima	476	159	UCA->UUA	Ser->Leu	TGATCTAGAATTTGGTCAAT	C	ACGTTTATTAGAAGTGGACA	0.991
cox2	Castanea mollissima	544	182	CCU->UCU	Pro->Ser	ATCTACGTATTATTGTAACA	C	CTGCTGATGTACCTCATAGT	0.999
cox2	Castanea mollissima	557	186	CCU->CUU	Pro->Leu	TGTAACACCTGCTGATGTAC	C	TCATAGTTGGGCTGTACCTT	0.996
cox2	Castanea mollissima	581	194	UCA->UUA	Ser->Leu	TAGTTGGGCTGTACCTTCCT	C	AGGTGTCAAATGTGATGCTG	1
cox2	Castanea mollissima	632	211	UCG->UUG	Ser->Leu	TTTAAATCAGATCTCTATTT	C	GGTACAACGAGAAGGAGTTT	0.999
cox2	Castanea mollissima	698	233	ACG->AUG	Thr->Met	TGGAACTAATCATGCCTTTA	C	GCCTATCGTCGTAGAAGCTG	1
cox2	Castanea mollissima	721	241	CCU->UCU	Pro->Ser	CTATCGTCGTAGAAGCTGTT	C	CTAGGAAAGATTATGGTTCT	0.999
cox2	Castanea mollissima	742	248	CGG->UGG	Arg->Trp	CTAGGAAAGATTATGGTTCT	C	GGGTATCCAATCAATTAATC	0.999
cox2	Castanopsis carlesii	71	24	UCU->UUU	Ser->Phe	GGAACCATGGCAATTAGGAT	C	TCAAGACGCAGCAACACCTA	1
cox2	Castanopsis carlesii	107	36	ACA->AUA	Thr->Ile	ACCTATGATGCAAGGAATAA	C	AGACTTACATCACGATATCT	1
cox2	Castanopsis carlesii	161	54	UCA->UUA	Ser->Leu	TCTTATTTTGGTTTTCGTAT	C	ACGGATCTTGGTTCGCGCTT	0.999
cox2	Castanopsis carlesii	163	55	CGG->UGG	Arg->Trp	TTATTTTGGTTTTCGTATCA	C	GGATCTTGGTTCGCGCTTTA	1
cox2	Castanopsis carlesii	253	85	CGG->UGG	Arg->Trp	GAACTACTATCGAGATTCTT	C	GGACCATCTTTCCGAGTATC	0.927
cox2	Castanopsis carlesii	278	93	CCG->CUG	Pro->Leu	CATCTTTCCGAGTATCATCC	C	GATGTTCATTGCTATACCAT	0.972
cox2	Castanopsis carlesii	379	127	CGG->UGG	Arg->Trp	CTATTGGACATCAATGGTAT	C	GGACTTATGAGTATTCAGAC	0.998
cox2	Castanopsis carlesii	443	148	ACG->AUG	Thr->Met	ACTCACTTTTGACAGTTATA	C	GATTCCAGAAGATGATCTAG	0.999
cox2	Castanopsis carlesii	476	159	UCA->UUA	Ser->Leu	TGATCTAGAATTTGGTCAAT	C	ACGTTTATTAGAAGTGGACA	0.991
cox2	Castanopsis carlesii	544	182	CCU->UCU	Pro->Ser	ATCTACGTATTATTGTAACA	C	CTGCTGATGTACCTCATAGT	0.999
cox2	Castanopsis carlesii	557	186	CCU->CUU	Pro->Leu	TGTAACACCTGCTGATGTAC	C	TCATAGTTGGGCTGTACCTT	0.996
cox2	Castanopsis carlesii	581	194	UCA->UUA	Ser->Leu	TAGTTGGGCTGTACCTTCCT	C	AGGTGTCAAATGTGATGCTG	1
cox2	Castanopsis carlesii	632	211	UCG->UUG	Ser->Leu	TTTAAATCAGATCTCTATTT	C	GGTACAACGAGAAGGAGTTT	0.999
cox2	Castanopsis carlesii	698	233	ACG->AUG	Thr->Met	TGGAACAAATCATGCCTTTA	C	GCCTATCGTCGTAGAAGCTG	0.999
cox2	Castanopsis carlesii	721	241	CCU->UCU	Pro->Ser	CTATCGTCGTAGAAGCTGTT	C	CTAGGAAAGATTATGGTTCT	0.999
cox2	Castanopsis carlesii	742	248	CGG->UGG	Arg->Trp	CTAGGAAAGATTATGGTTCT	C	GGGTATCCAATCAATTNNNN	0.999
cox2	Fagus sylvatica	77	26	UCU->UUU	Ser->Phe	GGAACCATGGCAATTAGGAT	C	TCAAGACGCAGCAACACCTA	1
cox2	Fagus sylvatica	113	38	ACA->AUA	Thr->Ile	ACCTATGATGCAAGGAATAA	C	AGACTTACATCACGATATCT	1
cox2	Fagus sylvatica	167	56	UCA->UUA	Ser->Leu	TCTGATTTTGGTTTTCGTAT	C	ACGGATCTTGGTTCGCGCTT	0.993
cox2	Fagus sylvatica	169	57	CGG->UGG	Arg->Trp	TGATTTTGGTTTTCGTATCA	C	GGATCTTGGTTCGCGCTTTA	1
cox2	Fagus sylvatica	259	87	CGG->UGG	Arg->Trp	GAACTACTATCGAGATTCTT	C	GGACCATCTTTCCTAGTATC	0.994
cox2	Fagus sylvatica	284	95	CCG->CUG	Pro->Leu	CATCTTTCCTAGTATCATCC	C	GATGTTCATTGCTATACCAT	0.993
cox2	Fagus sylvatica	385	129	CGG->UGG	Arg->Trp	CTATTGGACATCAATGGTAT	C	GGACTTATGAGTATTCAGAC	0.998
cox2	Fagus sylvatica	449	150	ACG->AUG	Thr->Met	ACTCACTTTTGACAGTTATA	C	GATTCCAGAAGATGATCTAG	0.999
cox2	Fagus sylvatica	482	161	UCA->UUA	Ser->Leu	TGATCTAGAATTTGGTCAAT	C	ACGTTTATTAGAAGTGGACA	0.991
cox2	Fagus sylvatica	550	184	CCU->UCU	Pro->Ser	ATCTACGTATTATTGTAACA	C	CTGCTGATGTACCTCATAGT	0.999
cox2	Fagus sylvatica	563	188	CCU->CUU	Pro->Leu	TGTAACACCTGCTGATGTAC	C	TCATAGTTGGGCTGTACCTT	0.996
cox2	Fagus sylvatica	587	196	UCA->UUA	Ser->Leu	TAGTTGGGCTGTACCTTCCT	C	AGGTGTAAAATGTGATGCTG	0.999
cox2	Fagus sylvatica	638	213	UCG->UUG	Ser->Leu	TTTAAATCAGATCTCTATTT	C	GGTACAACGAGAAGGAGTTT	0.999
cox2	Fagus sylvatica	704	235	ACG->AUG	Thr->Met	TGGAATTAATCATGCCTTTA	C	GCCTATCGTCGTAGAAGCTG	0.984
cox2	Fagus sylvatica	727	243	CCU->UCU	Pro->Ser	CTATCGTCGTAGAAGCTGTT	C	CTAGGAAAGATTATGGTTCT	0.999
cox2	Fagus sylvatica	748	250	CGG->UGG	Arg->Trp	CTAGGAAAGATTATGGTTCT	C	GGGTATCCAATCAATTAATC	0.999
cox2	Lithocarpus litseifolius	71	24	UCU->UUU	Ser->Phe	GGAACCATGGCAATTAGGAT	C	TCAAGACGCAGCAACACCTA	1
cox2	Lithocarpus litseifolius	107	36	ACA->AUA	Thr->Ile	ACCTATGATGCAAGGAATAA	C	AGACTTACATCACGATATCT	1
cox2	Lithocarpus litseifolius	161	54	UCA->UUA	Ser->Leu	TCTGATTTTGGTTTTCGTAT	C	ACGGATCTTGGTTCGCGCTT	0.993
cox2	Lithocarpus litseifolius	163	55	CGG->UGG	Arg->Trp	TGATTTTGGTTTTCGTATCA	C	GGATCTTGGTTCGCGCTTTA	1
cox2	Lithocarpus litseifolius	253	85	CGG->UGG	Arg->Trp	GAACTACTATCGAGATTCTT	C	GGACCATCTTTCCGAGTATC	0.927
cox2	Lithocarpus litseifolius	278	93	CCG->CUG	Pro->Leu	CATCTTTCCGAGTATCATCC	C	GATGTTCATTGCTATACCAT	0.972
cox2	Lithocarpus litseifolius	379	127	CGG->UGG	Arg->Trp	CTATTGGACATCAATGGTAT	C	GGACTTATGAGTATTCAGAC	0.998
cox2	Lithocarpus litseifolius	443	148	ACG->AUG	Thr->Met	ACTCACTTTTGACAGTTATA	C	GATTCCAGAAGATGATCTAG	0.999
cox2	Lithocarpus litseifolius	476	159	UCA->UUA	Ser->Leu	TGATCTAGAATTTGGTCAAT	C	ACGTTTATTAGAAGTGGACA	0.991
cox2	Lithocarpus litseifolius	544	182	CCU->UCU	Pro->Ser	ATCTACGTATTATTGTAACA	C	CTGCTGATGTACCTCATAGT	0.999
cox2	Lithocarpus litseifolius	557	186	CCU->CUU	Pro->Leu	TGTAACACCTGCTGATGTAC	C	TCATAGTTGGGCTGTACCTT	0.996
cox2	Lithocarpus litseifolius	581	194	UCA->UUA	Ser->Leu	TAGTTGGGCTGTACCTTCCT	C	AGGTGTCAAATGTGATGCTG	1
cox2	Lithocarpus litseifolius	632	211	UCG->UUG	Ser->Leu	TTTAAATCAGATCTCTATTT	C	GGTACAACGAGAAGGAGTTT	0.999
cox2	Lithocarpus litseifolius	698	233	ACG->AUG	Thr->Met	TGGAACTAATCATGCCTTTA	C	GCCTATCGTCGTAGAAGCTG	1
cox2	Lithocarpus litseifolius	721	241	CCU->UCU	Pro->Ser	CTATCGTCGTAGAAGCTGTT	C	CTAGGAAAGATTATGGTTCT	0.999
cox2	Lithocarpus litseifolius	742	248	CGG->UGG	Arg->Trp	CTAGGAAAGATTATGGTTCT	C	GGGTATCCAATCAATTCATC	0.998
cox2	Quercus acutissima	71	24	UCU->UUU	Ser->Phe	GGAACCATGGCAATTAGGAT	C	TCAAGACGCAGCAACACCTA	1
cox2	Quercus acutissima	107	36	ACA->AUA	Thr->Ile	ACCTATGATGCAAGGAATAA	C	AGACTTACATCACGATATCT	1
cox2	Quercus acutissima	161	54	UCA->UUA	Ser->Leu	TCTGATTTTGGTTTTCGTAT	C	ACGGATCTTGGTTCGCGCTT	0.993
cox2	Quercus acutissima	163	55	CGG->UGG	Arg->Trp	TGATTTTGGTTTTCGTATCA	C	GGATCTTGGTTCGCGCTTTA	1
cox2	Quercus acutissima	253	85	CGG->UGG	Arg->Trp	GAACTACTATCGAGATTCTT	C	GGACCATCTTTCCGAGTATC	0.927
cox2	Quercus acutissima	278	93	CCG->CUG	Pro->Leu	CATCTTTCCGAGTATCATCC	C	GATGTTCATTGCTATACCAT	0.972
cox2	Quercus acutissima	379	127	CGG->UGG	Arg->Trp	CTATTGGACATCAATGGTAT	C	GGACTTATGAGTATTCAGAC	0.998
cox2	Quercus acutissima	443	148	ACG->AUG	Thr->Met	ACTCACTTTTGACAGTTATA	C	GATTCCAGAAGATGATCTAG	0.999
cox2	Quercus acutissima	476	159	UCA->UUA	Ser->Leu	TGATCTAGAATTTGGTCAAT	C	ACGTTTATTAGAAGTGGACA	0.991
cox2	Quercus acutissima	544	182	CCU->UCU	Pro->Ser	ATCTACGTATTATTGTAACA	C	CTGCTGATGTACCTCATAGT	0.999
cox2	Quercus acutissima	557	186	CCU->CUU	Pro->Leu	TGTAACACCTGCTGATGTAC	C	TCATAGTTGGGCTGTACCTT	0.996
cox2	Quercus acutissima	581	194	UCA->UUA	Ser->Leu	TAGTTGGGCTGTACCTTCCT	C	AGGTGTCAAATGTGATGCTG	1
cox2	Quercus acutissima	632	211	UCG->UUG	Ser->Leu	TTTAAATCAGATCTCTATTT	C	GGTACAACGAGAAGGAGTTT	0.999
cox2	Quercus acutissima	698	233	ACG->AUG	Thr->Met	TGGAACTAATCATGCCTTTA	C	GCCTATCGTCGTAGAAGCTG	1
cox2	Quercus acutissima	721	241	CCU->UCU	Pro->Ser	CTATCGTCGTAGAAGCTGTT	C	CTAGGAAAGATTATGGTTCT	0.999
cox2	Quercus acutissima	742	248	CGG->UGG	Arg->Trp	CTAGGAAAGATTATGGTTCT	C	GGGTATCCAATCAATTCATC	0.998
cox2	Quercus variabilis	71	24	UCU->UUU	Ser->Phe	GGAACCATGGCAATTAGGAT	C	TCAAGACGCAGCAACACCTA	1
cox2	Quercus variabilis	107	36	ACA->AUA	Thr->Ile	ACCTATGATGCAAGGAATAA	C	AGACTTACATCACGATATCT	1
cox2	Quercus variabilis	161	54	UCA->UUA	Ser->Leu	TCTGATTTTGGTTTTCGTAT	C	ACGGATCTTGGTTCGCGCTT	0.993
cox2	Quercus variabilis	163	55	CGG->UGG	Arg->Trp	TGATTTTGGTTTTCGTATCA	C	GGATCTTGGTTCGCGCTTTA	1
cox2	Quercus variabilis	253	85	CGG->UGG	Arg->Trp	GAACTACTATCGAGATTCTT	C	GGACCATCTTTCCGAGTATC	0.927
cox2	Quercus variabilis	278	93	CCG->CUG	Pro->Leu	CATCTTTCCGAGTATCATCC	C	GATGTTCATTGCTATACCAT	0.972
cox2	Quercus variabilis	379	127	CGG->UGG	Arg->Trp	CTATTGGACATCAATGGTAT	C	GGACTTATGAGTATTCAGAC	0.998
cox2	Quercus variabilis	443	148	ACG->AUG	Thr->Met	ACTCACTTTTGACAGTTATA	C	GATTCCAGAAGATGATCTAG	0.999
cox2	Quercus variabilis	476	159	UCA->UUA	Ser->Leu	TGATCTAGAATTTGGTCAAT	C	ACGTTTATTAGAAGTGGACA	0.991
cox2	Quercus variabilis	544	182	CCU->UCU	Pro->Ser	ATCTACGTATTATTGTAACA	C	CTGCTGATGTACCTCATAGT	0.999
cox2	Quercus variabilis	557	186	CCU->CUU	Pro->Leu	TGTAACACCTGCTGATGTAC	C	TCATAGTTGGGCTGTACCTT	0.996
cox2	Quercus variabilis	581	194	UCA->UUA	Ser->Leu	TAGTTGGGCTGTACCTTCCT	C	AGGTGTCAAATGTGATGCTG	1
cox2	Quercus variabilis	632	211	UCG->UUG	Ser->Leu	TTTAAATCAGATCTCTATTT	C	GGTACAACGAGAAGGAGTTT	0.999
cox2	Quercus variabilis	698	233	ACG->AUG	Thr->Met	TGGAACTAATCATGCCTTTA	C	GCCTATCGTCGTAGAAGCTG	1
cox2	Quercus variabilis	721	241	CCU->UCU	Pro->Ser	CTATCGTCGTAGAAGCTGTT	C	CTAGGAAAGATTATGGTTCT	0.999
cox2	Quercus variabilis	742	248	CGG->UGG	Arg->Trp	CTAGGAAAGATTATGGTTCT	C	GGGTATCCAATCAATTAATC	0.999
cox3	Castanea henryi	112	38	CCA->UCA	Pro->Ser	GAGGTGTGATGTACATGCAC	C	CATTTCAAGGGGGTGCAACA	1
cox3	Castanea henryi	289	97	CUU->UUU	Leu->Phe	TCGTATCGGAGGTTATGTTC	C	TTTTTGCTTTTTTTTGGGCT	1
cox3	Castanea henryi	311	104	UCU->UUU	Ser->Phe	TTTTGCTTTTTTTTGGGCTT	C	TTCTCATTCTTCTTTGGCAC	0.999
cox3	Castanea henryi	314	105	UCU->UUU	Ser->Phe	TGCTTTTTTTTGGGCTTCTT	C	TCATTCTTCTTTGGCACCTG	0.998
cox3	Castanea henryi	413	138	CCU->CUU	Pro->Leu	AATCCCTTTTCTTAATACCC	C	TATTCTCCTTTCATCCGGAG	0.995
cox3	Castanea henryi	512	171	UCA->UUA	Ser->Leu	TGCTTTAGTAGCTACCGTTT	C	ACTGGCTCTAGTATTCACTG	1
cox3	Castanea henryi	754	252	CGG->UGG	Arg->Trp	GGCATTTTGTAGACGTGGTT	C	GGTTATTCCTATTTGTCTCT	1
cox3	Castanea mollissima	112	38	CCA->UCA	Pro->Ser	GAGGTGTGATGTACATGCAC	C	CATTTCAAGGGGGTGCAACA	1
cox3	Castanea mollissima	289	97	CUU->UUU	Leu->Phe	TCGTATCGGAGGTTATGTTC	C	TTTTTGCTTTTTTTTGGGCT	1
cox3	Castanea mollissima	311	104	UCU->UUU	Ser->Phe	TTTTGCTTTTTTTTGGGCTT	C	TTCTCATTCTTCTTTGGCAC	0.999
cox3	Castanea mollissima	314	105	UCU->UUU	Ser->Phe	TGCTTTTTTTTGGGCTTCTT	C	TCATTCTTCTTTGGCACCTG	0.998
cox3	Castanea mollissima	413	138	CCU->CUU	Pro->Leu	AATCCCTTTTCTTAATACCC	C	TATTCTCCTTTCATCCGGAG	0.995
cox3	Castanea mollissima	512	171	UCA->UUA	Ser->Leu	TGCTTTAGTAGCTACCGTTT	C	ACTGGCTCTAGTATTCACTG	1
cox3	Castanea mollissima	754	252	CGG->UGG	Arg->Trp	GGCATTTTGTAGACGTGGTT	C	GGTTATTCCTATTTGTCTCT	1
cox3	Castanopsis carlesii	112	38	CCA->UCA	Pro->Ser	GAGGTGTGATGTACATGCAC	C	CATTTCAAGGGGGTGCAACA	1
cox3	Castanopsis carlesii	289	97	CUU->UUU	Leu->Phe	TCGTATCGGAGGTTATGTTC	C	TTTTTGCTTTTTTTTGGGCT	1
cox3	Castanopsis carlesii	311	104	UCU->UUU	Ser->Phe	TTTTGCTTTTTTTTGGGCTT	C	TTCTCATTCTTCTTTGGCAC	0.999
cox3	Castanopsis carlesii	314	105	UCU->UUU	Ser->Phe	TGCTTTTTTTTGGGCTTCTT	C	TCATTCTTCTTTGGCACCTG	0.998
cox3	Castanopsis carlesii	413	138	CCU->CUU	Pro->Leu	AATCCCTTTTCTTAATACCC	C	TATTCTCCTTTCATCCGGAG	0.995
cox3	Castanopsis carlesii	512	171	UCA->UUA	Ser->Leu	TGCTTTAGTAGCTACCGTTT	C	ACTGGCTCTAGTATTCACTG	1
cox3	Castanopsis carlesii	754	252	CGG->UGG	Arg->Trp	GGCATTTTGTAGACGTGGTT	C	GGTTATTCCTATTTGTCTCT	1
cox3	Fagus sylvatica	112	38	CCA->UCA	Pro->Ser	GAGGTGTGATGTACATGCAC	C	CATTTCAAGGGGGTGCAACA	1
cox3	Fagus sylvatica	245	82	CCU->CUU	Pro->Leu	CAAAGTCGTACAATTAGGAC	C	TCGATATGGTTTTATTCTGT	1
cox3	Fagus sylvatica	289	97	CUU->UUU	Leu->Phe	TCGTATCGGAGGTTATGTTC	C	TTTTTGCTTTTTTTTGGGCT	1
cox3	Fagus sylvatica	311	104	UCU->UUU	Ser->Phe	TTTTGCTTTTTTTTGGGCTT	C	TTCTCATTCTTCTTTGGCAC	0.999
cox3	Fagus sylvatica	314	105	UCU->UUU	Ser->Phe	TGCTTTTTTTTGGGCTTCTT	C	TCATTCTTCTTTGGCACCCG	0.998
cox3	Fagus sylvatica	388	130	CGG->UGG	Arg->Trp	GGATTGGGGTTTTAGATCCT	C	GGGAAATCCCTTTTCTTAAT	0.999
cox3	Fagus sylvatica	413	138	CCU->CUU	Pro->Leu	AATCCCTTTTCTTAATACCC	C	TATTCTCCTTTCATCCGGAG	0.995
cox3	Fagus sylvatica	512	171	UCA->UUA	Ser->Leu	TGCTTTAGTAGCTACCGTTT	C	ACTGGCTCTAGTATTCACTG	1
cox3	Fagus sylvatica	754	252	CGG->UGG	Arg->Trp	GGCATTTTGTAGACGTGGTT	C	GGTTATTCCCATTTGTCTCT	1
cox3	Fagus sylvatica	764	255	CCA->CUA	Pro->Leu	AGACGTGGTTCGGTTATTCC	C	ATTTGTCTCTATCTATTGGT	1
cox3	Lithocarpus litseifolius	112	38	CCA->UCA	Pro->Ser	GAGGTGTGATGTACATGCAC	C	CATTTCAAGGGGGTGCAACA	1
cox3	Lithocarpus litseifolius	289	97	CUU->UUU	Leu->Phe	TCGTATCGGAGGTTATGTTC	C	TTTTTGCTTTTTTTTGGGCT	1
cox3	Lithocarpus litseifolius	311	104	UCU->UUU	Ser->Phe	TTTTGCTTTTTTTTGGGCTT	C	TTCTCATTCTTCTTTGGCAC	0.999
cox3	Lithocarpus litseifolius	314	105	UCU->UUU	Ser->Phe	TGCTTTTTTTTGGGCTTCTT	C	TCATTCTTCTTTGGCACCTG	0.998
cox3	Lithocarpus litseifolius	413	138	CCU->CUU	Pro->Leu	AATCCCTTTTCTTAATACCC	C	TATTCTCCTTTCATCCGGAG	0.995
cox3	Lithocarpus litseifolius	512	171	UCA->UUA	Ser->Leu	TGCTTTAGTAGCTACCGTTT	C	ACTGGCTCTAGTATTCACTG	1
cox3	Lithocarpus litseifolius	754	252	CGG->UGG	Arg->Trp	GGCATTTTGTAGACGTGGTT	C	GGTTATTCCTATTTGTCTCT	1
cox3	Quercus acutissima	112	38	CCA->UCA	Pro->Ser	GAGGTGTGATGTACATGCAC	C	CATTTCAAGGGGGTGCAACA	1
cox3	Quercus acutissima	289	97	CUU->UUU	Leu->Phe	TCGTATCGGAGGTTATGTTC	C	TTTTTGCTTTTTTTTGGGCT	1
cox3	Quercus acutissima	311	104	UCU->UUU	Ser->Phe	TTTTGCTTTTTTTTGGGCTT	C	TTCTCATTCTTCTTTGGCAC	0.999
cox3	Quercus acutissima	314	105	UCU->UUU	Ser->Phe	TGCTTTTTTTTGGGCTTCTT	C	TCATTCTTCTTTGGCACCTG	0.998
cox3	Quercus acutissima	413	138	CCU->CUU	Pro->Leu	AATCCCTTTTCTTAATACCC	C	TATTCTCCTTTCATCCGGAG	0.995
cox3	Quercus acutissima	512	171	UCA->UUA	Ser->Leu	TGCTTTAGTAGCTACCGTTT	C	ACTGGCTCTAGTATTCACTG	1
cox3	Quercus acutissima	754	252	CGG->UGG	Arg->Trp	GGCATTTTGTAGACGTGGTT	C	GGTTATTCCTATTTGTCTCT	1
cox3	Quercus variabilis	112	38	CCA->UCA	Pro->Ser	GAGGTGTGATGTACATGCAC	C	CATTTCAAGGGGGTGCAACA	1
cox3	Quercus variabilis	289	97	CUU->UUU	Leu->Phe	TCGTATCGGAGGTTATGTTC	C	TTTTTGCTTTTTTTTGGGCT	1
cox3	Quercus variabilis	311	104	UCU->UUU	Ser->Phe	TTTTGCTTTTTTTTGGGCTT	C	TTCTCATTCTTCTTTGGCAC	0.999
cox3	Quercus variabilis	314	105	UCU->UUU	Ser->Phe	TGCTTTTTTTTGGGCTTCTT	C	TCATTCTTCTTTGGCACCTG	0.998
cox3	Quercus variabilis	413	138	CCU->CUU	Pro->Leu	AATCCCTTTTCTTAATACCC	C	TATTCTCCTTTCATCCGGAG	0.995
cox3	Quercus variabilis	512	171	UCA->UUA	Ser->Leu	TGCTTTAGTAGCTACCGTTT	C	ACTGGCTCTAGTATTCACTG	1
cox3	Quercus variabilis	754	252	CGG->UGG	Arg->Trp	GGCATTTTGTAGACGTGGTT	C	GGTTATTCCTATTTGTCTCT	1
cob	Castanea henryi	118	40	CCG->UCG	Pro->Ser	GTTATTGGTGGGGGTTCGGT	C	CGTTAGCTGGTATTTGTTTA	1
cob	Castanea henryi	178	60	CAC->UAC	His->Tyr	GCGTTTTTTTAGCTATGCAT	C	ACACACCTCATGTGGATCTA	0.999
cob	Castanea henryi	286	96	CUC->UUC	Leu->Phe	CTAATGGGGCAAGTATGTTT	C	TCATTGTGGTTCACCTTCAT	0.999
cob	Castanea henryi	298	100	CAC->UAC	His->Tyr	GTATGTTTCTCATTGTGGTT	C	ACCTTCATATTTTTCGTGGT	0.999
cob	Castanea henryi	325	109	CAU->UAU	His->Tyr	ATATTTTTCGTGGTCTATAT	C	ATGCGAGTTATAGCAGTCCT	1
cob	Castanea henryi	358	120	CGG->UGG	Arg->Trp	GCAGTCCTAGGGAATTTGTT	C	GGTGTCTCGGAGTTGTAATC	1
cob	Castanea henryi	407	136	ACA->AUA	Thr->Ile	AATGATTGTGACAGCTTTTA	C	AGGATACGTACTACCTTGGG	0.999
cob	Castanea henryi	568	190	CAU->UAU	His->Tyr	ATCGTTTTTTTAGTCTTCAT	C	ATTTACTCCCCTTTTTTTTA	0.968
cob	Castanea henryi	853	285	CAU->UAU	His->Tyr	AATGGTATTTCCTACCGATC	C	ATGCCATTCTTCGTAGTATA	0.999
cob	Castanea henryi	908	303	CCA->CUA	Pro->Leu	AGGTGTAGCCGCAATAGCAC	C	AGTTTTTATATGTCTGTTGG	0.998
cob	Castanea henryi	982	328	CAC->UAC	His->Tyr	GTTCAAGTTTTCGCCCTATT	C	ACCAAGGAATTTTTTGGTTG	0.997
cob	Castanea henryi	1084	362	CCU->UCU	Pro->Ser	TTACTATTGGACAAATTTCT	C	CTTTTGTTTTCTTCTTGTTT	0.997
cob	Castanea mollissima	118	40	CCG->UCG	Pro->Ser	GTTATTGGTGGGGGTTCGGT	C	CGTTAGCTGGTATTTGTTTA	1
cob	Castanea mollissima	178	60	CAC->UAC	His->Tyr	GCGTTTTTTTAGCTATGCAT	C	ACACACCTCATGTGGATCTA	0.999
cob	Castanea mollissima	286	96	CUC->UUC	Leu->Phe	CTAATGGGGCAAGTATGTTT	C	TCATTGTGGTTCACCTTCAT	0.999
cob	Castanea mollissima	298	100	CAC->UAC	His->Tyr	GTATGTTTCTCATTGTGGTT	C	ACCTTCATATTTTTCGTGGT	0.999
cob	Castanea mollissima	325	109	CAU->UAU	His->Tyr	ATATTTTTCGTGGTCTATAT	C	ATGCGAGTTATAGCAGTCCT	1
cob	Castanea mollissima	358	120	CGG->UGG	Arg->Trp	GCAGTCCTAGGGAATTTGTT	C	GGTGTCTCGGAGTTGTAATC	1
cob	Castanea mollissima	407	136	ACA->AUA	Thr->Ile	AATGATTGTGACAGCTTTTA	C	AGGATACGTACTACCTTGGG	0.999
cob	Castanea mollissima	568	190	CAU->UAU	His->Tyr	ATCGTTTTTTTAGTCTTCAT	C	ATTTACTCCCCTTTTTTTTA	0.968
cob	Castanea mollissima	853	285	CAU->UAU	His->Tyr	AATGGTATTTCCTACCGATC	C	ATGCCATTCTTCGTAGTATA	0.999
cob	Castanea mollissima	908	303	CCA->CUA	Pro->Leu	AGGTGTAGCCGCAATAGCAC	C	AGTTTTTATATGTCTGTTGG	0.998
cob	Castanea mollissima	982	328	CAC->UAC	His->Tyr	GTTCAAGTTTTCGCCCTATT	C	ACCAAGGAATTTTTTGGTTG	0.997
cob	Castanea mollissima	1084	362	CCU->UCU	Pro->Ser	TTACTATTGGACAAATTTCT	C	CTTTTGTTTTCTTCTTGTTT	0.997
cob	Castanopsis carlesii	118	40	CCG->UCG	Pro->Ser	GTTATTGGTGGGGGTTCGGT	C	CGTTAGCTGGTATTTGTTTA	1
cob	Castanopsis carlesii	178	60	CAC->UAC	His->Tyr	GCGTTTTTTTAGCTATGCAT	C	ACACACCTCATGTGGATCTA	0.999
cob	Castanopsis carlesii	286	96	CUC->UUC	Leu->Phe	CTAATGGGGCAAGTATGTTT	C	TCATTGTGGTTCACCTTCAT	0.999
cob	Castanopsis carlesii	298	100	CAC->UAC	His->Tyr	GTATGTTTCTCATTGTGGTT	C	ACCTTCATATTTTTCGTGGT	0.999
cob	Castanopsis carlesii	325	109	CAU->UAU	His->Tyr	ATATTTTTCGTGGTCTATAT	C	ATGCGAGTTATAGCAGTCCT	1
cob	Castanopsis carlesii	358	120	CGG->UGG	Arg->Trp	GCAGTCCTAGGGAATTTGTT	C	GGTGTCTCGGAGTTGTAATC	1
cob	Castanopsis carlesii	407	136	ACA->AUA	Thr->Ile	AATGATTGTGACAGCTTTTA	C	AGGATACGTACTACCTTGGG	0.999
cob	Castanopsis carlesii	568	190	CAU->UAU	His->Tyr	ATCGTTTTTTTAGTCTTCAT	C	ATTTACTCCCCTTTTTTTTA	0.968
cob	Castanopsis carlesii	853	285	CAU->UAU	His->Tyr	AATGGTATTTCCTACCGATC	C	ATGCCATTCTTCGTAGTATA	0.999
cob	Castanopsis carlesii	908	303	CCA->CUA	Pro->Leu	AGGTGTAGCCGCAATAGCAC	C	AGTTTTTATATGTCTGTTGG	0.998
cob	Castanopsis carlesii	982	328	CAC->UAC	His->Tyr	GTTCAAGTTTTCGCCCTATT	C	ACCAAGGAATTTTTTGGTTG	0.997
cob	Castanopsis carlesii	1084	362	CCU->UCU	Pro->Ser	TTACTATTGGACAAATTTCT	C	CTTTTGTTTTCTTCTTGTTT	0.997
cob	Fagus sylvatica	118	40	CCG->UCG	Pro->Ser	GTTATTGGTGGGGGTTCGGT	C	CGTTAGCTGGTATTTGTTTA	1
cob	Fagus sylvatica	178	60	CAC->UAC	His->Tyr	GCGTTTTTTTAGCTATGCAT	C	ACACACCTCATGTGGATCTA	0.999
cob	Fagus sylvatica	286	96	CUC->UUC	Leu->Phe	CTAATGGGGCAAGTATGTTT	C	TCATTGTGGTTCACCTTCAT	0.999
cob	Fagus sylvatica	298	100	CAC->UAC	His->Tyr	GTATGTTTCTCATTGTGGTT	C	ACCTTCATATTTTTCGTGGT	0.999
cob	Fagus sylvatica	325	109	CAU->UAU	His->Tyr	ATATTTTTCGTGGTCTATAT	C	ATGCGAGTTATAGCAGTCCT	1
cob	Fagus sylvatica	358	120	CGG->UGG	Arg->Trp	GCAGTCCTAGGGAATTTGTT	C	GGTGTCTCGGAGTTGTAATC	1
cob	Fagus sylvatica	407	136	ACA->AUA	Thr->Ile	AATGATTGTGACAGCTTTTA	C	AGGATACGTACTACCTTGGG	0.999
cob	Fagus sylvatica	568	190	CAU->UAU	His->Tyr	ATCGTTTTTTTAGTCTTCAT	C	ATTTACTCCCCTTTATTTTA	0.997
cob	Fagus sylvatica	853	285	CAU->UAU	His->Tyr	AATGGTATTTCCTACCGATC	C	ATGCCATTCTTCGTAGTATA	0.999
cob	Fagus sylvatica	908	303	CCA->CUA	Pro->Leu	AGGTGTAGCCGCAATAGCAC	C	AGTTTTTATATGTCTGTTGG	0.998
cob	Fagus sylvatica	982	328	CAC->UAC	His->Tyr	GTTCAAGTTTTCGCCCTATT	C	ACCAAGGAATATTTTGGTTG	0.987
cob	Fagus sylvatica	1084	362	CCU->UCU	Pro->Ser	TTACTATTGGACAAATTTCT	C	CTTTTGTTTTCTTCTTGTTT	0.997
cob	Lithocarpus litseifolius	118	40	CCG->UCG	Pro->Ser	GTTATTGGTGGGGGTTCGGT	C	CGTTAGCTGGTATTTGTTTA	1
cob	Lithocarpus litseifolius	178	60	CAC->UAC	His->Tyr	GCGTTTTTTTAGCTATGCAT	C	ACACACCTCATGTGGATCTA	0.999
cob	Lithocarpus litseifolius	286	96	CUC->UUC	Leu->Phe	CTAATGGGGCAAGTATGTTT	C	TCATTGTGGTTCACCTTCAT	0.999
cob	Lithocarpus litseifolius	298	100	CAC->UAC	His->Tyr	GTATGTTTCTCATTGTGGTT	C	ACCTTCATATTTTTCGTGGT	0.999
cob	Lithocarpus litseifolius	325	109	CAU->UAU	His->Tyr	ATATTTTTCGTGGTCTATAT	C	ATGCGAGTTATAGCAGTCCT	1
cob	Lithocarpus litseifolius	358	120	CGG->UGG	Arg->Trp	GCAGTCCTAGGGAATTTGTT	C	GGTGTCTCGGAGTTGTAATC	1
cob	Lithocarpus litseifolius	407	136	ACA->AUA	Thr->Ile	AATGATTGTGACAGCTTTTA	C	AGGATACGTACTACCTTGGG	0.999
cob	Lithocarpus litseifolius	568	190	CAU->UAU	His->Tyr	ATCGTTTTTTTAGTCTTCAT	C	ATTTACTCCCCTTTATTTTA	0.997
cob	Lithocarpus litseifolius	853	285	CAU->UAU	His->Tyr	AATGGTATTTCCTACCGATC	C	ATGCCATTCTTCGTAGTATA	0.999
cob	Lithocarpus litseifolius	908	303	CCA->CUA	Pro->Leu	AGGTGTAGCCGCAATAGCAC	C	AGTTTTTATATGTCTGTTGG	0.998
cob	Lithocarpus litseifolius	982	328	CAC->UAC	His->Tyr	GTTCAAGTTTTCGCCCTATT	C	ACCAAGGAATTTTTTGGTTG	0.997
cob	Lithocarpus litseifolius	1084	362	CCU->UCU	Pro->Ser	TTACTATTGGACAAATTTCT	C	CTTTTGTTTTCTTCTTGTTT	0.997
cob	Quercus acutissima	118	40	CCG->UCG	Pro->Ser	GTTATTGGTGGGGGTTCGGT	C	CGTTAGCTGGTATTTGTTTA	1
cob	Quercus acutissima	178	60	CAC->UAC	His->Tyr	GCGTTTTTTTAGCTATGCAT	C	ACACACCTCATGTGGATCTA	0.999
cob	Quercus acutissima	286	96	CUC->UUC	Leu->Phe	CTAATGGGGCAAGTATGTTT	C	TCATTGTGGTTCACCTTCAT	0.999
cob	Quercus acutissima	298	100	CAC->UAC	His->Tyr	GTATGTTTCTCATTGTGGTT	C	ACCTTCATATTTTTCGTGGT	0.999
cob	Quercus acutissima	325	109	CAU->UAU	His->Tyr	ATATTTTTCGTGGTCTATAT	C	ATGCGAGTTATAGCAGTCCT	1
cob	Quercus acutissima	358	120	CGG->UGG	Arg->Trp	GCAGTCCTAGGGAATTTGTT	C	GGTGTCTCGGAGTTGTAATC	1
cob	Quercus acutissima	407	136	ACA->AUA	Thr->Ile	AATGATTGTGACAGCTTTTA	C	AGGATACGTACTACCTTGGG	0.999
cob	Quercus acutissima	568	190	CAU->UAU	His->Tyr	ATCGTTTTTTTAGTCTTCAT	C	ATTTACTCCCCTTTATTTTA	0.997
cob	Quercus acutissima	853	285	CAC->UAC	His->Tyr	AATGGTATTTCCTACCGATC	C	ACGCCATTCTTCGTAGTATA	0.999
cob	Quercus acutissima	908	303	CCA->CUA	Pro->Leu	AGGTGTAGCCGCAATAGCAC	C	AGTTTTTATATGTCTGTTGG	0.998
cob	Quercus acutissima	982	328	CAC->UAC	His->Tyr	GTTCAAGTTTTCGCCCTATT	C	ACCAAGGAATTTTTTGGTTG	0.997
cob	Quercus acutissima	1084	362	CCU->UCU	Pro->Ser	TTACTATTGGACAAATTTCT	C	CTTTTGTTTTCTTCTTGTTT	0.997
cob	Quercus variabilis	118	40	CCG->UCG	Pro->Ser	GTTATTGGTGGGGGTTCGGT	C	CGTTAGCTGGTATTTGTTTA	1
cob	Quercus variabilis	178	60	CAC->UAC	His->Tyr	GCGTTTTTTTAGCTATGCAT	C	ACACACCTCATGTGGATCTA	0.999
cob	Quercus variabilis	286	96	CUC->UUC	Leu->Phe	CTAATGGGGCAAGTATGTTT	C	TCATTGTGGTTCACCTTCAT	0.999
cob	Quercus variabilis	298	100	CAC->UAC	His->Tyr	GTATGTTTCTCATTGTGGTT	C	ACCTTCATATTTTTCGTGGT	0.999
cob	Quercus variabilis	325	109	CAU->UAU	His->Tyr	ATATTTTTCGTGGTCTATAT	C	ATGCGAGTTATAGCAGTCCT	1
cob	Quercus variabilis	358	120	CGG->UGG	Arg->Trp	GCAGTCCTAGGGAATTTGTT	C	GGTGTCTCGGAGTTGTAATC	1
cob	Quercus variabilis	407	136	ACA->AUA	Thr->Ile	AATGATTGTGACAGCTTTTA	C	AGGATACGTACTACCTTGGG	0.999
cob	Quercus variabilis	568	190	CAU->UAU	His->Tyr	ATCGTTTTTTTAGTCTTCAT	C	ATTTACTCCCCTTTATTTTA	0.997
cob	Quercus variabilis	853	285	CAC->UAC	His->Tyr	AATGGTATTTCCTACCGATC	C	ACGCCATTCTTCGTAGTATA	0.999
cob	Quercus variabilis	908	303	CCA->CUA	Pro->Leu	AGGTGTAGCCGCAATAGCAC	C	AGTTTTTATATGTCTGTTGG	0.998
cob	Quercus variabilis	982	328	CAC->UAC	His->Tyr	GTTCAAGTTTTCGCCCTATT	C	ACCAAGGAATTTTTTGGTTG	0.997
cob	Quercus variabilis	1084	362	CCU->UCU	Pro->Ser	TTACTATTGGACAAATTTCT	C	CTTTTGTTTTCTTCTTGTTT	0.997
matR	Castanea henryi	193	65	CCA->UCA	Pro->Ser	TCGACCGACATCGACTCATC	C	CAATCTTTAAGGAAGAGATC	0.994
matR	Castanea henryi	266	89	CCU->CUU	Pro->Leu	AGTCTTTTCCGCCGGGCGAC	C	TGTAGGAGGTGAGAAGGGCC	0.997
matR	Castanea henryi	326	109	CCA->CUA	Pro->Leu	TGTATTACTATCGGCCCTAC	C	AGGCAACATCTACCTACACA	0.983
matR	Castanea henryi	413	138	UCG->UUG	Ser->Leu	GATTGTTCAGAGAATCAGAT	C	GGTTCTATTAAGGACAGGTC	0.973
matR	Castanea henryi	1679	560	UCC->UUC	Ser->Phe	CGGAGACATCGTAAATTGGT	C	CGCGGGCATCGCGATAAGTC	0.996
matR	Castanea henryi	1700	567	CCU->CUU	Pro->Leu	CGCGGGCATCGCGATAAGTC	C	TCTGTCCTACTACAGGTGCC	0.999
matR	Castanea henryi	1720	574	CGC->UGC	Arg->Cys	CTCTGTCCTACTACAGGTGC	C	GCGACAACCTTTACCAAGTC	1
matR	Castanea henryi	1734	578	UAC->UAU	Tyr->Tyr	AGGTGCCGCGACAACCTTTA	C	CAAGTCCGAACGATTGTCGA	0.996
matR	Castanea henryi	1756	586	CAC->UAC	His->Tyr	AAGTCCGAACGATTGTCGAC	C	ACCAGATCCGCTGGTCTGCA	0.995
matR	Castanea henryi	1826	609	CCA->CUA	Pro->Leu	CTCGGCGCGGAATATAATCC	C	AAAGTACTCCAAAGACTCAA	0.998
matR	Castanea henryi	1844	615	UCA->UUA	Ser->Leu	CCCAAAGTACTCCAAAGACT	C	AAATATAGTAAATCAAGAAG	0.999
matR	Castanea mollissima	193	65	CCA->UCA	Pro->Ser	TCGACCGACATCGACTCATC	C	CAATCTTTAAGGAAGAGATC	0.994
matR	Castanea mollissima	266	89	CCU->CUU	Pro->Leu	AGTATTTTCCGCCGGGCGAC	C	TGTAGGAGGTGAGAAGGGCC	0.999
matR	Castanea mollissima	326	109	CCA->CUA	Pro->Leu	TGTATTACTATCGGCCCTAC	C	AGGCAACATCTACCTACACA	0.983
matR	Castanea mollissima	413	138	UCG->UUG	Ser->Leu	GATTGTTCAGAGAATCAGAT	C	GGTTCTATTAAGGACAGGTC	0.973
matR	Castanea mollissima	1679	560	UCC->UUC	Ser->Phe	CGGAGACATCGTAAATTGGT	C	CGCGGGCATCGCGATAAGTC	0.996
matR	Castanea mollissima	1700	567	CCU->CUU	Pro->Leu	CGCGGGCATCGCGATAAGTC	C	TCTGTCCTACTACAGGTGCC	0.999
matR	Castanea mollissima	1720	574	CGC->UGC	Arg->Cys	CTCTGTCCTACTACAGGTGC	C	GCGACAACCTTTACCAAGTC	1
matR	Castanea mollissima	1734	578	UAC->UAU	Tyr->Tyr	AGGTGCCGCGACAACCTTTA	C	CAAGTCCGAACGATTGTCGA	0.996
matR	Castanea mollissima	1756	586	CAC->UAC	His->Tyr	AAGTCCGAACGATTGTCGAC	C	ACCAGATCCGCTGGTCTGCA	0.995
matR	Castanea mollissima	1826	609	CCA->CUA	Pro->Leu	CTCGGCGCGGAATATAATCC	C	AAAGTACTCCAAAGACTCAA	0.998
matR	Castanea mollissima	1844	615	UCA->UUA	Ser->Leu	CCCAAAGTACTCCAAAGACT	C	AAATATAGTAAATCAAGAAG	0.999
matR	Castanopsis carlesii	193	65	CCA->UCA	Pro->Ser	TCGACCGACATCGACTCATC	C	CAATCTTTAAGGAAGAGATC	0.994
matR	Castanopsis carlesii	266	89	CCA->CUA	Pro->Leu	AGTCTTTTCCGCCGGGCGAC	C	AGTAGGAGGTGAGAAGGGCC	0.996
matR	Castanopsis carlesii	326	109	CCA->CUA	Pro->Leu	TGTATTACTATCGGCCCTAC	C	AGGCAACATCTACCTACACA	0.983
matR	Castanopsis carlesii	413	138	UCG->UUG	Ser->Leu	GATTGTTCAGAGAATCAGAT	C	GGTTCTATTAAGGACAGGTC	0.973
matR	Castanopsis carlesii	1679	560	UCC->UUC	Ser->Phe	CGGAGACATCGTAAATTGGT	C	CGCGGGCATCGCGATAAGTC	0.996
matR	Castanopsis carlesii	1700	567	CCU->CUU	Pro->Leu	CGCGGGCATCGCGATAAGTC	C	TCTGTCCTACTACAGGTGCC	0.999
matR	Castanopsis carlesii	1720	574	CGC->UGC	Arg->Cys	CTCTGTCCTACTACAGGTGC	C	GCGACAACCTTTACCAAGTC	1
matR	Castanopsis carlesii	1734	578	UAC->UAU	Tyr->Tyr	AGGTGCCGCGACAACCTTTA	C	CAAGTCCGAACGATTGTCGA	0.996
matR	Castanopsis carlesii	1756	586	CAC->UAC	His->Tyr	AAGTCCGAACGATTGTCGAC	C	ACCAGATCCGCTGGTCTGCA	0.995
matR	Castanopsis carlesii	1826	609	CCA->CUA	Pro->Leu	CTCGGCGCGGAATATAATCC	C	AAAGTACTCCAAAGACTCAA	0.998
matR	Castanopsis carlesii	1844	615	UCA->UUA	Ser->Leu	CCCAAAGTACTCCAAAGACT	C	AAATATAGTAAATCAAGAAG	0.999
matR	Fagus sylvatica	193	65	CCA->UCA	Pro->Ser	TCGACCGACATCGACTCATC	C	CAATCTTTAAGGAAGAGATC	0.994
matR	Fagus sylvatica	326	109	CCA->CUA	Pro->Leu	TGTACTACTATCGGCCCTAC	C	AGGCAACATCTACCTACACA	0.995
matR	Fagus sylvatica	413	138	UCG->UUG	Ser->Leu	GATTGTTCAGAGAATCAGAT	C	GGTTCTATTAAGGACAGGTC	0.973
matR	Fagus sylvatica	1679	560	UCC->UUC	Ser->Phe	CGGAGACATCGTAAATTGGT	C	CGCGGGCATCGCGATAAGTC	0.996
matR	Fagus sylvatica	1700	567	CCU->CUU	Pro->Leu	CGCGGGCATCGCGATAAGTC	C	TCTGTCCTACTACAGGTGCC	0.999
matR	Fagus sylvatica	1720	574	CGC->UGC	Arg->Cys	CTCTGTCCTACTACAGGTGC	C	GCGACAACCTTTACCAAGTC	1
matR	Fagus sylvatica	1734	578	UAC->UAU	Tyr->Tyr	AGGTGCCGCGACAACCTTTA	C	CAAGTCCGAACGATTGTCGA	0.996
matR	Fagus sylvatica	1756	586	CAC->UAC	His->Tyr	AAGTCCGAACGATTGTCGAC	C	ACCAGATCCGCTGGTCTGCA	0.995
matR	Fagus sylvatica	1826	609	CCA->CUA	Pro->Leu	CTCGGCGCGGAATATAATCC	C	AAAGTACTCCAAAGACTCAA	0.998
matR	Fagus sylvatica	1844	615	UCA->UUA	Ser->Leu	CCCAAAGTACTCCAAAGACT	C	AAATATAGTAAATCAAGAAG	0.999
matR	Lithocarpus litseifolius	193	65	CCA->UCA	Pro->Ser	TCGACCGACATCGACTCATC	C	CAATCTTTAAGGAAGAGATC	0.994
matR	Lithocarpus litseifolius	266	89	CCA->CUA	Pro->Leu	AGTCTTTTCCGCCGGGCGAC	C	AGTAGGAGGTGAGAAGGGCC	0.996
matR	Lithocarpus litseifolius	326	109	CCA->CUA	Pro->Leu	TGTATTACTATCGGCCCTAC	C	AGGCAACATCTACCTACACA	0.983
matR	Lithocarpus litseifolius	413	138	UCG->UUG	Ser->Leu	GATTGTTCAGAGAATCAGAT	C	GGTTCTATTAAGGACAGGTC	0.973
matR	Lithocarpus litseifolius	1679	560	UCC->UUC	Ser->Phe	CGGAGACATCGTAAATTGGT	C	CGCGGGCATCGCGATAAGTC	0.996
matR	Lithocarpus litseifolius	1700	567	CCU->CUU	Pro->Leu	CGCGGGCATCGCGATAAGTC	C	TCTGTCCTACTACAGGTGCC	0.999
matR	Lithocarpus litseifolius	1720	574	CGC->UGC	Arg->Cys	CTCTGTCCTACTACAGGTGC	C	GCGACAACCTTTACCAAGTC	1
matR	Lithocarpus litseifolius	1734	578	UAC->UAU	Tyr->Tyr	AGGTGCCGCGACAACCTTTA	C	CAAGTCCGAACGATTGTCGA	0.996
matR	Lithocarpus litseifolius	1756	586	CAC->UAC	His->Tyr	AAGTCCGAACGATTGTCGAC	C	ACCAGATCCGCTGGTCTGCA	0.995
matR	Lithocarpus litseifolius	1826	609	CCA->CUA	Pro->Leu	CTCGGCGCGGAATATAATCC	C	AAAGTACTCCAAAGACTCAA	0.998
matR	Lithocarpus litseifolius	1844	615	UCA->UUA	Ser->Leu	CCCAAAGTACTCCAAAGACT	C	AAATATAGTAAATCAAGAAG	0.999
matR	Quercus acutissima	193	65	CCA->UCA	Pro->Ser	TCGACCGACATCGACTCATC	C	CAATCTTTAAGGAAGAGATC	0.994
matR	Quercus acutissima	266	89	CCA->CUA	Pro->Leu	AGTCTTTTCCGCCGGGCGAC	C	AGTAGGAGGTGAGAAGGGCC	0.996
matR	Quercus acutissima	326	109	CCA->CUA	Pro->Leu	TGTATTACTATCGGCCCTAC	C	AGGCAACATCTACCTACACA	0.983
matR	Quercus acutissima	413	138	UCG->UUG	Ser->Leu	GATTGTTCAGAGAATCAGAT	C	GGTTCTATTAAGGACAGGTC	0.973
matR	Quercus acutissima	1679	560	UCC->UUC	Ser->Phe	CGGAGACATCGTAAATTGGT	C	CGCGGGCATCGCGATAAGTC	0.996
matR	Quercus acutissima	1700	567	CCU->CUU	Pro->Leu	CGCGGGCATCGCGATAAGTC	C	TCTGTCCTACTACAGGTGCC	0.999
matR	Quercus acutissima	1720	574	CGC->UGC	Arg->Cys	CTCTGTCCTACTACAGGTGC	C	GCGACAACCTTTACCAAGTC	1
matR	Quercus acutissima	1734	578	UAC->UAU	Tyr->Tyr	AGGTGCCGCGACAACCTTTA	C	CAAGTCCGAACGATTGTCGA	0.996
matR	Quercus acutissima	1756	586	CAC->UAC	His->Tyr	AAGTCCGAACGATTGTCGAC	C	ACCAGATCCGCTGGTCTGCA	0.995
matR	Quercus acutissima	1826	609	CCA->CUA	Pro->Leu	CTCGGCGCGGAATATAATCC	C	AAAGTACTCCAAAGACTCAA	0.998
matR	Quercus acutissima	1844	615	UCA->UUA	Ser->Leu	CCCAAAGTACTCCAAAGACT	C	AAATATAGTAAATCAAGAAG	0.999
matR	Quercus variabilis	193	65	CCA->UCA	Pro->Ser	TCGACCGACATCGACTCATC	C	CAATCTTTAAGGAAGAGATC	0.994
matR	Quercus variabilis	266	89	CCA->CUA	Pro->Leu	AGTCTTTTCCGCCGGGCGAC	C	AGTAGGAGGTGAGAAGGGCC	0.996
matR	Quercus variabilis	326	109	CCA->CUA	Pro->Leu	TGTATTACTATCGGCCCTAC	C	AGGCAACATCTACCTACACA	0.983
matR	Quercus variabilis	413	138	UCG->UUG	Ser->Leu	GATTGTTCAGAGAATCAGAT	C	GGTTCTATTAAGGACAGGTC	0.973
matR	Quercus variabilis	1679	560	UCC->UUC	Ser->Phe	CGGAGACATCGTAAATTGGT	C	CGCGGGCATCGCGATAAGTC	0.996
matR	Quercus variabilis	1700	567	CCU->CUU	Pro->Leu	CGCGGGCATCGCGATAAGTC	C	TCTGTCCTACTACAGGTGCC	0.999
matR	Quercus variabilis	1720	574	CGC->UGC	Arg->Cys	CTCTGTCCTACTACAGGTGC	C	GCGACAACCTTTACCAAGTC	1
matR	Quercus variabilis	1734	578	UAC->UAU	Tyr->Tyr	AGGTGCCGCGACAACCTTTA	C	CAAGTCCGAACGATTGTCGA	0.996
matR	Quercus variabilis	1756	586	CAC->UAC	His->Tyr	AAGTCCGAACGATTGTCGAC	C	ACCAGATCCGCTGGTCTGCA	0.995
matR	Quercus variabilis	1826	609	CCA->CUA	Pro->Leu	CTCGGCGCGGAATATAATCC	C	AAAGTACTCCAAAGACTCAA	0.998
matR	Quercus variabilis	1844	615	UCA->UUA	Ser->Leu	CCCAAAGTACTCCAAAGACT	C	AAATATAGTAAATCAAGAAG	0.999
mttB	Castanea henryi	40	14	CGG->UGG	Arg->Trp	AAGTTCGAATCCGTTCCGTT	C	GGATATTGATCGGTCTTGGT	0.987
mttB	Castanea henryi	76	26	CGU->UGU	Arg->Cys	TTGGTTTGACATGGTTTACG	C	GTTACTGGTTCCCGGAAGAG	0.999
mttB	Castanea henryi	88	30	CCG->UCG	Pro->Ser	GGTTTACGCGTTACTGGTTC	C	CGGAAGAGTTAATATCTCCA	0.998
mttB	Castanea henryi	104	35	UCU->UUU	Ser->Phe	GTTCCCGGAAGAGTTAATAT	C	TCCATTAGCTAAACCCCTTC	0.99
mttB	Castanea henryi	107	36	CCA->CUA	Pro->Leu	CCCGGAAGAGTTAATATCTC	C	ATTAGCTAAACCCCTTCTTA	0.979
mttB	Castanea henryi	164	55	UCA->UUA	Ser->Leu	GTATTTTGTTTGTACACAAT	C	AACGGAGGCTTTCCCGACAT	0.998
mttB	Castanea henryi	178	60	CCG->UCG	Pro->Ser	CACAATCAACGGAGGCTTTC	C	CGACATATGTTGCAACGTCT	0.999
mttB	Castanea henryi	238	80	CAU->UAU	His->Tyr	TCGTCTTTCCCTTAATAAGT	C	ATCAAATTTGGTGCTTTTTG	0.991
mttB	Castanea henryi	304	102	CUC->UUC	Leu->Phe	GGACGAAATACAATAGATTC	C	TCTATTTAAGTGGTTCTCGC	0.995
mttB	Castanea henryi	320	107	UCU->UUU	Ser->Phe	ATTCCTCTATTTAAGTGGTT	C	TCGCTTCTCCTTGTTCCTGT	0.967
mttB	Castanea henryi	322	108	CGC->UGC	Arg->Cys	TCCTCTATTTAAGTGGTTCT	C	GCTTCTCCTTGTTCCTGTTC	0.999
mttB	Castanea henryi	349	117	CCU->UUU	Pro->Phe	CCTTGTTCCTGTTCCTAACT	C	CTTCCCGGGTAGTTCCCAAT	0.985
mttB	Castanea henryi	350	117			CTTGTTCCTGTTCCTAACTC	C	TTCCCGGGTAGTTCCCAATG	0.998
mttB	Castanea henryi	355	119	CGG->UGG	Arg->Trp	TCCTGTTCCTAACTCCTTCC	C	GGGTAGTTCCCAATGTTTGG	0.998
mttB	Castanea henryi	473	158	UCG->UUG	Ser->Leu	TATGTTAACTGTTCGTATTT	C	GTTCATTCCATCGGTATGCT	0.994
mttB	Castanea henryi	481	161	CCA->UCA	Pro->Ser	CTGTTCGTATTTCGTTCATT	C	CATCGGTATGCTCCCAGGTA	0.995
mttB	Castanea henryi	517	173	CGU->UGU	Arg->Cys	AGGTACCTGTAATTGTGATC	C	GTTTGCCAGAACTAAGGGGT	0.997
mttB	Castanea henryi	524	175	CCA->CUA	Pro->Leu	TGTAATTGTGATCCGTTTGC	C	AGAACTAAGGGGTCTTTCTG	1
mttB	Castanea henryi	586	196	CCG->UCG	Pro->Ser	GTCGTTTTTTGATGGTTTTT	C	CGCTTTTCACAGCTGCTCTT	0.994
mttB	Castanea henryi	636	212	AUC->AUU	Ile->Ile	CCGGATATCTGGTGCCAAAT	C	GTCGCCTGTTTCCTTATTTC	0.997
mttB	Castanea henryi	659	220	UCG->UUG	Ser->Leu	CGCCTGTTTCCTTATTTCTT	C	GATAATCGAGTTGGCTATCT	0.989
mttB	Castanea henryi	689	230	UCG->UUG	Ser->Leu	GTTGGCTATCTTTGTGGCAT	C	GATTGTACAAGTTCGTGAAG	0.999
mttB	Castanea mollissima	35	12	UCC->UUC	Ser->Phe	AGGAGAAGTTCGAATCCGTT	C	CGTTCGGATATTGATCGGTC	0.946
mttB	Castanea mollissima	40	14	CGG->UGG	Arg->Trp	AAGTTCGAATCCGTTCCGTT	C	GGATATTGATCGGTCTTGGT	0.987
mttB	Castanea mollissima	76	26	CGU->UGU	Arg->Cys	TTGGTTTGACATGGTTTACG	C	GTTACTGGTTCCCGGAAGAG	0.999
mttB	Castanea mollissima	88	30	CCG->UCG	Pro->Ser	GGTTTACGCGTTACTGGTTC	C	CGGAAGAGTTAATATCTCCA	0.998
mttB	Castanea mollissima	104	35	UCU->UUU	Ser->Phe	GTTCCCGGAAGAGTTAATAT	C	TCCATTAGCTAAACCCCTTC	0.99
mttB	Castanea mollissima	107	36	CCA->CUA	Pro->Leu	CCCGGAAGAGTTAATATCTC	C	ATTAGCTAAACCCCTTCTTA	0.979
mttB	Castanea mollissima	164	55	UCA->UUA	Ser->Leu	GTATTTTGTTTGTACACAAT	C	AACGGAGGCTTTCCCGACAT	0.998
mttB	Castanea mollissima	178	60	CCG->UCG	Pro->Ser	CACAATCAACGGAGGCTTTC	C	CGACATATGTTGCAACGTCT	0.999
mttB	Castanea mollissima	238	80	CAU->UAU	His->Tyr	TCGTCTTTCCCTTAATAAGT	C	ATCAAATTTGGTGCTTTTTG	0.991
mttB	Castanea mollissima	304	102	CUC->UUC	Leu->Phe	GGACGAAATACAATAGATTC	C	TCTATTTAAGTGGTTCTCGC	0.995
mttB	Castanea mollissima	320	107	UCU->UUU	Ser->Phe	ATTCCTCTATTTAAGTGGTT	C	TCGCTTCTCCTTGTTCCTGT	0.967
mttB	Castanea mollissima	322	108	CGC->UGC	Arg->Cys	TCCTCTATTTAAGTGGTTCT	C	GCTTCTCCTTGTTCCTGTTC	0.999
mttB	Castanea mollissima	349	117	CCU->UUU	Pro->Phe	CCTTGTTCCTGTTCCTAACT	C	CTTCCCGGGTAGTTCCCAAT	0.985
mttB	Castanea mollissima	350	117			CTTGTTCCTGTTCCTAACTC	C	TTCCCGGGTAGTTCCCAATG	0.998
mttB	Castanea mollissima	355	119	CGG->UGG	Arg->Trp	TCCTGTTCCTAACTCCTTCC	C	GGGTAGTTCCCAATGTTTGG	0.998
mttB	Castanea mollissima	473	158	UCG->UUG	Ser->Leu	TATGTTAACTGTTCGTATTT	C	GTTCATTCCATCGGTATGCT	0.994
mttB	Castanea mollissima	481	161	CCA->UCA	Pro->Ser	CTGTTCGTATTTCGTTCATT	C	CATCGGTATGCTCCCAGGTA	0.995
mttB	Castanea mollissima	517	173	CGU->UGU	Arg->Cys	AGGTACCTGTAATTGTGATC	C	GTTTGCCAGAACTAAGGGGT	0.997
mttB	Castanea mollissima	524	175	CCA->CUA	Pro->Leu	TGTAATTGTGATCCGTTTGC	C	AGAACTAAGGGGTCTTTCTG	1
mttB	Castanea mollissima	586	196	CCG->UCG	Pro->Ser	GTCGTTTTTTGATGGTTTTT	C	CGCTTTTCACAGCTGCTCTT	0.994
mttB	Castanea mollissima	636	212	AUC->AUU	Ile->Ile	CCGGATATCTGGTGCCAAAT	C	GTCGCCTGTTTCCTTATTTC	0.997
mttB	Castanea mollissima	659	220	UCG->UUG	Ser->Leu	CGCCTGTTTCCTTATTTCTT	C	GATAATCGAGTTGGCTATCT	0.989
mttB	Castanea mollissima	689	230	UCG->UUG	Ser->Leu	GTTGGCTATCTTTGTGGCAT	C	GATTGTACAAGTTCGTGAAG	0.999
mttB	Castanopsis carlesii	59	20	UCC->UUC	Ser->Phe	AGGAGAAGTTCGAATCCGTT	C	CGTTCGGATATTGATCGGTC	0.946
mttB	Castanopsis carlesii	64	22	CGG->UGG	Arg->Trp	AAGTTCGAATCCGTTCCGTT	C	GGATATTGATCGGTCTTGGT	0.987
mttB	Castanopsis carlesii	100	34	CGU->UGU	Arg->Cys	TTGGTTTGACATGGTTTACG	C	GTTACTGGTTCCCGGAAGAG	0.999
mttB	Castanopsis carlesii	112	38	CCG->UCG	Pro->Ser	GGTTTACGCGTTACTGGTTC	C	CGGAAGAGTTAATATCTCCA	0.998
mttB	Castanopsis carlesii	128	43	UCU->UUU	Ser->Phe	GTTCCCGGAAGAGTTAATAT	C	TCCATTAGCTAAACCCCTTC	0.99
mttB	Castanopsis carlesii	131	44	CCA->CUA	Pro->Leu	CCCGGAAGAGTTAATATCTC	C	ATTAGCTAAACCCCTTCTTA	0.979
mttB	Castanopsis carlesii	188	63	UCA->UUA	Ser->Leu	GTATTTTGTTTGTACACAAT	C	AACGGAGGCTTTCCCGACAT	0.998
mttB	Castanopsis carlesii	202	68	CCG->UCG	Pro->Ser	CACAATCAACGGAGGCTTTC	C	CGACATATGTTGCAACGTCT	0.999
mttB	Castanopsis carlesii	262	88	CAU->UAU	His->Tyr	TCGTCTTTCCCTTAATAAGT	C	ATCAAATTTGGTGCTTTTTG	0.991
mttB	Castanopsis carlesii	328	110	CUC->UUC	Leu->Phe	GGACGAAATACAATAGATTC	C	TCTATTTAAGTGGTTCTCGC	0.995
mttB	Castanopsis carlesii	344	115	UCU->UUU	Ser->Phe	ATTCCTCTATTTAAGTGGTT	C	TCGCTTCTCCTTGTTCCTGT	0.967
mttB	Castanopsis carlesii	346	116	CGC->UGC	Arg->Cys	TCCTCTATTTAAGTGGTTCT	C	GCTTCTCCTTGTTCCTGTTC	0.999
mttB	Castanopsis carlesii	373	125	CCU->UUU	Pro->Phe	CCTTGTTCCTGTTCCTAACT	C	CTTCCCGGGTAGTTCCCAAT	0.985
mttB	Castanopsis carlesii	374	125			CTTGTTCCTGTTCCTAACTC	C	TTCCCGGGTAGTTCCCAATG	0.998
mttB	Castanopsis carlesii	379	127	CGG->UGG	Arg->Trp	TCCTGTTCCTAACTCCTTCC	C	GGGTAGTTCCCAATGTTTGG	0.998
mttB	Castanopsis carlesii	497	166	UCG->UUG	Ser->Leu	TATGTTAACTGTTCGTATTT	C	GTTCATTCCATCGGTATGCT	0.994
mttB	Castanopsis carlesii	505	169	CCA->UCA	Pro->Ser	CTGTTCGTATTTCGTTCATT	C	CATCGGTATGCTCCCAGGTA	0.995
mttB	Castanopsis carlesii	541	181	CGU->UGU	Arg->Cys	AGGTACCTGTAATTGTGATC	C	GTTTGCCAGAACTAAGGGGT	0.997
mttB	Castanopsis carlesii	548	183	CCA->CUA	Pro->Leu	TGTAATTGTGATCCGTTTGC	C	AGAACTAAGGGGTCTTTCTG	1
mttB	Castanopsis carlesii	610	204	CCG->UCG	Pro->Ser	GTCGTTTTTTGATGGTTTTT	C	CGCTTTTCACAGCTGCTCTT	0.994
mttB	Castanopsis carlesii	660	220	AUC->AUU	Ile->Ile	CCGGATATCTGGTGCCAAAT	C	GTCGCCTGTTTCCTTATTTC	0.997
mttB	Castanopsis carlesii	683	228	UCG->UUG	Ser->Leu	CGCCTGTTTCCTTATTTCTT	C	GATAATCGAGTTGGCTATCT	0.989
mttB	Castanopsis carlesii	713	238	UCG->UUG	Ser->Leu	GTTGGCTATCTTTGTGGCAT	C	GATTGTACAAGTTCGTGAAG	0.999
mttB	Fagus sylvatica	35	12	UCC->UUC	Ser->Phe	AGGAGAAGTTCGAATCCGTT	C	CGTTCGGATATTGATCGGTC	0.946
mttB	Fagus sylvatica	40	14	CGG->UGG	Arg->Trp	AAGTTCGAATCCGTTCCGTT	C	GGATATTGATCGGTCTTGGT	0.987
mttB	Fagus sylvatica	76	26	CGU->UGU	Arg->Cys	TTGGTTTGACATGGTTTACG	C	GTTACTGGTTCCCGGAAGAG	0.999
mttB	Fagus sylvatica	88	30	CCG->UCG	Pro->Ser	GGTTTACGCGTTACTGGTTC	C	CGGAAGAGTTAATATCTCCA	0.998
mttB	Fagus sylvatica	104	35	UCU->UUU	Ser->Phe	GTTCCCGGAAGAGTTAATAT	C	TCCATTAGCTAAACCCCTTC	0.99
mttB	Fagus sylvatica	107	36	CCA->CUA	Pro->Leu	CCCGGAAGAGTTAATATCTC	C	ATTAGCTAAACCCCTTCTTA	0.979
mttB	Fagus sylvatica	164	55	UCA->UUA	Ser->Leu	GTATTTTGTTTGTACACAAT	C	AACGGAGGCTTTCCCGACAT	0.998
mttB	Fagus sylvatica	178	60	CCG->UCG	Pro->Ser	CACAATCAACGGAGGCTTTC	C	CGACATATGTTGCAACGTCT	0.999
mttB	Fagus sylvatica	238	80	CAU->UAU	His->Tyr	TCGTCTTTCCCTTAATAAGT	C	ATCAAATTTGGTGCTTTTTG	0.991
mttB	Fagus sylvatica	304	102	CUC->UUC	Leu->Phe	GGACGAAATACAATAGATTC	C	TCTATTTAAGTGGTTCTCGC	0.995
mttB	Fagus sylvatica	320	107	UCU->UUU	Ser->Phe	ATTCCTCTATTTAAGTGGTT	C	TCGCTTCTCCTTGTTCCTGT	0.967
mttB	Fagus sylvatica	322	108	CGC->UGC	Arg->Cys	TCCTCTATTTAAGTGGTTCT	C	GCTTCTCCTTGTTCCTGTTC	0.999
mttB	Fagus sylvatica	349	117	CCU->UUU	Pro->Phe	CCTTGTTCCTGTTCCTAACT	C	CTCCCCGGGTAGTTCCCAAT	0.948
mttB	Fagus sylvatica	350	117			CTTGTTCCTGTTCCTAACTC	C	TCCCCGGGTAGTTCCCAATG	0.998
mttB	Fagus sylvatica	352	118	CCC->UCC	Pro->Ser	TGTTCCTGTTCCTAACTCCT	C	CCCGGGTAGTTCCCAATGTT	0.99
mttB	Fagus sylvatica	355	119	CGG->UGG	Arg->Trp	TCCTGTTCCTAACTCCTCCC	C	GGGTAGTTCCCAATGTTTGG	0.995
mttB	Fagus sylvatica	448	150	CAU->UAU	His->Tyr	TACAACCTAAGATCTATGAC	C	ATATTATGTTAACTGTTCGT	0.997
mttB	Fagus sylvatica	473	158	UCG->UUG	Ser->Leu	TATGTTAACTGTTCGTATTT	C	GTTCATTCCATCGGTATGCT	0.994
mttB	Fagus sylvatica	481	161	CCA->UCA	Pro->Ser	CTGTTCGTATTTCGTTCATT	C	CATCGGTATGCTCCCAGGTA	0.995
mttB	Fagus sylvatica	517	173	CGU->UGU	Arg->Cys	AGGTACCTGTAATTGTGATC	C	GTTTGCCAGAACTAAGGGGT	0.997
mttB	Fagus sylvatica	524	175	CCA->CUA	Pro->Leu	TGTAATTGTGATCCGTTTGC	C	AGAACTAAGGGGTCTTTCTG	1
mttB	Fagus sylvatica	586	196	CCG->UCG	Pro->Ser	GTCGTTTTTTGATGGTTTTT	C	CGCTTTTCACAGCTGCTCTT	0.994
mttB	Fagus sylvatica	636	212	AUC->AUU	Ile->Ile	CCGGATATCTGGTGCCAAAT	C	GTCGCCTGTTTCCTTATTTC	0.997
mttB	Fagus sylvatica	659	220	UCG->UUG	Ser->Leu	CGCCTGTTTCCTTATTTCTT	C	GATAATAGAGTTGGCTATCT	0.998
mttB	Fagus sylvatica	689	230	UCG->UUG	Ser->Leu	GTTGGCTATCTTTGTGGCAT	C	GATTGTACAAGTTCGTGAAG	0.999
mttB	Lithocarpus litseifolius	35	12	UCC->UUC	Ser->Phe	AGGAGAAGTTCGAATCCGTT	C	CGTTCGGATATTGATCGGTC	0.946
mttB	Lithocarpus litseifolius	40	14	CGG->UGG	Arg->Trp	AAGTTCGAATCCGTTCCGTT	C	GGATATTGATCGGTCTTGGT	0.987
mttB	Lithocarpus litseifolius	76	26	CGU->UGU	Arg->Cys	TTGGTTTGACATGGTTTACG	C	GTTACTGGTTCCCGGAAGAG	0.999
mttB	Lithocarpus litseifolius	88	30	CCG->UCG	Pro->Ser	GGTTTACGCGTTACTGGTTC	C	CGGAAGAGTTAATATCTCCA	0.998
mttB	Lithocarpus litseifolius	104	35	UCU->UUU	Ser->Phe	GTTCCCGGAAGAGTTAATAT	C	TCCATTAGCGAAACCCCTTC	0.977
mttB	Lithocarpus litseifolius	107	36	CCA->CUA	Pro->Leu	CCCGGAAGAGTTAATATCTC	C	ATTAGCGAAACCCCTTCTTA	0.965
mttB	Lithocarpus litseifolius	164	55	UCA->UUA	Ser->Leu	GTATTTTGTTTGTACACAAT	C	AACGGAGGCTTTCCCGACAT	0.998
mttB	Lithocarpus litseifolius	178	60	CCG->UCG	Pro->Ser	CACAATCAACGGAGGCTTTC	C	CGACATATGTTGCAACGTCT	0.999
mttB	Lithocarpus litseifolius	238	80	CAU->UAU	His->Tyr	TCGTCTTTCCCTTAATAAGT	C	ATCAAATTTGGTGCTTTTTG	0.991
mttB	Lithocarpus litseifolius	304	102	CUC->UUC	Leu->Phe	GGACGAAATACAATAGATTC	C	TCTATTTAAGTGGTTCTCGC	0.995
mttB	Lithocarpus litseifolius	320	107	UCU->UUU	Ser->Phe	ATTCCTCTATTTAAGTGGTT	C	TCGCTTCTCCTTGTTCCTGT	0.967
mttB	Lithocarpus litseifolius	322	108	CGC->UGC	Arg->Cys	TCCTCTATTTAAGTGGTTCT	C	GCTTCTCCTTGTTCCTGTTC	0.999
mttB	Lithocarpus litseifolius	349	117	CCU->UUU	Pro->Phe	CCTTGTTCCTGTTCCTAACT	C	CTTCCCGGGTAGTTCCCAAT	0.985
mttB	Lithocarpus litseifolius	350	117			CTTGTTCCTGTTCCTAACTC	C	TTCCCGGGTAGTTCCCAATG	0.998
mttB	Lithocarpus litseifolius	355	119	CGG->UGG	Arg->Trp	TCCTGTTCCTAACTCCTTCC	C	GGGTAGTTCCCAATGTTTGG	0.998
mttB	Lithocarpus litseifolius	473	158	UCG->UUG	Ser->Leu	TATGTTAACTGTTCGTATTT	C	GTTCATTCCATCGGTATGCT	0.994
mttB	Lithocarpus litseifolius	481	161	CCA->UCA	Pro->Ser	CTGTTCGTATTTCGTTCATT	C	CATCGGTATGCTCCCAGGTA	0.995
mttB	Lithocarpus litseifolius	517	173	CGU->UGU	Arg->Cys	AGGTACCTGTAATTGTGATC	C	GTTTGCCAGAACTAAGGGGT	0.997
mttB	Lithocarpus litseifolius	524	175	CCA->CUA	Pro->Leu	TGTAATTGTGATCCGTTTGC	C	AGAACTAAGGGGTCTTTCTG	1
mttB	Lithocarpus litseifolius	586	196	CCG->UCG	Pro->Ser	GTCGTTTTTTGATGGTTTTT	C	CGCTTTTCACAGCTGCTCTT	0.994
mttB	Lithocarpus litseifolius	636	212	AUC->AUU	Ile->Ile	CCGGATATCTGGTGCCAAAT	C	GTCGCCTGTTTCCTTATTTC	0.997
mttB	Lithocarpus litseifolius	659	220	UCG->UUG	Ser->Leu	CGCCTGTTTCCTTATTTCTT	C	GATAATCGAGTTGGCTATCT	0.989
mttB	Lithocarpus litseifolius	689	230	UCG->UUG	Ser->Leu	GTTGGCTATCTTTGTGGCAT	C	GATTGTACAAGTTCGTGAAG	0.999
mttB	Quercus acutissima	35	12	UCC->UUC	Ser->Phe	AGGAGAAGTTCGAATCCGTT	C	CGTTCGGATATTGATCGGTC	0.946
mttB	Quercus acutissima	40	14	CGG->UGG	Arg->Trp	AAGTTCGAATCCGTTCCGTT	C	GGATATTGATCGGTCTTGGT	0.987
mttB	Quercus acutissima	76	26	CGU->UGU	Arg->Cys	TTGGTTTGACATGGTTTACG	C	GTTACTGGTTCCCGGAAGAG	0.999
mttB	Quercus acutissima	88	30	CCG->UCG	Pro->Ser	GGTTTACGCGTTACTGGTTC	C	CGGAAGAGTTAATATCTCCA	0.998
mttB	Quercus acutissima	104	35	UCU->UUU	Ser->Phe	GTTCCCGGAAGAGTTAATAT	C	TCCATTAGCTAAACCCCTTC	0.99
mttB	Quercus acutissima	107	36	CCA->CUA	Pro->Leu	CCCGGAAGAGTTAATATCTC	C	ATTAGCTAAACCCCTTCTTA	0.979
mttB	Quercus acutissima	164	55	UCA->UUA	Ser->Leu	GTATTTTGTTTGTACACAAT	C	AACGGAGGCTTTCCCGACAT	0.998
mttB	Quercus acutissima	178	60	CCG->UCG	Pro->Ser	CACAATCAACGGAGGCTTTC	C	CGACATATGTTGCAACGTCT	0.999
mttB	Quercus acutissima	238	80	CAU->UAU	His->Tyr	TCGTCTTTCCCTTAATAAGT	C	ATCAAATTTGGTGCTTTTTG	0.991
mttB	Quercus acutissima	304	102	CUC->UUC	Leu->Phe	GGACGAAATACAATAGATTC	C	TCTATTTAAGTGGTTCTCGC	0.995
mttB	Quercus acutissima	320	107	UCU->UUU	Ser->Phe	ATTCCTCTATTTAAGTGGTT	C	TCGCTTCTCCTTGTTCCTGT	0.967
mttB	Quercus acutissima	322	108	CGC->UGC	Arg->Cys	TCCTCTATTTAAGTGGTTCT	C	GCTTCTCCTTGTTCCTGTTC	0.999
mttB	Quercus acutissima	349	117	CCU->UUU	Pro->Phe	CCTTGTTCCTGTTCCTAACT	C	CTTCCCGGGTAGTTCCCAAT	0.985
mttB	Quercus acutissima	350	117			CTTGTTCCTGTTCCTAACTC	C	TTCCCGGGTAGTTCCCAATG	0.998
mttB	Quercus acutissima	355	119	CGG->UGG	Arg->Trp	TCCTGTTCCTAACTCCTTCC	C	GGGTAGTTCCCAATGTTTGG	0.998
mttB	Quercus acutissima	473	158	UCG->UUG	Ser->Leu	TATGTTAACTGTTCGTATTT	C	GTTCATTCCATCGGTATGCT	0.994
mttB	Quercus acutissima	481	161	CCA->UCA	Pro->Ser	CTGTTCGTATTTCGTTCATT	C	CATCGGTATGCTCCCAGGTA	0.995
mttB	Quercus acutissima	517	173	CGU->UGU	Arg->Cys	AGGTACCTGTAATTGTGATC	C	GTTTGCCAGAACTAAGGGGT	0.997
mttB	Quercus acutissima	524	175	CCA->CUA	Pro->Leu	TGTAATTGTGATCCGTTTGC	C	AGAACTAAGGGGTCTTTCTG	1
mttB	Quercus acutissima	586	196	CCG->UCG	Pro->Ser	GTCGTTTTTTGATGGTTTTT	C	CGCTTTTCACAGCTGCTCTT	0.994
mttB	Quercus acutissima	636	212	AUC->AUU	Ile->Ile	CCGGATATCTGGTGCCAAAT	C	GTCGCCTGTTTCCTTATTTC	0.997
mttB	Quercus acutissima	659	220	UCG->UUG	Ser->Leu	CGCCTGTTTCCTTATTTCTT	C	GATAATCGAGTTGGCTATCT	0.989
mttB	Quercus acutissima	689	230	UCG->UUG	Ser->Leu	GTTGGCTATCTTTGTGGCAT	C	GATTGTACAAGTTCGTGAAG	0.999
mttB	Quercus variabilis	35	12	UCC->UUC	Ser->Phe	AGGAGAAGTTCGAATCCGTT	C	CGTTCGGATATTGATCGGTC	0.946
mttB	Quercus variabilis	40	14	CGG->UGG	Arg->Trp	AAGTTCGAATCCGTTCCGTT	C	GGATATTGATCGGTCTTGGT	0.987
mttB	Quercus variabilis	76	26	CGU->UGU	Arg->Cys	TTGGTTTGACATGGTTTACG	C	GTTACTGGTTCCCGGAAGAG	0.999
mttB	Quercus variabilis	88	30	CCG->UCG	Pro->Ser	GGTTTACGCGTTACTGGTTC	C	CGGAAGAGTTAATATCTCCA	0.998
mttB	Quercus variabilis	104	35	UCU->UUU	Ser->Phe	GTTCCCGGAAGAGTTAATAT	C	TCCATTAGCTAAACCCCTTC	0.99
mttB	Quercus variabilis	107	36	CCA->CUA	Pro->Leu	CCCGGAAGAGTTAATATCTC	C	ATTAGCTAAACCCCTTCTTA	0.979
mttB	Quercus variabilis	164	55	UCA->UUA	Ser->Leu	GTATTTTGTTTGTACACAAT	C	AACGGAGGCTTTCCCGACAT	0.998
mttB	Quercus variabilis	178	60	CCG->UCG	Pro->Ser	CACAATCAACGGAGGCTTTC	C	CGACATATGTTGCAACGTCT	0.999
mttB	Quercus variabilis	238	80	CAU->UAU	His->Tyr	TCGTCTTTCCCTTAATAAGT	C	ATCAAATTTGGTGCTTTTTG	0.991
mttB	Quercus variabilis	304	102	CUC->UUC	Leu->Phe	GGACGAAATACAATAGATTC	C	TCTATTTAAGTGGTTCTCGC	0.995
mttB	Quercus variabilis	320	107	UCU->UUU	Ser->Phe	ATTCCTCTATTTAAGTGGTT	C	TCGCTTCTCCTTGTTCCTGT	0.967
mttB	Quercus variabilis	322	108	CGC->UGC	Arg->Cys	TCCTCTATTTAAGTGGTTCT	C	GCTTCTCCTTGTTCCTGTTC	0.999
mttB	Quercus variabilis	349	117	CCU->UUU	Pro->Phe	CCTTGTTCCTGTTCCTAACT	C	CTTCCCGGGTAGTTCCCAAT	0.985
mttB	Quercus variabilis	350	117			CTTGTTCCTGTTCCTAACTC	C	TTCCCGGGTAGTTCCCAATG	0.998
mttB	Quercus variabilis	355	119	CGG->UGG	Arg->Trp	TCCTGTTCCTAACTCCTTCC	C	GGGTAGTTCCCAATGTTTGG	0.998
mttB	Quercus variabilis	473	158	UCG->UUG	Ser->Leu	TATGTTAACTGTTCGTATTT	C	GTTCATTCCATCGGTATGCT	0.994
mttB	Quercus variabilis	481	161	CCA->UCA	Pro->Ser	CTGTTCGTATTTCGTTCATT	C	CATCGGTATGCTCCCAGGTA	0.995
mttB	Quercus variabilis	517	173	CGU->UGU	Arg->Cys	AGGTACCTGTAATTGTGATC	C	GTTTGCCAGAACTAAGGGGT	0.997
mttB	Quercus variabilis	524	175	CCA->CUA	Pro->Leu	TGTAATTGTGATCCGTTTGC	C	AGAACTAAGGGGTCTTTCTG	1
mttB	Quercus variabilis	586	196	CCG->UCG	Pro->Ser	GTCGTTTTTTGATGGTTTTT	C	CGCTTTTCACAGCTGCTCTT	0.994
mttB	Quercus variabilis	636	212	AUC->AUU	Ile->Ile	CCGGATATCTGGTGCCAAAT	C	GTCGCCTGTTTCCTTATTTC	0.997
mttB	Quercus variabilis	659	220	UCG->UUG	Ser->Leu	CGCCTGTTTCCTTATTTCTT	C	GATAATCGAGTTGGCTATCT	0.989
mttB	Quercus variabilis	689	230	UCG->UUG	Ser->Leu	GTTGGCTATCTTTGTGGCAT	C	GATTGTACAAGTTCGTGAAG	0.999
nad1	Castanea henryi	215	72	UCC->UUC	Ser->Phe	ACCAAGTAGTGCTAATTTCT	C	CCTTTTTAGAATGGCTCCAG	1
nad1	Castanea henryi	265	89	CGG->UGG	Arg->Trp	TTATGTTAAGTCTGGTCGCT	C	GGGCCGTTGTACCTTTTGAT	0.999
nad1	Castanea henryi	307	103	CCG->UUG	Pro->Leu	ATGGTATGGTATTGTCAGAT	C	CGAACATGGGGGGACTTTAT	0.969
nad1	Castanea henryi	308	103			TGGTATGGTATTGTCAGATC	C	GAACATGGGGGGACTTTATT	0.903
nad1	Castanea henryi	490	164	CCC->UCU	Pro->Ser	CTGTACTAATATGTGTAGGT	C	CCCGTAATTCGAGTGAGATT	0.997
nad1	Castanea henryi	492	164			GTACTAATATGTGTAGGTCC	C	CGTAATTCGAGTGAGATTGT	0.989
nad1	Castanea henryi	493	165	CGU->UGU	Arg->Cys	TACTAATATGTGTAGGTCCC	C	GTAATTCGAGTGAGATTGTC	0.995
nad1	Castanea henryi	500	167	UCG->UUG	Ser->Leu	ATGTGTAGGTCCCCGTAATT	C	GAGTGAGATTGTCATGGCGC	1
nad1	Castanea henryi	536	179	UCC->UUU	Ser->Phe	GGCGCAAAAGCAGATATGGT	C	CGGTATTCCCTTGTTCCCTG	0.997
nad1	Castanea henryi	537	179			GCGCAAAAGCAGATATGGTC	C	GGTATTCCCTTGTTCCCTGT	0.993
nad1	Castanea henryi	573	191	UUC->UUU	Phe->Phe	CCTGTATTGGTTATGTTCTT	C	ATTTCTTGTCTAGCAGAAAC	0.999
nad1	Castanea henryi	674	225	UCU->UUU	Ser->Phe	AGAATATTCTTCAATGGGGT	C	TGCTCTTTTTTTTTTGGGAG	1
nad1	Castanea henryi	725	242	CCA->CUA	Pro->Leu	TATGATCTTAATGAGCGGTC	C	ATGCACATCGCTCTCTCCAG	0.98
nad1	Castanea henryi	734	245	UCG->UUG	Ser->Leu	AATGAGCGGTCCATGCACAT	C	GCTCTCTCCAGGAGGTTGGC	0.992
nad1	Castanea henryi	740	247	UCU->UUU	Ser->Phe	CGGTCCATGCACATCGCTCT	C	TCCAGGAGGTTGGCCGCCTA	1
nad1	Castanea henryi	743	248	CCA->CUA	Pro->Leu	TCCATGCACATCGCTCTCTC	C	AGGAGGTTGGCCGCCTATCC	0.999
nad1	Castanea henryi	755	252	CCG->CUG	Pro->Leu	GCTCTCTCCAGGAGGTTGGC	C	GCCTATCCTAGATCTTCCCA	0.995
nad1	Castanea henryi	823	275	CUG->UUG	Leu->Leu	GGTTTAGTATCAAGGTGATT	C	TGTTTCTGTTTTTATATATA	0.982
nad1	Castanea henryi	898	300	CGG->UGG	Arg->Trp	ATCAATTAATGGGACTTGGC	C	GGAAAGTTTTCTTGCCTCTA	0.999
nad1	Castanea henryi	928	310	CGG->UGG	Arg->Trp	TCTTGCCTCTATCATTAGCT	C	GGGTAGTCCCCGTTTCTGGT	0.999
nad1	Castanea henryi	937	313	CCC->UCC	Pro->Ser	TATCATTAGCTCGGGTAGTC	C	CCGTTTCTGGTGTTTTAGTC	0.988
nad1	Castanea mollissima	215	72	UCC->UUC	Ser->Phe	ACCAAGTAGTGCTAATTTCT	C	CCTTTTTAGAATGGCTCCAG	1
nad1	Castanea mollissima	265	89	CGG->UGG	Arg->Trp	TTATGTTAAGTCTGGTCGCT	C	GGGCCGTTGTACCTTTTGAT	0.999
nad1	Castanea mollissima	307	103	CCG->UUG	Pro->Leu	ATGGTATGGTATTGTCAGAT	C	CGAACATGGGGGGACTTTAT	0.969
nad1	Castanea mollissima	308	103			TGGTATGGTATTGTCAGATC	C	GAACATGGGGGGACTTTATT	0.903
nad1	Castanea mollissima	490	164	CCC->UCU	Pro->Ser	CTGTACTAATATGTGTAGGT	C	CCCGTAATTCGAGTGAGATT	0.997
nad1	Castanea mollissima	492	164			GTACTAATATGTGTAGGTCC	C	CGTAATTCGAGTGAGATTGT	0.989
nad1	Castanea mollissima	493	165	CGU->UGU	Arg->Cys	TACTAATATGTGTAGGTCCC	C	GTAATTCGAGTGAGATTGTC	0.995
nad1	Castanea mollissima	500	167	UCG->UUG	Ser->Leu	ATGTGTAGGTCCCCGTAATT	C	GAGTGAGATTGTCATGGCGC	1
nad1	Castanea mollissima	536	179	UCC->UUU	Ser->Phe	GGCGCAAAAGCAGATATGGT	C	CGGTATTCCCTTGTTCCCTG	0.997
nad1	Castanea mollissima	537	179			GCGCAAAAGCAGATATGGTC	C	GGTATTCCCTTGTTCCCTGT	0.993
nad1	Castanea mollissima	573	191	UUC->UUU	Phe->Phe	CCTGTATTGGTTATGTTCTT	C	ATTTCTTGTCTAGCAGAAAC	0.999
nad1	Castanea mollissima	674	225	UCU->UUU	Ser->Phe	AGAATATTCTTCAATGGGGT	C	TGCTCTTTTTTTTTTGGGAG	1
nad1	Castanea mollissima	725	242	CCA->CUA	Pro->Leu	TATGATCTTAATGAGCGGTC	C	ATGCACATCGCTCTCTCCAG	0.98
nad1	Castanea mollissima	734	245	UCG->UUG	Ser->Leu	AATGAGCGGTCCATGCACAT	C	GCTCTCTCCAGGAGGTTGGC	0.992
nad1	Castanea mollissima	740	247	UCU->UUU	Ser->Phe	CGGTCCATGCACATCGCTCT	C	TCCAGGAGGTTGGCCGCCTA	1
nad1	Castanea mollissima	743	248	CCA->CUA	Pro->Leu	TCCATGCACATCGCTCTCTC	C	AGGAGGTTGGCCGCCTATCC	0.999
nad1	Castanea mollissima	755	252	CCG->CUG	Pro->Leu	GCTCTCTCCAGGAGGTTGGC	C	GCCTATCCTAGATCTTCCCA	0.995
nad1	Castanea mollissima	823	275	CUG->UUG	Leu->Leu	GGTTTAGTATCAAGGTGATT	C	TGTTTCTGTTTTTATATATA	0.982
nad1	Castanea mollissima	898	300	CGG->UGG	Arg->Trp	ATCAATTAATGGGACTTGGC	C	GGAAAGTTTTCTTGCCTCTA	0.999
nad1	Castanea mollissima	928	310	CGG->UGG	Arg->Trp	TCTTGCCTCTATCATTAGCT	C	GGGTAGTCCCCGTTTCTGGT	0.999
nad1	Castanea mollissima	937	313	CCC->UCC	Pro->Ser	TATCATTAGCTCGGGTAGTC	C	CCGTTTCTGGTGTTTTAGTC	0.988
nad1	Castanopsis carlesii	215	72	UCC->UUC	Ser->Phe	ACCAAGTAGTGCTAATTTCT	C	CCTTTTTAGAATGGCTCCAG	1
nad1	Castanopsis carlesii	265	89	CGG->UGG	Arg->Trp	TTATGTTAAGTCTGGTCGCT	C	GGGCCGTTGTACCTTTTGAT	0.999
nad1	Castanopsis carlesii	307	103	CCG->UUG	Pro->Leu	ATGGTATGGTATTGTCAGAT	C	CGAACATGGGGGGACTTTAT	0.969
nad1	Castanopsis carlesii	308	103			TGGTATGGTATTGTCAGATC	C	GAACATGGGGGGACTTTATT	0.903
nad1	Castanopsis carlesii	490	164	CCC->UCU	Pro->Ser	CTGTACTAATATGTGTAGGT	C	CCCGTAATTCGAGTGAGATT	0.997
nad1	Castanopsis carlesii	492	164			GTACTAATATGTGTAGGTCC	C	CGTAATTCGAGTGAGATTGT	0.989
nad1	Castanopsis carlesii	493	165	CGU->UGU	Arg->Cys	TACTAATATGTGTAGGTCCC	C	GTAATTCGAGTGAGATTGTC	0.995
nad1	Castanopsis carlesii	500	167	UCG->UUG	Ser->Leu	ATGTGTAGGTCCCCGTAATT	C	GAGTGAGATTGTCATGGCGC	1
nad1	Castanopsis carlesii	536	179	UCC->UUU	Ser->Phe	GGCGCAAAAGCAGATATGGT	C	CGGTATTCCCTTGTTCCCTG	0.997
nad1	Castanopsis carlesii	537	179			GCGCAAAAGCAGATATGGTC	C	GGTATTCCCTTGTTCCCTGT	0.993
nad1	Castanopsis carlesii	573	191	UUC->UUU	Phe->Phe	CCTGTATTGGTTATGTTCTT	C	ATTTCTTGTCTAGCAGAAAC	0.999
nad1	Castanopsis carlesii	674	225	UCU->UUU	Ser->Phe	AGAATATTCTTCAATGGGGT	C	TGCTCTTTTTTTTTTGGGAG	1
nad1	Castanopsis carlesii	725	242	CCA->CUA	Pro->Leu	TATGATCTTAATGAGCGGTC	C	ATGCACATCGCTCTCTCCAG	0.98
nad1	Castanopsis carlesii	734	245	UCG->UUG	Ser->Leu	AATGAGCGGTCCATGCACAT	C	GCTCTCTCCAGGAGGTTGGC	0.992
nad1	Castanopsis carlesii	740	247	UCU->UUU	Ser->Phe	CGGTCCATGCACATCGCTCT	C	TCCAGGAGGTTGGCCGCCTA	1
nad1	Castanopsis carlesii	743	248	CCA->CUA	Pro->Leu	TCCATGCACATCGCTCTCTC	C	AGGAGGTTGGCCGCCTATCC	0.999
nad1	Castanopsis carlesii	755	252	CCG->CUG	Pro->Leu	GCTCTCTCCAGGAGGTTGGC	C	GCCTATCCTAGATCTTCCCA	0.995
nad1	Castanopsis carlesii	823	275	CUG->UUG	Leu->Leu	GGTTTAGTATCAAGGTGATT	C	TGTTTCTGTTTTTATATATA	0.982
nad1	Castanopsis carlesii	898	300	CGG->UGG	Arg->Trp	ATCAATTAATGGGACTTGGC	C	GGAAAGTTTTCTTGCCTCTA	0.999
nad1	Castanopsis carlesii	928	310	CGG->UGG	Arg->Trp	TCTTGCCTCTATCATTAGCT	C	GGGTAGTCCCCGTTTCTGGT	0.999
nad1	Castanopsis carlesii	937	313	CCC->UCC	Pro->Ser	TATCATTAGCTCGGGTAGTC	C	CCGTTTCTGGTGTTTTAGTC	0.988
nad1	Fagus sylvatica	215	72	UCC->UUC	Ser->Phe	ACCAAGTAGTGCTAATTTCT	C	CCTTTTTAGAATGGCTCCAG	1
nad1	Fagus sylvatica	265	89	CGG->UGG	Arg->Trp	TTATGTTAAGTCTGGTCGCT	C	GGGCCGTTGTACCTTTTGAT	0.999
nad1	Fagus sylvatica	307	103	CCG->UUG	Pro->Leu	ATGGTATGGTATTGTCAGAT	C	CGAACATAGGGCTACTTTAT	0.995
nad1	Fagus sylvatica	308	103			TGGTATGGTATTGTCAGATC	C	GAACATAGGGCTACTTTATT	1
nad1	Fagus sylvatica	490	164	CCC->UCU	Pro->Ser	CTGTACTAATATGTGTAGGT	C	CCCGTAATTCGAGTGAGATT	0.997
nad1	Fagus sylvatica	492	164			GTACTAATATGTGTAGGTCC	C	CGTAATTCGAGTGAGATTGT	0.989
nad1	Fagus sylvatica	493	165	CGU->UGU	Arg->Cys	TACTAATATGTGTAGGTCCC	C	GTAATTCGAGTGAGATTGTC	0.995
nad1	Fagus sylvatica	500	167	UCG->UUG	Ser->Leu	ATGTGTAGGTCCCCGTAATT	C	GAGTGAGATTGTCATGGCGC	1
nad1	Fagus sylvatica	536	179	UCC->UUU	Ser->Phe	GGCGCAAAAGCAGATATGGT	C	CGGTATTCCCTTGTTCCCTG	0.997
nad1	Fagus sylvatica	537	179			GCGCAAAAGCAGATATGGTC	C	GGTATTCCCTTGTTCCCTGT	0.993
nad1	Fagus sylvatica	573	191	UUC->UUU	Phe->Phe	CCTGTATTGGTTATGTTCTT	C	ATTTCTTGTCTAGCAGAAAC	0.999
nad1	Fagus sylvatica	674	225	UCU->UUU	Ser->Phe	AGAATATTCTTCAATGGGGT	C	TGCTCTTTTTTTTTTGGGAG	1
nad1	Fagus sylvatica	725	242	CCA->CUA	Pro->Leu	TATGATCTTAATGAGCGGTC	C	ATGCACATCGCTCTCTCCAG	0.98
nad1	Fagus sylvatica	734	245	UCG->UUG	Ser->Leu	AATGAGCGGTCCATGCACAT	C	GCTCTCTCCAGGAGGTTGGC	0.992
nad1	Fagus sylvatica	740	247	UCU->UUU	Ser->Phe	CGGTCCATGCACATCGCTCT	C	TCCAGGAGGTTGGCCGCCTA	1
nad1	Fagus sylvatica	743	248	CCA->CUA	Pro->Leu	TCCATGCACATCGCTCTCTC	C	AGGAGGTTGGCCGCCTATCC	0.999
nad1	Fagus sylvatica	755	252	CCG->CUG	Pro->Leu	GCTCTCTCCAGGAGGTTGGC	C	GCCTATCCTAGATCTTCCCA	0.995
nad1	Fagus sylvatica	823	275	CUG->UUG	Leu->Leu	GGTTTAGTATCAAGGTGATT	C	TGTTTCTGTTTTTATATATA	0.982
nad1	Fagus sylvatica	898	300	CGG->UGG	Arg->Trp	ATCAATTAATGGGACTTGGC	C	GGAAAGTGTTCTTGCCTCTA	0.999
nad1	Fagus sylvatica	928	310	CGG->UGG	Arg->Trp	TCTTGCCTCTATCATTAGCT	C	GGGTAGTCCCCGTTTCTGGT	0.999
nad1	Fagus sylvatica	937	313	CCC->UCC	Pro->Ser	TATCATTAGCTCGGGTAGTC	C	CCGTTTCTGGTGTTTTAGTC	0.988
nad1	Lithocarpus litseifolius	215	72	UCC->UUC	Ser->Phe	ACCAAGTAGTGCTAATTTCT	C	CCTTTTTAGAATGGCTCCAG	1
nad1	Lithocarpus litseifolius	265	89	CGG->UGG	Arg->Trp	TTATGTTAAGTCTGGTCGCT	C	GGGCCGTTGTACCTTTTGAT	0.999
nad1	Lithocarpus litseifolius	307	103	CCG->UUG	Pro->Leu	ATGGTATGGTATTGTCAGAT	C	CGAACATGGGGGGACTTTAT	0.969
nad1	Lithocarpus litseifolius	308	103			TGGTATGGTATTGTCAGATC	C	GAACATGGGGGGACTTTATT	0.903
nad1	Lithocarpus litseifolius	490	164	CCC->UCU	Pro->Ser	CTGTACTAATATGTGTAGGT	C	CCCGTAATTCGAGTGAGATT	0.997
nad1	Lithocarpus litseifolius	492	164			GTACTAATATGTGTAGGTCC	C	CGTAATTCGAGTGAGATTGT	0.989
nad1	Lithocarpus litseifolius	493	165	CGU->UGU	Arg->Cys	TACTAATATGTGTAGGTCCC	C	GTAATTCGAGTGAGATTGTC	0.995
nad1	Lithocarpus litseifolius	500	167	UCG->UUG	Ser->Leu	ATGTGTAGGTCCCCGTAATT	C	GAGTGAGATTGTCATGGCGC	1
nad1	Lithocarpus litseifolius	536	179	UCC->UUU	Ser->Phe	GGCGCAAAAGCAGATATGGT	C	CGGTATTCCCTTGTTCCCTG	0.997
nad1	Lithocarpus litseifolius	537	179			GCGCAAAAGCAGATATGGTC	C	GGTATTCCCTTGTTCCCTGT	0.993
nad1	Lithocarpus litseifolius	573	191	UUC->UUU	Phe->Phe	CCTGTATTGGTTATGTTCTT	C	ATTTCTTGTCTAGCAGAAAC	0.999
nad1	Lithocarpus litseifolius	674	225	UCU->UUU	Ser->Phe	AGAATATTCTTCAATGGGGT	C	TGCTCTTTTTTTTTTGGGAG	1
nad1	Lithocarpus litseifolius	725	242	CCA->CUA	Pro->Leu	TATGATCTTAATGAGCGGTC	C	ATGCACATCGCTCTCTCCAG	0.98
nad1	Lithocarpus litseifolius	734	245	UCG->UUG	Ser->Leu	AATGAGCGGTCCATGCACAT	C	GCTCTCTCCAGGAGGTTGGC	0.992
nad1	Lithocarpus litseifolius	740	247	UCU->UUU	Ser->Phe	CGGTCCATGCACATCGCTCT	C	TCCAGGAGGTTGGCCGCCTA	1
nad1	Lithocarpus litseifolius	743	248	CCA->CUA	Pro->Leu	TCCATGCACATCGCTCTCTC	C	AGGAGGTTGGCCGCCTATCC	0.999
nad1	Lithocarpus litseifolius	755	252	CCG->CUG	Pro->Leu	GCTCTCTCCAGGAGGTTGGC	C	GCCTATCCTAGATCTTCCCA	0.995
nad1	Lithocarpus litseifolius	823	275	CUG->UUG	Leu->Leu	GGTTTAGTATCAAGGTGATT	C	TGTTTCTGTTTTTATATATA	0.982
nad1	Lithocarpus litseifolius	898	300	CGG->UGG	Arg->Trp	ATCAATTAATGGGACTTGGC	C	GGAAAGTTTTCTTGCCTCTA	0.999
nad1	Lithocarpus litseifolius	928	310	CGG->UGG	Arg->Trp	TCTTGCCTCTATCATTAGCT	C	GGGTAGTCCCCGTTTCTGGT	0.999
nad1	Lithocarpus litseifolius	937	313	CCC->UCC	Pro->Ser	TATCATTAGCTCGGGTAGTC	C	CCGTTTCTGGTGTTTTAGTC	0.988
nad1	Quercus acutissima	215	72	UCC->UUC	Ser->Phe	ACCAAGTAGTGCTAATTTCT	C	CCTTTTTAGAATGGCTCCAG	1
nad1	Quercus acutissima	265	89	CGG->UGG	Arg->Trp	TTATGTTAAGTCTGGTCGCT	C	GGGCCGTTGTACCTTTTGAT	0.999
nad1	Quercus acutissima	307	103	CCG->UUG	Pro->Leu	ATGGTATGGTATTGTCAGAT	C	CGAACATGGGGGGACTTTAT	0.969
nad1	Quercus acutissima	308	103			TGGTATGGTATTGTCAGATC	C	GAACATGGGGGGACTTTATT	0.903
nad1	Quercus acutissima	490	164	CCC->UCU	Pro->Ser	CTGTACTAATATGTGTAGGT	C	CCCGTAATTCGAGTGAGATT	0.997
nad1	Quercus acutissima	492	164			GTACTAATATGTGTAGGTCC	C	CGTAATTCGAGTGAGATTGT	0.989
nad1	Quercus acutissima	493	165	CGU->UGU	Arg->Cys	TACTAATATGTGTAGGTCCC	C	GTAATTCGAGTGAGATTGTC	0.995
nad1	Quercus acutissima	500	167	UCG->UUG	Ser->Leu	ATGTGTAGGTCCCCGTAATT	C	GAGTGAGATTGTCATGGCGC	1
nad1	Quercus acutissima	536	179	UCC->UUU	Ser->Phe	GGCGCAAAAGCAGATATGGT	C	CGGTATTCCCTTGTTCCCTG	0.997
nad1	Quercus acutissima	537	179			GCGCAAAAGCAGATATGGTC	C	GGTATTCCCTTGTTCCCTGT	0.993
nad1	Quercus acutissima	573	191	UUC->UUU	Phe->Phe	CCTGTATTGGTTATGTTCTT	C	ATTTCTTGTCTAGCAGAAAC	0.999
nad1	Quercus acutissima	674	225	UCU->UUU	Ser->Phe	AGAATATTCTTCAATGGGGT	C	TGCTCTTTTTTTTTTGGGAG	1
nad1	Quercus acutissima	725	242	CCA->CUA	Pro->Leu	TATGATCTTAATGAGCGGTC	C	ATGCACATCGCTCTCTCCAG	0.98
nad1	Quercus acutissima	734	245	UCG->UUG	Ser->Leu	AATGAGCGGTCCATGCACAT	C	GCTCTCTCCAGGAGGTTGGC	0.992
nad1	Quercus acutissima	740	247	UCU->UUU	Ser->Phe	CGGTCCATGCACATCGCTCT	C	TCCAGGAGGTTGGCCGCCTA	1
nad1	Quercus acutissima	743	248	CCA->CUA	Pro->Leu	TCCATGCACATCGCTCTCTC	C	AGGAGGTTGGCCGCCTATCC	0.999
nad1	Quercus acutissima	755	252	CCG->CUG	Pro->Leu	GCTCTCTCCAGGAGGTTGGC	C	GCCTATCCTAGATCTTCCCA	0.995
nad1	Quercus acutissima	823	275	CUG->UUG	Leu->Leu	GGTTTAGTATCAAGGTGATT	C	TGTTTCTGTTTTTATATATA	0.982
nad1	Quercus acutissima	898	300	CGG->UGG	Arg->Trp	ATCAATTAATGGGACTTGGC	C	GGAAAGTTTTCTTGCCTCTA	0.999
nad1	Quercus acutissima	928	310	CGG->UGG	Arg->Trp	TCTTGCCTCTATCATTAGCT	C	GGGTAGTCCCCGTTTCTGGT	0.999
nad1	Quercus acutissima	937	313	CCC->UCC	Pro->Ser	TATCATTAGCTCGGGTAGTC	C	CCGTTTCTGGTGTTTTAGTC	0.988
nad1	Quercus variabilis	215	72	UCC->UUC	Ser->Phe	ACCAAGTAGTGCTAATTTCT	C	CCTTTTTAGAATGGCTCCAG	1
nad1	Quercus variabilis	265	89	CGG->UGG	Arg->Trp	TTATGTTAAGTCTGGTCGCT	C	GGGCCGTTGTACCTTTTGAT	0.999
nad1	Quercus variabilis	307	103	CCG->UUG	Pro->Leu	ATGGTATGGTATTGTCAGAT	C	CGAACATGGGGGGACTTTAT	0.969
nad1	Quercus variabilis	308	103			TGGTATGGTATTGTCAGATC	C	GAACATGGGGGGACTTTATT	0.903
nad1	Quercus variabilis	490	164	CCC->UCU	Pro->Ser	CTGTACTAATATGTGTAGGT	C	CCCGTAATTCGAGTGAGATT	0.997
nad1	Quercus variabilis	492	164			GTACTAATATGTGTAGGTCC	C	CGTAATTCGAGTGAGATTGT	0.989
nad1	Quercus variabilis	493	165	CGU->UGU	Arg->Cys	TACTAATATGTGTAGGTCCC	C	GTAATTCGAGTGAGATTGTC	0.995
nad1	Quercus variabilis	500	167	UCG->UUG	Ser->Leu	ATGTGTAGGTCCCCGTAATT	C	GAGTGAGATTGTCATGGCGC	1
nad1	Quercus variabilis	536	179	UCC->UUU	Ser->Phe	GGCGCAAAAGCAGATATGGT	C	CGGTATTCCCTTGTTCCCTG	0.997
nad1	Quercus variabilis	537	179			GCGCAAAAGCAGATATGGTC	C	GGTATTCCCTTGTTCCCTGT	0.993
nad1	Quercus variabilis	573	191	UUC->UUU	Phe->Phe	CCTGTATTGGTTATGTTCTT	C	ATTTCTTGTCTAGCAGAAAC	0.999
nad1	Quercus variabilis	674	225	UCU->UUU	Ser->Phe	AGAATATTCTTCAATGGGGT	C	TGCTCTTTTTTTTTTGGGAG	1
nad1	Quercus variabilis	725	242	CCA->CUA	Pro->Leu	TATGATCTTAATGAGCGGTC	C	ATGCACATCGCTCTCTCCAG	0.98
nad1	Quercus variabilis	734	245	UCG->UUG	Ser->Leu	AATGAGCGGTCCATGCACAT	C	GCTCTCTCCAGGAGGTTGGC	0.992
nad1	Quercus variabilis	740	247	UCU->UUU	Ser->Phe	CGGTCCATGCACATCGCTCT	C	TCCAGGAGGTTGGCCGCCTA	1
nad1	Quercus variabilis	743	248	CCA->CUA	Pro->Leu	TCCATGCACATCGCTCTCTC	C	AGGAGGTTGGCCGCCTATCC	0.999
nad1	Quercus variabilis	755	252	CCG->CUG	Pro->Leu	GCTCTCTCCAGGAGGTTGGC	C	GCCTATCCTAGATCTTCCCA	0.995
nad1	Quercus variabilis	823	275	CUG->UUG	Leu->Leu	GGTTTAGTATCAAGGTGATT	C	TGTTTCTGTTTTTATATATA	0.982
nad1	Quercus variabilis	898	300	CGG->UGG	Arg->Trp	ATCAATTAATGGGACTTGGC	C	GGAAAGTTTTCTTGCCTCTA	0.999
nad1	Quercus variabilis	928	310	CGG->UGG	Arg->Trp	TCTTGCCTCTATCATTAGCT	C	GGGTAGTCCCCGTTTCTGGT	0.999
nad1	Quercus variabilis	937	313	CCC->UCC	Pro->Ser	TATCATTAGCTCGGGTAGTC	C	CCGTTTCTGGTGTTTTAGTC	0.988
nad2	Castanea henryi	26	9	UCC->UUC	Ser->Phe	CAATCTTTTTTTAGCGGTTT	C	CCCAGAGATCTTTATCATTA	0.996
nad2	Castanea henryi	56	19	UCC->UUC	Ser->Phe	CTTTATCATTAATGCAACCT	C	CATTTTGCTCATTCATGGAG	0.999
nad2	Castanea henryi	223	75	CUU->UUU	Leu->Phe	CCCATTTATTTTGGAATAAT	C	TTTTTAGGAGGGACAATTTT	0.987
nad2	Castanea henryi	308	103	UCU->UUU	Ser->Phe	CATTTCGATGTGTTTCGATT	C	TTTCGAACAAGAGAGGTTTG	0.995
nad2	Castanea henryi	356	119	CCA->CUA	Pro->Leu	TGAATTCATTGTATTAATTC	C	ACTTCCTACTCGCAGTATGC	0.995
nad2	Castanea henryi	361	121	CCU->UCU	Pro->Ser	TCATTGTATTAATTCCACTT	C	CTACTCGCAGTATGCTCTTT	0.999
nad2	Castanea henryi	367	123	CGC->UGC	Arg->Cys	TATTAATTCCACTTCCTACT	C	GCAGTATGCTCTTTATGATC	0.989
nad2	Castanea henryi	401	134	UCA->UUA	Ser->Leu	TATGATCTCGGCTTATGATT	C	AATTGCCATGTATTTAGCTA	0.998
nad2	Castanea henryi	428	143	CCU->CUU	Pro->Leu	CATGTATTTAGCTATTGAGC	C	TCAAAGTTTATGTTTTTATG	0.999
nad2	Castanea henryi	497	166	UCG->UUG	Ser->Leu	ATTTTCCACGGAAGCCGGCT	C	GAAATATTTGATCTTAGGTG	0.999
nad2	Castanea henryi	523	175	CCC->UCC	Pro->Ser	ATTTGATCTTAGGTGCATTT	C	CCTCTGGAATATTACTGTTT	0.992
nad2	Castanea henryi	677	226	UCC->UUC	Ser->Phe	TCTATTTATCGCTGTAGGAT	C	CCTATTCAAGATCACTGCAG	0.998
nad2	Castanea henryi	788	263	UCU->UUU	Ser->Phe	TGCGCCTAAAATCTCTATTT	C	TGCTAATATTTCACGTGTTT	1
nad2	Castanea henryi	800	267	UCA->UUA	Ser->Leu	CTCTATTTCTGCTAATATTT	C	ACGTGTTTCTATTTATGGTT	0.986
nad2	Castanea henryi	809	270	UCU->UUU	Ser->Phe	TGCTAATATTTCACGTGTTT	C	TATTTATGGTTCCTATGGAG	0.998
nad2	Castanea henryi	920	307	CCU->CUU	Pro->Leu	CCAAACGAAAGTAAAAAGAC	C	TCTAGCTCATAGTTCAATTG	0.997
nad2	Castanea henryi	928	310	CAU->UAU	His->Tyr	AAGTAAAAAGACCTCTAGCT	C	ATAGTTCAATTGGACATGTA	0.993
nad2	Castanea henryi	958	320	CGU->UGU	Arg->Cys	TTGGACATGTAGGTTATATT	C	GTACTGGTTTCTCATGTGGA	1
nad2	Castanea henryi	962	321	ACU->AUU	Thr->Ile	ACATGTAGGTTATATTCGTA	C	TGGTTTCTCATGTGGAACCA	0.997
nad2	Castanea henryi	1127	376	UCG->UUG	Ser->Leu	AGCCAAAACGAATCCTATTT	C	GGCTATTACCTTCTCCATTA	0.999
nad2	Castanea henryi	1246	416	CCA->UCA	Pro->Ser	GTGGGGCTTACTTCCTAGCC	C	CAGTGGGAGTAGTGACTAGC	0.995
nad2	Castanea henryi	1276	426	CGU->UGU	Arg->Cys	TAGTGACTAGCGTTATAGGT	C	GTTTTTATTATATACGCTTA	1
nad2	Castanea henryi	1298	433	GCG->GUG	Ala->Val	TTTTTATTATATACGCTTAG	C	GAAAAGAATGTTTTTTGATA	1
nad2	Castanea henryi	1400	467	UCA->UUA	Ser->Leu	GACTTCCTCTTTCATTACTT	C	ATTCTTTTCATATCCCTCTC	0.981
nad2	Castanea henryi	1409	470	UCA->UUA	Ser->Leu	TTTCATTACTTCATTCTTTT	C	ATATCCCTCTCCCTTGTTCT	0.989
nad2	Castanea henryi	1416	472	CCC->CCU	Pro->Pro	ACTTCATTCTTTTCATATCC	C	TCTCCCTTGTTCTCAGTTAC	0.987
nad2	Castanea mollissima	26	9	UCC->UUC	Ser->Phe	CAATCTTTTTTTAGCGGTTT	C	CCCAGAGATCTTTATCATTA	0.996
nad2	Castanea mollissima	56	19	UCC->UUC	Ser->Phe	CTTTATCATTAATGCAACCT	C	CATTTTGCTCATTCATGGAG	0.999
nad2	Castanea mollissima	223	75	CUU->UUU	Leu->Phe	CCCATTTATTTTGGAATAAT	C	TTTTTAGGAGGGACAATTTT	0.987
nad2	Castanea mollissima	308	103	UCU->UUU	Ser->Phe	CATTTCGATGTGTTTCGATT	C	TTTCGAACAAGAGAGGTTTG	0.995
nad2	Castanea mollissima	356	119	CCA->CUA	Pro->Leu	TGAATTCATTGTATTAATTC	C	ACTTCCTACTCGCAGTATGC	0.995
nad2	Castanea mollissima	361	121	CCU->UCU	Pro->Ser	TCATTGTATTAATTCCACTT	C	CTACTCGCAGTATGCTCTTT	0.999
nad2	Castanea mollissima	367	123	CGC->UGC	Arg->Cys	TATTAATTCCACTTCCTACT	C	GCAGTATGCTCTTTATGATC	0.989
nad2	Castanea mollissima	401	134	UCA->UUA	Ser->Leu	TATGATCTCGGCTTATGATT	C	AATTGCCATGTATTTAGCTA	0.998
nad2	Castanea mollissima	428	143	CCU->CUU	Pro->Leu	CATGTATTTAGCTATTGAGC	C	TCAAAGTTTATGTTTTTATG	0.999
nad2	Castanea mollissima	497	166	UCG->UUG	Ser->Leu	ATTTTCCACGGAAGCCGGCT	C	GAAATATTTGATCTTAGGTG	0.999
nad2	Castanea mollissima	523	175	CCC->UCC	Pro->Ser	ATTTGATCTTAGGTGCATTT	C	CCTCTGGAATATTACTGTTT	0.992
nad2	Castanea mollissima	677	226	UCC->UUC	Ser->Phe	TCTATTTATCGCTGTAGGAT	C	CCTATTCAAGATCACTGCAG	0.998
nad2	Castanea mollissima	788	263	UCU->UUU	Ser->Phe	TGCGCCTAAAATCTCTATTT	C	TGCTAATATTTCACGTGTTT	1
nad2	Castanea mollissima	800	267	UCA->UUA	Ser->Leu	CTCTATTTCTGCTAATATTT	C	ACGTGTTTCTATTTATGGTT	0.986
nad2	Castanea mollissima	809	270	UCU->UUU	Ser->Phe	TGCTAATATTTCACGTGTTT	C	TATTTATGGTTCCTATGGAG	0.998
nad2	Castanea mollissima	920	307	CCU->CUU	Pro->Leu	CCAAACGAAAGTAAAAAGAC	C	TCTAGCTCATAGTTCAATTG	0.997
nad2	Castanea mollissima	928	310	CAU->UAU	His->Tyr	AAGTAAAAAGACCTCTAGCT	C	ATAGTTCAATTGGACATGTA	0.993
nad2	Castanea mollissima	958	320	CGU->UGU	Arg->Cys	TTGGACATGTAGGTTATATT	C	GTACTGGTTTCTCATGTGGA	1
nad2	Castanea mollissima	962	321	ACU->AUU	Thr->Ile	ACATGTAGGTTATATTCGTA	C	TGGTTTCTCATGTGGAACCA	0.997
nad2	Castanea mollissima	1127	376	UCG->UUG	Ser->Leu	AGCCAAAACGAATCCTATTT	C	GGCTATTACCTTCTCCATTA	0.999
nad2	Castanea mollissima	1246	416	CCA->UCA	Pro->Ser	GTGGGGCTTACTTCCTAGCC	C	CAGTGGGAGTAGTGACTAGC	0.995
nad2	Castanea mollissima	1276	426	CGU->UGU	Arg->Cys	TAGTGACTAGCGTTATAGGT	C	GTTTTTATTATATACGCTTA	1
nad2	Castanea mollissima	1298	433	GCG->GUG	Ala->Val	TTTTTATTATATACGCTTAG	C	GAAAAGAATGTTTTTTGATA	1
nad2	Castanea mollissima	1400	467	UCA->UUA	Ser->Leu	GACTTCCTCTTTCATTACTT	C	ATTCTTTTCATATCCCTCTC	0.981
nad2	Castanea mollissima	1409	470	UCA->UUA	Ser->Leu	TTTCATTACTTCATTCTTTT	C	ATATCCCTCTCCCTTGTTCT	0.989
nad2	Castanea mollissima	1416	472	CCC->CCU	Pro->Pro	ACTTCATTCTTTTCATATCC	C	TCTCCCTTGTTCTCAGTTAC	0.987
nad2	Castanopsis carlesii	26	9	UCC->UUC	Ser->Phe	CAATCTTTTTTTAGCGGTTT	C	CCCAGAGATCTTTATCATTA	0.996
nad2	Castanopsis carlesii	56	19	UCC->UUC	Ser->Phe	CTTTATCATTAATGCAACCT	C	CATTTTGCTCATTCATGGAG	0.999
nad2	Castanopsis carlesii	223	75	CUU->UUU	Leu->Phe	CCCATTTATTTTGGAATAAT	C	TTTTTAGGAGGGACAATTTT	0.987
nad2	Castanopsis carlesii	308	103	UCU->UUU	Ser->Phe	CATTTCGATGTGTTTCGATT	C	TTTCGAACAAGAGAGGTTTG	0.995
nad2	Castanopsis carlesii	356	119	CCA->CUA	Pro->Leu	TGAATTCATTGTATTAATTC	C	ACTTCCTACTCGCAGTATGC	0.995
nad2	Castanopsis carlesii	361	121	CCU->UCU	Pro->Ser	TCATTGTATTAATTCCACTT	C	CTACTCGCAGTATGCTCTTT	0.999
nad2	Castanopsis carlesii	367	123	CGC->UGC	Arg->Cys	TATTAATTCCACTTCCTACT	C	GCAGTATGCTCTTTATGATC	0.989
nad2	Castanopsis carlesii	401	134	UCA->UUA	Ser->Leu	TATGATCTCGGCTTATGATT	C	AATTGCCATGTATTTAGCTA	0.998
nad2	Castanopsis carlesii	428	143	CCU->CUU	Pro->Leu	CATGTATTTAGCTATTGAGC	C	TCAAAGTTTATGTTTTTATG	0.999
nad2	Castanopsis carlesii	497	166	UCG->UUG	Ser->Leu	ATTTTCCACGGAAGCCGGCT	C	GAAATATTTGATCTTAGGTG	0.999
nad2	Castanopsis carlesii	523	175	CCC->UCC	Pro->Ser	ATTTGATCTTAGGTGCATTT	C	CCTCTGGAATATTACTGTTT	0.992
nad2	Castanopsis carlesii	677	226	UCC->UUC	Ser->Phe	TCTATTTATCGCTGTAGGAT	C	CCTATTCAAGATCACTGCAG	0.998
nad2	Castanopsis carlesii	788	263	UCU->UUU	Ser->Phe	TGCGCCTAAAATCTCTATTT	C	TGCTAATATTTCACGTGTTT	1
nad2	Castanopsis carlesii	800	267	UCA->UUA	Ser->Leu	CTCTATTTCTGCTAATATTT	C	ACGTGTTTCTATTTATGGTT	0.986
nad2	Castanopsis carlesii	809	270	UCU->UUU	Ser->Phe	TGCTAATATTTCACGTGTTT	C	TATTTATGGTTCCTATGGAG	0.998
nad2	Castanopsis carlesii	920	307	CCU->CUU	Pro->Leu	CCAAACGAAAGTAAAAAGAC	C	TCTAGCTCATAGTTCAATTG	0.997
nad2	Castanopsis carlesii	928	310	CAU->UAU	His->Tyr	AAGTAAAAAGACCTCTAGCT	C	ATAGTTCAATTGGACATGTA	0.993
nad2	Castanopsis carlesii	958	320	CGU->UGU	Arg->Cys	TTGGACATGTAGGTTATATT	C	GTACTGGTTTCTCATGTGGA	1
nad2	Castanopsis carlesii	962	321	ACU->AUU	Thr->Ile	ACATGTAGGTTATATTCGTA	C	TGGTTTCTCATGTGGAACCA	0.997
nad2	Castanopsis carlesii	1127	376	UCG->UUG	Ser->Leu	AGCCAAAACGAATCCTATTT	C	GGCTATTACCTTCTCCATTA	0.999
nad2	Castanopsis carlesii	1246	416	CCA->UCA	Pro->Ser	GTGGGGCTTACTTCCTAGCC	C	CAGTGGGAGTAGTGACTAGC	0.995
nad2	Castanopsis carlesii	1276	426	CGU->UGU	Arg->Cys	TAGTGACTAGCGTTATAGGT	C	GTTTTTATTATATACGCTTA	1
nad2	Castanopsis carlesii	1298	433	GCG->GUG	Ala->Val	TTTTTATTATATACGCTTAG	C	GAAAAGAATGTTTTTTGATA	1
nad2	Castanopsis carlesii	1400	467	UCA->UUA	Ser->Leu	GACTTCCTCTTTCATTACTT	C	ATTCTTTTCATATCCCTCTC	0.981
nad2	Castanopsis carlesii	1409	470	UCA->UUA	Ser->Leu	TTTCATTACTTCATTCTTTT	C	ATATCCCTCTCCCTTGTTCT	0.989
nad2	Castanopsis carlesii	1416	472	CCC->CCU	Pro->Pro	ACTTCATTCTTTTCATATCC	C	TCTCCCTTGTTCTCAGTTAC	0.987
nad2	Fagus sylvatica	26	9	UCC->UUC	Ser->Phe	CAATCTTTTTTTAGCGGTTT	C	CCCAGAGATCTTTATCATTA	0.996
nad2	Fagus sylvatica	56	19	UCC->UUC	Ser->Phe	CTTTATCATTAATGCAACCT	C	CATTTTGCTCATTCATGGAG	0.999
nad2	Fagus sylvatica	223	75	CUU->UUU	Leu->Phe	CCCATTTATTCTGGAATAAT	C	TTTTTAGGAGGGACAATTTT	0.997
nad2	Fagus sylvatica	308	103	UCU->UUU	Ser->Phe	CATTTCGATGTGTTTCGATT	C	TTCCGAACAAGAGAGGTTTG	0.997
nad2	Fagus sylvatica	311	104	UCC->UUC	Ser->Phe	TTCGATGTGTTTCGATTCTT	C	CGAACAAGAGAGGTTTGATG	0.999
nad2	Fagus sylvatica	356	119	CCA->CUA	Pro->Leu	TGAATTCATTGTATTAATTC	C	ACTTCCTACTCGCAGTATGC	0.995
nad2	Fagus sylvatica	361	121	CCU->UCU	Pro->Ser	TCATTGTATTAATTCCACTT	C	CTACTCGCAGTATGCTCTTT	0.999
nad2	Fagus sylvatica	367	123	CGC->UGC	Arg->Cys	TATTAATTCCACTTCCTACT	C	GCAGTATGCTCTTTATGATC	0.989
nad2	Fagus sylvatica	401	134	UCA->UUA	Ser->Leu	TATGATCTCGGCTTATGATT	C	AATTGCCATGTATTTAGCTA	0.998
nad2	Fagus sylvatica	428	143	CCU->CUU	Pro->Leu	CATGTATTTAGCTATTGAGC	C	TCAAAGTTTATGTTTTTATG	0.999
nad2	Fagus sylvatica	497	166	UCG->UUG	Ser->Leu	ATTTTCCACGGAAGCCGGCT	C	GAAATATTTGATCTTAGGTG	0.999
nad2	Fagus sylvatica	523	175	CCC->UCC	Pro->Ser	ATTTGATCTTAGGTGCATTT	C	CCTCTGGAATATTACTGTTT	0.992
nad2	Fagus sylvatica	662	221	UCU->UUU	Ser->Phe	TATTTTTATGGGGATTCTAT	C	TATCGCTGTAGGATCCCTAT	0.999
nad2	Fagus sylvatica	677	226	UCC->UUC	Ser->Phe	TCTATCTATCGCTGTAGGAT	C	CCTATTCAAGATCACTGCAG	0.997
nad2	Fagus sylvatica	788	263	UCU->UUU	Ser->Phe	TGCGCCTAAAATATCTATTT	C	TGCTAATATTTCACGTGTTT	0.999
nad2	Fagus sylvatica	800	267	UCA->UUA	Ser->Leu	ATCTATTTCTGCTAATATTT	C	ACGTGTTTCTATTTATGGTT	0.966
nad2	Fagus sylvatica	809	270	UCU->UUU	Ser->Phe	TGCTAATATTTCACGTGTTT	C	TATTTATGGTTCCTATGGAG	0.998
nad2	Fagus sylvatica	920	307	CCU->CUU	Pro->Leu	CCAAACGAAAGTAAAAAGAC	C	TCTAGCTCATAGTTCAATTG	0.997
nad2	Fagus sylvatica	928	310	CAU->UAU	His->Tyr	AAGTAAAAAGACCTCTAGCT	C	ATAGTTCAATTGGACATGTA	0.993
nad2	Fagus sylvatica	958	320	CGU->UGU	Arg->Cys	TTGGACATGTAGGTTATATT	C	GTACTGGTTTCTCATGTGGA	1
nad2	Fagus sylvatica	962	321	ACU->AUU	Thr->Ile	ACATGTAGGTTATATTCGTA	C	TGGTTTCTCATGTGGAACCA	0.997
nad2	Fagus sylvatica	1127	376	UCG->UUG	Ser->Leu	AGCCAAAACGAATCCTATTT	C	GGCTATTACCTTCTCCATTA	0.999
nad2	Fagus sylvatica	1246	416	CCA->UCA	Pro->Ser	GTGGGGCTTACTTCCTAGCC	C	CAGTGGGAGTAGTGACTAGC	0.995
nad2	Fagus sylvatica	1276	426	CGU->UGU	Arg->Cys	TAGTGACTAGCGTTATAGGT	C	GTTTTTATTATATACGCTTA	1
nad2	Fagus sylvatica	1298	433	GCG->GUG	Ala->Val	TTTTTATTATATACGCTTAG	C	GAAAAGAATGTTTTTTGATA	1
nad2	Fagus sylvatica	1400	467	UCA->UUA	Ser->Leu	GACTTCCTCTTTCATTACTT	C	ATTCTTTTCATATCCCTCTC	0.981
nad2	Fagus sylvatica	1409	470	UCA->UUA	Ser->Leu	TTTCATTACTTCATTCTTTT	C	ATATCCCTCTCCCTTGTTCT	0.989
nad2	Fagus sylvatica	1416	472	CCC->CCU	Pro->Pro	ACTTCATTCTTTTCATATCC	C	TCTCCCTTGTTCTCAGTTAC	0.987
nad2	Lithocarpus litseifolius	26	9	UCC->UUC	Ser->Phe	CAATCTTTTTTTAGCGGTTT	C	CCCAGAGATCTTTATCATTA	0.996
nad2	Lithocarpus litseifolius	56	19	UCC->UUC	Ser->Phe	CTTTATCATTAATGCAACCT	C	CATTTTGCTCATTCATGGAG	0.999
nad2	Lithocarpus litseifolius	308	103	UCU->UUU	Ser->Phe	CATTTCGATGTGTTTCGATT	C	TTTCGAACAAGAGAGGTTTG	0.995
nad2	Lithocarpus litseifolius	356	119	CCA->CUA	Pro->Leu	TGAATTCATTGTATTAATTC	C	ACTTCCTACTCGCAGTATGC	0.995
nad2	Lithocarpus litseifolius	361	121	CCU->UCU	Pro->Ser	TCATTGTATTAATTCCACTT	C	CTACTCGCAGTATGCTCTTT	0.999
nad2	Lithocarpus litseifolius	367	123	CGC->UGC	Arg->Cys	TATTAATTCCACTTCCTACT	C	GCAGTATGCTCTTTATGATC	0.989
nad2	Lithocarpus litseifolius	401	134	UCA->UUA	Ser->Leu	TATGATCTCGGCTTATGATT	C	AATTGCCATGTATTTAGCTA	0.998
nad2	Lithocarpus litseifolius	428	143	CCU->CUU	Pro->Leu	CATGTATTTAGCTATTGAGC	C	TCAAAGTTTATGTTTTTATG	0.999
nad2	Lithocarpus litseifolius	497	166	UCG->UUG	Ser->Leu	ATTTTCCACGGAAGCCGGCT	C	GAAATATTTGATCTTAGGTG	0.999
nad2	Lithocarpus litseifolius	523	175	CCC->UCC	Pro->Ser	ATTTGATCTTAGGTGCATTT	C	CCTCTGGAATATTACTGTTT	0.992
nad2	Lithocarpus litseifolius	677	226	UCC->UUC	Ser->Phe	TCTATTTATCGCTGTAGGAT	C	CCTATTCAAGATCACTGCAG	0.998
nad2	Lithocarpus litseifolius	788	263	UCU->UUU	Ser->Phe	TGCGCCTAAAATCTCTATTT	C	TGCTAATATTTCACGTGTTT	1
nad2	Lithocarpus litseifolius	800	267	UCA->UUA	Ser->Leu	CTCTATTTCTGCTAATATTT	C	ACGTGTTTCTATTTATGGTT	0.986
nad2	Lithocarpus litseifolius	809	270	UCU->UUU	Ser->Phe	TGCTAATATTTCACGTGTTT	C	TATTTATGGTTCCTATGGAG	0.998
nad2	Lithocarpus litseifolius	920	307	CCU->CUU	Pro->Leu	CCAAACGAAAGTAAAAAGAC	C	TCTAGCTCATAGTTCAATTG	0.997
nad2	Lithocarpus litseifolius	928	310	CAU->UAU	His->Tyr	AAGTAAAAAGACCTCTAGCT	C	ATAGTTCAATTGGACATGTA	0.993
nad2	Lithocarpus litseifolius	958	320	CGU->UGU	Arg->Cys	TTGGACATGTAGGTTATATT	C	GTACTGGTTTCTCATGTGGA	1
nad2	Lithocarpus litseifolius	962	321	ACU->AUU	Thr->Ile	ACATGTAGGTTATATTCGTA	C	TGGTTTCTCATGTGGAACCA	0.997
nad2	Lithocarpus litseifolius	1127	376	UCG->UUG	Ser->Leu	AGCCAAAACGAATCCTATTT	C	GGCTATTACCTTCTCCATTA	0.999
nad2	Lithocarpus litseifolius	1246	416	CCA->UCA	Pro->Ser	GTGGGGCTTACTTCCTAGCC	C	CAGTGGGAGTAGTGACTAGC	0.995
nad2	Lithocarpus litseifolius	1276	426	CGU->UGU	Arg->Cys	TAGTGACTAGCGTTATAGGT	C	GTTTTTATTATATACGCTTA	1
nad2	Lithocarpus litseifolius	1298	433	GCG->GUG	Ala->Val	TTTTTATTATATACGCTTAG	C	GAAAAGAATGTTTTTTGATA	1
nad2	Lithocarpus litseifolius	1400	467	UCA->UUA	Ser->Leu	GACTTCCTCTTTCATTACTT	C	ATTCTTTTCATATCCCTCTC	0.981
nad2	Lithocarpus litseifolius	1409	470	UCA->UUA	Ser->Leu	TTTCATTACTTCATTCTTTT	C	ATATCCCTCTCCCTTGTTCT	0.989
nad2	Lithocarpus litseifolius	1416	472	CCC->CCU	Pro->Pro	ACTTCATTCTTTTCATATCC	C	TCTCCCTTGTTCTCAGTTAC	0.987
nad2	Quercus acutissima	26	9	UCC->UUC	Ser->Phe	CAATCTTTTTTTAGCGGTTT	C	CCCAGAGATCTTTATCATTA	0.996
nad2	Quercus acutissima	56	19	UCC->UUC	Ser->Phe	CTTTATCATTAATGCAACCT	C	CATTTTGCTCATTCATGGAG	0.999
nad2	Quercus acutissima	223	75	CUU->UUU	Leu->Phe	CCCATTTATTTTGGAATAAT	C	TTTTTAGGAGGGACAATTTT	0.987
nad2	Quercus acutissima	308	103	UCU->UUU	Ser->Phe	CATTTCGATGTGTTTCGATT	C	TTTCGAACAAGAGAGGTTTG	0.995
nad2	Quercus acutissima	356	119	CCA->CUA	Pro->Leu	TGAATTCATTGTATTAATTC	C	ACTTCCTACTCGCAGTATGC	0.995
nad2	Quercus acutissima	361	121	CCU->UCU	Pro->Ser	TCATTGTATTAATTCCACTT	C	CTACTCGCAGTATGCTCTTT	0.999
nad2	Quercus acutissima	367	123	CGC->UGC	Arg->Cys	TATTAATTCCACTTCCTACT	C	GCAGTATGCTCTTTATGATC	0.989
nad2	Quercus acutissima	401	134	UCA->UUA	Ser->Leu	TATGATCTCGGCTTATGATT	C	AATTGCCATGTATTTAGCTA	0.998
nad2	Quercus acutissima	428	143	CCU->CUU	Pro->Leu	CATGTATTTAGCTATTGAGC	C	TCAAAGTTTATGTTTTTATG	0.999
nad2	Quercus acutissima	497	166	UCG->UUG	Ser->Leu	ATTTTCCACGGAAGCCGGCT	C	GAAATATTTGATCTTAGGTG	0.999
nad2	Quercus acutissima	523	175	CCC->UCC	Pro->Ser	ATTTGATCTTAGGTGCATTT	C	CCTCTGGAATATTACTGTTT	0.992
nad2	Quercus acutissima	677	226	UCC->UUC	Ser->Phe	TCTATTTATCGCTGTAGGAT	C	CCTATTCAAGATCACTGCAG	0.998
nad2	Quercus acutissima	788	263	UCU->UUU	Ser->Phe	TGCGCCTAAAATCTCTATTT	C	TGCTAATATTTCACGTGTTT	1
nad2	Quercus acutissima	800	267	UCA->UUA	Ser->Leu	CTCTATTTCTGCTAATATTT	C	ACGTGTTTCTATTTATGGTT	0.986
nad2	Quercus acutissima	809	270	UCU->UUU	Ser->Phe	TGCTAATATTTCACGTGTTT	C	TATTTATGGTTCCTATGGAG	0.998
nad2	Quercus acutissima	920	307	CCU->CUU	Pro->Leu	CCAAACGAAAGTAAAAAGAC	C	TCTAGCTCATAGTTCAATTG	0.997
nad2	Quercus acutissima	928	310	CAU->UAU	His->Tyr	AAGTAAAAAGACCTCTAGCT	C	ATAGTTCAATTGGACATGTA	0.993
nad2	Quercus acutissima	958	320	CGU->UGU	Arg->Cys	TTGGACATGTAGGTTATATT	C	GTACTGGTTTCTCATGTGGA	1
nad2	Quercus acutissima	962	321	ACU->AUU	Thr->Ile	ACATGTAGGTTATATTCGTA	C	TGGTTTCTCATGTGGAACCA	0.997
nad2	Quercus acutissima	1127	376	UCG->UUG	Ser->Leu	AGCCAAAACGAATCCTATTT	C	GGCTATTACCTTCTCCATTA	0.999
nad2	Quercus acutissima	1246	416	CCA->UCA	Pro->Ser	GTGGGGCTTACTTCCTAGCC	C	CAGTGGGAGTAGTGACTAGC	0.995
nad2	Quercus acutissima	1276	426	CGU->UGU	Arg->Cys	TAGTGACTAGCGTTATAGGT	C	GTTTTTATTATATACGCTTA	1
nad2	Quercus acutissima	1298	433	GCG->GUG	Ala->Val	TTTTTATTATATACGCTTAG	C	GAAAAGAATGTTTTTTGATA	1
nad2	Quercus acutissima	1400	467	UCA->UUA	Ser->Leu	GACTTCCTCTTTCATTACTT	C	ATTCTTTTCATATCCCTCTC	0.981
nad2	Quercus acutissima	1409	470	UCA->UUA	Ser->Leu	TTTCATTACTTCATTCTTTT	C	ATATCCCTCTCCCTTGTTCT	0.989
nad2	Quercus acutissima	1416	472	CCC->CCU	Pro->Pro	ACTTCATTCTTTTCATATCC	C	TCTCCCTTGTTCTCAGTTAC	0.987
nad2	Quercus variabilis	26	9	UCC->UUC	Ser->Phe	CAATCTTTTTTTAGCGGTTT	C	CCCAGAGATCTTTATCATTA	0.996
nad2	Quercus variabilis	56	19	UCC->UUC	Ser->Phe	CTTTATCATTAATGCAACCT	C	CATTTTGCTCATTCATGGAG	0.999
nad2	Quercus variabilis	223	75	CUU->UUU	Leu->Phe	CCCATTTATTTTGGAATAAT	C	TTTTTAGGAGGGACAATTTT	0.987
nad2	Quercus variabilis	308	103	UCU->UUU	Ser->Phe	CATTTCGATGTGTTTCGATT	C	TTTCGAACAAGAGAGGTTTG	0.995
nad2	Quercus variabilis	356	119	CCA->CUA	Pro->Leu	TGAATTCATTGTATTAATTC	C	ACTTCCTACTCGCAGTATGC	0.995
nad2	Quercus variabilis	361	121	CCU->UCU	Pro->Ser	TCATTGTATTAATTCCACTT	C	CTACTCGCAGTATGCTCTTT	0.999
nad2	Quercus variabilis	367	123	CGC->UGC	Arg->Cys	TATTAATTCCACTTCCTACT	C	GCAGTATGCTCTTTATGATC	0.989
nad2	Quercus variabilis	401	134	UCA->UUA	Ser->Leu	TATGATCTCGGCTTATGATT	C	AATTGCCATGTATTTAGCTA	0.998
nad2	Quercus variabilis	428	143	CCU->CUU	Pro->Leu	CATGTATTTAGCTATTGAGC	C	TCAAAGTTTATGTTTTTATG	0.999
nad2	Quercus variabilis	497	166	UCG->UUG	Ser->Leu	ATTTTCCACGGAAGCCGGCT	C	GAAATATTTGATCTTAGGTG	0.999
nad2	Quercus variabilis	523	175	CCC->UCC	Pro->Ser	ATTTGATCTTAGGTGCATTT	C	CCTCTGGAATATTACTGTTT	0.992
nad2	Quercus variabilis	677	226	UCC->UUC	Ser->Phe	TCTATTTATCGCTGTAGGAT	C	CCTATTCAAGATCACTGCAG	0.998
nad2	Quercus variabilis	788	263	UCU->UUU	Ser->Phe	TGCGCCTAAAATCTCTATTT	C	TGCTAATATTTCACGTGTTT	1
nad2	Quercus variabilis	800	267	UCA->UUA	Ser->Leu	CTCTATTTCTGCTAATATTT	C	ACGTGTTTCTATTTATGGTT	0.986
nad2	Quercus variabilis	809	270	UCU->UUU	Ser->Phe	TGCTAATATTTCACGTGTTT	C	TATTTATGGTTCCTATGGAG	0.998
nad2	Quercus variabilis	920	307	CCU->CUU	Pro->Leu	CCAAACGAAAGTAAAAAGAC	C	TCTAGCTCATAGTTCAATTG	0.997
nad2	Quercus variabilis	928	310	CAU->UAU	His->Tyr	AAGTAAAAAGACCTCTAGCT	C	ATAGTTCAATTGGACATGTA	0.993
nad2	Quercus variabilis	958	320	CGU->UGU	Arg->Cys	TTGGACATGTAGGTTATATT	C	GTACTGGTTTCTCATGTGGA	1
nad2	Quercus variabilis	962	321	ACU->AUU	Thr->Ile	ACATGTAGGTTATATTCGTA	C	TGGTTTCTCATGTGGAACCA	0.997
nad2	Quercus variabilis	1127	376	UCG->UUG	Ser->Leu	AGCCAAAACGAATCCTATTT	C	GGCTATTACCTTCTCCATTA	0.999
nad2	Quercus variabilis	1246	416	CCA->UCA	Pro->Ser	GTGGGGCTTACTTCCTAGCC	C	CAGTGGGAGTAGTGACTAGC	0.995
nad2	Quercus variabilis	1276	426	CGU->UGU	Arg->Cys	TAGTGACTAGCGTTATAGGT	C	GTTTTTATTATATACGCTTA	1
nad2	Quercus variabilis	1298	433	GCG->GUG	Ala->Val	TTTTTATTATATACGCTTAG	C	GAAAAGAATGTTTTTTGATA	1
nad2	Quercus variabilis	1400	467	UCA->UUA	Ser->Leu	GACTTCCTCTTTCATTACTT	C	ATTCTTTTCATATCCCTCTC	0.981
nad2	Quercus variabilis	1409	470	UCA->UUA	Ser->Leu	TTTCATTACTTCATTCTTTT	C	ATATCCCTCTCCCTTGTTCT	0.989
nad2	Quercus variabilis	1416	472	CCC->CCU	Pro->Pro	ACTTCATTCTTTTCATATCC	C	TCTCCCTTGTTCTCAGTTAC	0.987
nad3	Castanea henryi	44	15	CCG->CUG	Pro->Leu	TATCTATTTAGTGATCAGTC	C	GCTAGTTTCTTTGATCCCAC	1
nad3	Castanea henryi	61	21	CCA->UUA	Pro->Leu	GTCCGCTAGTTTCTTTGATC	C	CACTCGGTGTTCCTTTTCCA	0.948
nad3	Castanea henryi	62	21			TCCGCTAGTTTCTTTGATCC	C	ACTCGGTGTTCCTTTTCCAT	0.999
nad3	Castanea henryi	80	27	CCA->CUA	Pro->Leu	CCCACTCGGTGTTCCTTTTC	C	ATTTGCTTCCAATAGTTCGA	1
nad3	Castanea henryi	209	70	UCU->UUU	Ser->Phe	TTCAATTTTATTTATTATTT	C	TGATCCGGAAGTAATCTTTT	0.956
nad3	Castanea henryi	215	72	CCG->CUG	Pro->Leu	TTTATTTATTATTTCTGATC	C	GGAAGTAATCTTTTCCTTTC	0.987
nad3	Castanea henryi	230	77	UCC->UUC	Ser->Phe	TGATCCGGAAGTAATCTTTT	C	CTTTCCTTGGGCATTACCTC	0.998
nad3	Castanea henryi	266	89	CCG->CUG	Pro->Leu	ACCTCTCAACAAGATTGATC	C	GTTTGGATTTTGGTCCATGA	1
nad3	Castanea henryi	317	106	UCU->UUU	Ser->Phe	ATTGATTTTGACGATTGGAT	C	TCTCTATGAATGGAAAAGGG	1
nad3	Castanea henryi	344	115	UCG->UUG	Ser->Leu	TGAATGGAAAAGGGGTGCTT	C	GGATCGGGAGTAANNNNNNN	0.999
nad3	Castanea henryi	349	117	CGG->UGG	Arg->Trp	GGAAAAGGGGTGCTTCGGAT	C	GGGAGTAANNNNNNNNNNNN	0.999
[truncated: 1,418 more rows]
