# Supplementary material for: The complete mitochondrial genome of Castanopsis carlesii and Castanea henryi reveals the rearrangement and size differences of mitochondrial DNA molecules
Source: BMC Plant Biol. 2024 Oct 21;24:988. doi: 10.1186/s12870-024-05618-z (PMC11492686; doi:10.1186/s12870-024-05618-z)
Supplement: Supplementary file 8 — Supplementary Material 8. [file 12870_2024_5618_MOESM8_ESM.xlsx]

## Sheet: Sheet1
Table S7. The identification MTPTs in C. carlesii and Ca. henryi mitogenomes. 1represents located in mitochondrial chromosome 1, 2represents located in mitochondrial chromosome 2.
	Fragments	% identity	Aligned length (bp)	Plastome		Mitogenome		evalue	bit score	contained genes
				Start	End	Start	End
Castanopsis carlesii	mtpt1	99.739	1148	37238	38385	120736	121883	0	2104	psbD-fra; psbC-fra
	mtpt2	99.016	813	79788	78976	231776	232588	0	1458	psbB-fra
	mtpt3	86.64	494	70527	70035	120238	120722	7.5e-152	538	psbE-fra
	mtpt4	77.438	1015	72440	71437	118530	119482	7.5e-152	538	petL; trnW-CCA; trnP-UGG
	mtpt5	81.977	516	54281	54791	576488	576978	1.71e-113	411	ndhJ-ψ
	mtpt6	74.775	888	107349	106486	208565	209423	3.77e-95	350	rrn16-fra
	mtpt7	74.775	888	143604	144467	208565	209423	3.77e-95	350	rrn16-fra
	mtpt8	81.492	362	112533	112888	523286	523645	2.32e-77	291	rrn23-fra
	mtpt9	81.616	359	138417	138065	523289	523645	2.32e-77	291	rrn23-fra
	mtpt10	98.611	144	108112	108255	450065	450207	3.04e-66	254	/
	mtpt11	98.611	144	142841	142698	450065	450207	3.04e-66	254	/
	mtpt12	82.576	264	107639	107376	207916	208178	1.43e-59	231	rrn16-fra
	mtpt13	82.576	264	143314	143577	207916	208178	1.43e-59	231	rrn16-fra
	mtpt14	78.154	325	54896	55219	577049	577348	4.05e-45	183	ndhK-fra
	mtpt15	87.755	147	69469	69323	300645	300791	8.77e-42	172	psbJ
	mtpt16	94.845	97	38512	38416	396529	396625	1.14e-35	152	psbC-fra
	mtpt17	95.745	94	8	99	497112	497205	4.11e-35	150	trnH-GUG
	mtpt18	98.795	83	114490	114572	484626	484708	1.48e-34	148	trnN-GUU
	mtpt19	98.795	83	136463	136381	484626	484708	1.48e-34	148	trnN-GUU
	mtpt20	97.403	77	33602	33678	420686	420762	1.49e-29	132	trnD-GUC
	mtpt21	94.667	75	57443	57369	246456	246530	4.17e-25	117	trnM-CAU
	mtpt22	88.889	99	13622	13533	94830	94928	5.39e-24	113	atpF-fra
	mtpt23	89.333	75	92413	92341	70007	70081	7.02e-18	93.5	trnI-CAU
	mtpt24	89.333	75	158540	158612	70007	70081	7.02e-18	93.5	trnI-CAU
	mtpt25	81.25	80	92341	92413	11031	11110	2.56e-07	58.4	trnI-CAU
	mtpt26	81.25	80	92341	92413	414554	414633	2.56e-07	58.4	trnI-CAU
	mtpt27	81.25	80	158612	158540	414554	414633	2.56e-07	58.4	trnI-CAU
	mtpt28	81.25	80	158612	158540	11031	11110	2.56e-07	58.4	trnI-CAU
	mtpt29	100	29	85159	85131	386022	386050	3.31e-06	54.7	rps11-fra
Castanea henryi	mtpt11	100	2501	106047	108547	1	2501	0	4619	trnV-GAC; rrn16; trnI-GAU-fra
	mtpt21	100	2501	142892	145392	1	2501	0	4619	trnI-GAU-fra; rrn16; trnV-GAC
	mtpt31	99.013	1723	104323	106045	250322	252027	0	3072	rps12-fra
	mtpt41	99.013	1723	145394	147116	250322	252027	0	3072	rs12-fra
	mtpt51	98.955	1723	104323	106045	19375	21080	0	3066	rps12-fra
	mtpt61	98.955	1723	145394	147116	19375	21080	0	3066	rs12-fra
	mtpt71	99.739	1149	37501	38649	25667	26815	0	2106	psbD-fra; psbC-fra
	mtpt81	78.128	1015	71720	72723	23461	24413	6.77e-164	577	petL; petG; trnW-CCA; trnP-UGG
	mtpt91	85.02	494	70325	70817	25169	25653	7.02e-139	494	psbE-fra
	mtpt101	73.874	888	106778	107641	52579	53437	3.53e-82	305	rrn16-fra
	mtpt111	73.874	888	143798	144661	52579	53437	3.53e-82	305	rrn16-fra
	mtpt121	92.517	147	39301	39447	88120	88266	7.91e-54	211	psbC-fra
	mtpt131	98.795	83	114772	114854	13971	14053	6.29e-35	148	trnN-GUU
	mtpt141	98.795	83	136585	136667	13971	14053	6.29e-35	148	trnN-GUU
	mtpt151	98.701	77	33854	33930	173607	173683	1.36e-31	137	trnD-GUC
	mtpt161	89.61	77	92572	92646	167470	167546	2.31e-19	97.1	trnI-CAU
	mtpt171	89.61	77	158793	158867	167470	167546	2.31e-19	97.1	trnI-CAU
	mtpt182	100	710	110033	110742	38783	39492	0	1312	trnA-UGC-fra; rrn23-fra
	mtpt192	100	710	140697	141406	38783	39492	0	1312	rrn23-fra; trnA-UGC-fra
	mtpt202	95.745	94	3	95	7839	7932	6.03e-36	150	trnH-GUG
	mtpt212	94.667	75	57643	57717	49356	49430	6.12e-26	117	trnM-CAU
Quercus variabilis	mtpt1	99.478	1149	37345	38493	374357	375505	0	2089	psbD-fra; psbC-fra
	mtpt2	99.574	705	110104	110808	62513	63217	0	1286	rrn23-fra; trnA-UGC-fra
	mtpt3	99.574	705	140825	141529	62513	63217	0	1286	rrn23-fra; trnA-UGC-fra
	mtpt4	77.756	1016	71590	72594	372150	373102	1.47e-157	556	petL; petG; trnW-CCA; trnP-UGG
	mtpt5	83.03	495	70195	70687	373858	374343	5.56e-122	438	psbE-fra
	mtpt6	73.874	888	106837	107700	52220	53078	5.89e-82	305	rrn16-fra
	mtpt7	73.874	888	143933	144796	52220	53078	5.89e-82	305	rrn16-fra
	mtpt8	94.898	98	9	103	163025	163122	2.92e-35	150	trnH-GUG
	mtpt9	98.795	83	114841	114923	356790	356872	1.05e-34	148	trnN-GUU
	mtpt10	98.795	83	136710	136792	356790	356872	1.05e-34	148	trnN-GUU
	mtpt11	98.701	77	33747	33823	216962	217038	2.27e-31	137	trnD-GUC
	mtpt12	94.667	75	57532	57606	73139	73213	2.96e-25	117	trnM-CAU
	mtpt13	89.61	77	92480	92554	223099	223175	3.86e-19	97.1	/
	mtpt14	89.61	77	159079	159153	223099	223175	3.86e-19	97.1	/
	mtpt15	100	38	13399	13436	26364	26401	2.34e-11	71.3	atpA-fra
Fagus sylvatica	mtpt1	95.233	2748	66903	69633	256854	259561	0	4296	psbJ; psbL; psbF; psbE; petL-ψ; petG; trnW-CCA
	mtpt2	98.802	668	24504	25171	299080	299747	0	1190	rpoB-fra
	mtpt3	98.312	237	108597	108833	388286	388522	3.08e-115	416	rrn23-fra
	mtpt4	98.312	237	137335	137571	388286	388522	3.08e-115	416	rrn23-fra
	mtpt5	74.045	890	104146	105009	477000	477858	1.5e-83	311	rrn16-fra
	mtpt6	74.045	890	141159	142022	477000	477858	1.5e-83	311	rrn16-fra
	mtpt7	95.862	145	67825	67969	201803	201947	9.26e-61	235	/
	mtpt8	86.473	207	69767	69972	259679	259883	2e-57	224	trnP-UGG
	mtpt9	93.197	147	37430	37576	249604	249750	3.36e-55	217	psbC-fra
	mtpt10	75.521	384	31825	32205	172476	172840	9.53e-41	169	trnD-GUC
	mtpt11	96.629	89	13	101	103450	103537	4.46e-34	147	trnH-GUG
	mtpt12	97.619	84	112136	112218	426204	426287	5.78e-33	143	trnN-GUU
	mtpt13	97.619	84	133950	134032	426204	426287	5.78e-33	143	trnN-GUU
	mtpt14	93.506	77	55149	55225	500196	500272	1.26e-24	115	trnM-CAU
	mtpt15	92.105	76	50435	50510	51187	51262	2.11e-22	108	trnL-UAA-fra
	mtpt16	81.609	87	89746	89820	370707	370793	1.66e-08	62.1	trnI-CAU
	mtpt17	81.609	87	156348	156422	370707	370793	1.66e-08	62.1	trnI-CAU
Notes: fra: partial genes; ψ: pseudogene
